# Supplementary material for: Genome-wide characterization of circulating metabolic biomarkers
Source: Nature. 2024 Mar 6;628(8006):130–8. doi: 10.1038/s41586-024-07148-y (PMC10990933; doi:10.1038/s41586-024-07148-y)
Supplement: Supplementary file 6 — This file contains Supplementary Tables 1–18. [file 41586_2024_7148_MOESM6_ESM.xlsx]

## Sheet: TableS1_Study_details
Supplementary Table 1. Description of studies.
Study abbreviation	Full name of study	Study location	Ethnicity	Recruitment dates	Study design	Sample type	Brief participant description	Fasting status and time range	Study Reference / Link	Number of Individuals analysed (N)	Male, N (%)	Current smoker, n (%)	Hypertension, n (%)	Diabetes Mellitus, n (%)	Age, mean (SD)	BMI, mean (SD)
ALSPAC	Avon Longitudinal Study of Parents and Children	Bristol, UK	European	1991-1992	Longitudinal	Plasma	Mothers and children recruited at childs birth, blood samples collected at various ages	Mothers: fasted, mean time is 10.82 hours (range: 0 - 23 hrs, 628 mothers fasted less than 8 hours); ALSPAC was not included in fasting-statified analyses	http://www.bristol.ac.uk/alspac/; https://pubmed.ncbi.nlm.nih.gov/22507743/; https://pubmed.ncbi.nlm.nih.gov/22507742/; https://pubmed.ncbi.nlm.nih.gov/31020050/.	9345; 3305 mothers & 6040 children	3045 (32.58%)	NA	Mothers: 230 (7.05%; 42 NAs)	148 (1.58%)	25.43 (17.16); 47.85 (mothers) & 13.17 (children)	Mothers: 26.49 (5.15); children 19.75 (4.42)
CKB	China Kadoorie Biobank	China	Han Chinese	2004-2008	Prospective	Plasma	CVD nested case-control from population-based prospective study recruited at age 30-79	Non-fasted (0-12+ hours)	https://ckbiobank.org/; https://www.ncbi.nlm.nih.gov/pubmed/22158673	4435	2196 (49.5%)	1535 (34.6%)	1315 (29.7%) (Doctor-diagnosed (self-report), plus diagnosis)	432 (9.7%) (Doctor-diagnosed (self-report) or screen-detected at baseline, plus diagnosis during mean 10 years follow-up)	46.7 (8.05)	24.0 (3.55)
EGCUT	Estonian Genome Center, Institute of Genomics, University of Tartu	Estonia	European only	2002-2013	Population-based	Plasma	18-100	Variable; classified as non-fasted	https://genomics.ut.ee/en/content/estonian-genome-centre; https://pubmed.ncbi.nlm.nih.gov/24518929/	3701	1514 (40.9%)	1073 (29.0%)	764 (20.6%)	347 (9.4%)	46.1 (18.7)	26.5 (5.3)
ERF	Erasmus Rucphen Family study	Netherlands	Dutch	2002-2005 (recruitment date for participants)	Family-based cohort	Plasma	Young genetic isolate study located in the southwest of the Netherlands	Overnight fasting	http://www.epib.nl/research/erf/erf_index.html; https://pubmed.ncbi.nlm.nih.gov/15845033/	1236	547 (44.3%)	459 (37.8%)	565 (46.4%))	13 (1.1%)	46.7 (13.9)	26.7 (4.7)
EUGENDA	European Genetic Database	The Netherlands and Germany	European only	1-9-2007 -	Case-control	Plasma	Age-related Macular Degeneration patients and controls	Non-fasted	Descriptions for the cohort: https://www.ncbi.nlm.nih.gov/pubmed/26691988	1337	526 (39.3%)	117 (8,75%)	482 (36,1%)	95 (7,1%)	73,4 (8,7)	25,1 (3,9)
FR07	FINRISK 2007	Finland	European / Finnish	During 2007	Cross-sectional	Serum	Population-based health survey aged 24–74 at recruitment	Fasting	http://www.nationalbiobanks.fi/index.php/studies2/7-finrisk; https://pubmed.ncbi.nlm.nih.gov/29165699/	3896	1752 (45.0%)	721 (18.5%)	1970 (50.6%)	228 (5.9%)	50.3 (13.4)	26.9 (4.8)
FR97	FINRISK 1997	Finland	European / Finnish	During 1997	Cross-sectional	Serum	Population-based health survey 24–74 at recruitment	Variable; classified as non-fasted	http://www.nationalbiobanks.fi/index.php/studies2/7-finrisk; https://pubmed.ncbi.nlm.nih.gov/29165699/	6643	3205 (48.2%)	1605 (24.2%)	3282 (49.4%)	360 (5.4%)	47.7 (13.1)	26.6 (4.5)
INT	The INTERVAL Bioresource	England	European only	2012-2014	Cross-sectional	Serum	Blood donors aged 18-80	Non-fasted (0 hours)	https://www.intervalstudy.org.uk/; https://www.ncbi.nlm.nih.gov/pubmed/25230735	40958	21368 (49.8%)	Ever: 17503 (41.2%)	unknown	unknown	43.0 (14.2)	26.4 (4.6)
KORCULA	CROATIA-Korcula	Croatia	European only	2007-2008	Cross-sectional population Isolate	Plasma	Healthy volunteers from the town of Korcula and the villages of Lumbarda, Zrnovo and Racisce	Fasting	https://mefst.unist.hr/research/research-groups-and-laboratories/10-001-dalmatian-croatian-biobank; https://www.ncbi.nlm.nih.gov/pubmed/24170729	829	300 (36.19%)	193 (23.28%)	233 (28.12%)	62 (7.48%)	55.8 (14.1)	27.5 (5)
LLD	LifeLines-DEEP	Netherlands	European	2006-	Prospective	Plasma	Blood donors aged 18-91	Fasting (overnight)	https://www.lifelines.nl/researcher/data-and-biobank/additional-study/additional-data-samples-2; https://www.ncbi.nlm.nih.gov/pubmed/26319774	1174	498 (42%)	229 (19.5%)	176 (15.0%) (questionnaire: do you ever have high blood pressure?)	17 (1.4%)	44.2 (13.4)	25.1 (4.1)
LLS	Leiden Longevity Study	Leiden	European only	2002-2006	Family-based	Plasma	Middle-aged offspring of nonagenarian siblings and the partners there of	Non-fasted	https://leidenlangleven.nl/; https://pubmed.ncbi.nlm.nih.gov/16251894; https://pubmed.ncbi.nlm.nih.gov/21115528/	1038	424 (40.8%)	121 (11.7%)	229 (22.1%)	37 (3.6%)	59.6 (6.8)	25.30 (3.68)
LOLIPOP-EW610	London Life Sciences Prospective Population Study	West London, England	Europeans only	2003-2008	Cross-sectional	Serum	Blood donors aged 18-80	Fasted (8hrs)	https://www.ncbi.nlm.nih.gov/pubmed/19820698; https://www.ncbi.nlm.nih.gov/pubmed/19651812	927	678 (73.1%)	154 (16.6%)	420 (45.3%)	79 (8.5%)	56.0 (9.8)	27.5 (4.7)
LOLIPOP-EWA	London Life Sciences Prospective Population Study	West London, England	Europeans only	2003-2008	Cross-sectional	Serum	Blood donors aged 18-80	Fasted (8hrs)	https://www.ncbi.nlm.nih.gov/pubmed/19820698; https://www.ncbi.nlm.nih.gov/pubmed/19651812	582	506 (86.9%)	171 (33.8%)	327 (56.2%)	79 (13.6%)	54.4 (10.4)	28.4 (4.9)
LOLIPOP-EWP	London Life Sciences Prospective Population Study	West London, England	Europeans only	2003-2008	Cross-sectional	Serum	Blood donors aged 18-80	Fasted (8hrs)	https://www.ncbi.nlm.nih.gov/pubmed/19820698; https://www.ncbi.nlm.nih.gov/pubmed/19651812	644	644 (100%)	155 (24.1%)	374 (58.1%)	107 (16.6%)	55.7 (9.1)	28.6 (5.3)
LOLIPOP-IA610	London Life Sciences Prospective Population Study	West London, England	South Indian Asians only	2003-2008	Cross-sectional	Serum	Blood donors aged 18-80	Fasted (8hrs)	https://www.ncbi.nlm.nih.gov/pubmed/19820698; https://www.ncbi.nlm.nih.gov/pubmed/19651812	6548	5520 (84.3%)	623 (9.5%)	4084 (62.4%)	1781 (27.2%)	55.4 (10.6)	27.1 (4.3)
LOLIPOP-OmniE_IA	London Life Sciences Prospective Population Study	West London, England	South Indian Asians only	2003-2008	Cross-sectional	Serum	Blood donors aged 18-80	Fasted (8hrs)	https://www.ncbi.nlm.nih.gov/pubmed/19820698; https://www.ncbi.nlm.nih.gov/pubmed/19651812	1794	1022 (57.0%)	131 (7.3%)	874 (48.7%)	111 (6.2%)	51.5 (10.3)	27.5 (4.5)
LOLIPOP-IA317	London Life Sciences Prospective Population Study	West London, England	South Indian Asians only	2003-2008	Cross-sectional	Serum	Blood donors aged 18-80	Fasted (8hrs)	https://www.ncbi.nlm.nih.gov/pubmed/19820698; https://www.ncbi.nlm.nih.gov/pubmed/19651812	1795	1795 (100%)	307 (17.1%)	821 (45.7%)	420 (23.41%)	48.0 (10.5)	26.8 (4.3)
LOLIPOP-OmniEE	London Life Sciences Prospective Population Study	West London, England	South Indian Asians only	2003-2008	Cross-sectional	Serum	Blood donors aged 18-80	Fasted (8hrs)	https://www.ncbi.nlm.nih.gov/pubmed/19820698; https://www.ncbi.nlm.nih.gov/pubmed/19651812	837	420 (50.2%))	66 (7.9%)	414 (49.5)	95 (11.4)	49.7 (9.9)	27.7 (4.4)
LOLIPOP-IAP	London Life Sciences Prospective Population Study	West London, England	South Indian Asians only	2003-2008	Cross-sectional	Serum	Blood donors aged 18-80	Fasted (8hrs)	https://www.ncbi.nlm.nih.gov/pubmed/19820698; https://www.ncbi.nlm.nih.gov/pubmed/19651812	366	366 (100%)	54 (14.8%)	209 (57.1%)	118 (32.2%)	50.9 (8.6)	27.0 (4.0)
METSIM	The Metabolic Syndrome in Men study	Finland	European / Finnish	2005-2010	Cross-sectional	Serum	Blood donors aged 45-73	Fasting (at least 10hrs)	https://www.ncbi.nlm.nih.gov/pubmed/28119442	7207	7207(100%)	1404(19.5%)	3842(53.3%)	714(9.9%)	56.73(7.03)	26.95(4.08)
NEO	The Netherlands Epidemiology of Obesity Study	The Netherlands	Dutch	2008-2012	Population-based cohort study	Plasma	Men and women aged between 45 and 65, oversampling in the overweighed and obese population	Overnight fasting	https://www.lumc.nl/org/neo-studie/?setlanguage=English&setcountry=en	5705	2736 (48.0%)	919 (16.1%)	2323 (40.7%)	381 (6.7%)	56 (6)	30.0 (4.8)
NESDA	The Netherlands Study of Depression and Anxiety	The Netherlands	European only	September 2004-February 2007	Longitudinal cohort study	Plasma	Sample consists of participants diagnosed with a lifetime major depressive disorder and/or anxiety disorder and healthy controls without a diagnosis of any psychiatric disorder. Blood donors ged 18-65.	Fasted (overnight ~10 h)	https://www.nesda.nl/; https://pubmed.ncbi.nlm.nih.gov/33773360/	2210	719 (32.5%)	869 (39.3%)	239 (10.8%)	43 (1.9%)	41.6 (12.9)	25.4 (5.0)
NFBC66	The Northern Finland Birth Cohort 1966 (NFBC1966)	Finland	European / Finnish	During 1966	Birth Cohort	Serum	Serum sampling at age 31	Fasting	https://www.oulu.fi/en/university/faculties-and-units/faculty-medicine/northern-finland-birth-cohorts-and-arctic-biobank/research-program-health-and-well-being	4668	2238 (47.9%))	NA	555 (12.0%) (missing information for 44 individuals)	53 (1.1%)	31 (-)	24.6 (4.1)
NFBC86	The Northern Finland Birth Cohort 1986 (NFBC1986)	Finland	European / Finnish	During 1985-1986	Longitudinal	Serum	Serum sampling at age 15-16	Fasting	https://www.oulu.fi/en/university/faculties-and-units/faculty-medicine/northern-finland-birth-cohorts-and-arctic-biobank/research-program-health-and-well-being	3215	1573 (48.9%))	NA	71 (2.4%) (missing information for 294 individuals)	9 (0.3%) (missing information for 225 individuals)	16.1 (0.35)	21.3 (3.5)
NTR	The Netherlands Twin Register	The Netherlands	European	January 2004 to July 2008 and January 2011 to December 2011	Cohort study	Plasma	Twins and their family members.	96% of the participants were fasted (12 hrs)	https://pubmed.ncbi.nlm.nih.gov/31666148/; https://pubmed.ncbi.nlm.nih.gov/23298648/ PMID: https://pubmed.ncbi.nlm.nih.gov/20477721/; https://pubmed.ncbi.nlm.nih.gov/25853885/; https://tweelingenregister.vu.nl/	4330	1423 (32.9%)	916 (21.2%)	428 (9.9%)	73 (1.7%)	39.6 (13.1)	24.6 (4.0)
OBB	Oxford Biobank	Oxford, UK	European only	2000 onwards	Population-based	Serum	Using the comprehensive population register maintained by the UK National Health Service, an age-stratified random sample of 30- to 50-year-old men and women from Oxfordshire was selected. Exclusion criteria included mental or physical ill health, alcohol- or drug-related problems, and abnormal biochemical data as determined by history, examination, routine blood tests and information obtained fr…	Fasted (overnight)	www.oxfordbiobank.org.uk; https://pubmed.ncbi.nlm.nih.gov/16362285/	6656	3756 (56%)	711 (10.7%)	NA	0	41.6 (5.8)	25.9 (4.7)
ORCADES	Orkney Complex Disease Study	Orkney	European only	2005-2011	Family-based, Cross-sectional	Plasma	Population cross-section aged 16-100, with at least 2 Orcadian grandparents	8 hours fasted (8hrs)	https://www.ed.ac.uk/viking	1706	652 (38.21%)	134 (7.85%)	210 (12.31%)	24 (1.41%)	51.7 (15.1)	27.5 (5)
PROSPER	PROspective Study of Pravastatin in the Elderly at Risk	Scotland, Ireland and The Netherlands	European only	1997-1999	Randomized controlled trial	Plasma	Aged between 70-82 years with history of vascular disease or at risk for vascular disease	Fasted	https://www.ncbi.nlm.nih.gov/pubmed/12457784	4861	2354 (48.4%)	1271 (26.1)	3011 (61.9%)	504 (10.4%)	75.8 (3.3)	26.8 (4.2)
RS1	Rotterdam Study 1	Netherlands	Dutch	1989-1993 (recruitment date for participants)	Population cohort	Plasma	Age 65-100 in the analysis participants	Overnight fasting	https://www.ergo-onderzoek.nl/; https://pubmed.ncbi.nlm.nih.gov/29064009/	2186	884 (40.4%)	263 (12.0%)	1767 (81.0%)	297 (13.6%)	75.6 (6.4)	27.2 (4.1)
RS2	Rotterdam Study 2	Netherlands	Dutch	2000-2001 (recruitment date for participants)	Population cohort	Plasma	Age 60-95 in the analysis participants	Overnight fasting	https://www.ergo-onderzoek.nl/; https://pubmed.ncbi.nlm.nih.gov/29064009/	396	174 (43.9%)	35 (8.8%)	312 (79.0%)	36 (9.1%)	71.9 (4.9)	27.5 (4.0)
RS3	Rotterdam Study 3	Netherlands	Dutch	2006-2008 (recruitment date for participants)	Population cohort	Plasma	Age 50-95 in the analysis participants	Overnight fasting	https://www.ergo-onderzoek.nl/; https://pubmed.ncbi.nlm.nih.gov/29064009/	1304	518 (39.7%)	183 (14.0%)	665 (51.2%)	71 (5.5%)	61.9 (5.4)	27.2 (4.5)
TUK	TwinsUK	England	Predominately European (all European in study subset)	1992-	Population-based twin study with ongoing recalls	Serum	Adult twins living in the UK (predominately female)	Fasting	https://www.ncbi.nlm.nih.gov/pubmed/22253318; https://www.ncbi.nlm.nih.gov/pubmed/23088889; http://www.twinsuk.ac.uk/	1539	57 (3.7%)	127 (8.3%)	368 (23.9%)	131 (8.5%)	63.48 (8.35)	26.47 (4.79)
YFS	The Cardiovascular Risk in Young Finns Study	Finland	European / Finnish	During 2007	Cross-sectional	Serum	Serum samples	Overnight fasting	http://youngfinnsstudy.utu.fi	1948	896 (46.0%)	363 (18.8%) (missing information for 17 individuals)	121/1927 had doctor-diagnosed hypertension-related disease	30 (1.6%) (missing information for 19 individuals)	37.7 (5.0)	26.0 (4.8)

## Sheet: TableS2_NMR_traits
Supplementary Table 2. List of NMR metabolic traits and their abbreviations.
Classification	Trait description	Trait abbreviation	Number of cohorts	Units	Minimum in INTERVAL	Maximum in INTERVAL	Median in INTERVAL	Mean in INTERVAL	Standard deviation / INTERVAL	25% / INTERVAL	75% / INTERVAL	IQR / INTERVAL	Samples with missing values / INTERVAL	Samples above zero / INTERVAL	Proportion above zero / INTERVAL
Lipoprotein subclasses	Concentration of chylomicrons and extremely large VLDL particles	XXL-VLDL-P	33	mol/l	0	3.21e-07	1.15e-10	2.43107e-10	4.29906e-09	5.9e-11	2.09e-10	1.5e-10	0	37424	0.914297
Lipoprotein subclasses	Total lipids in chylomicrons and extremely large VLDL	XXL-VLDL-L	33	mmol/l	0	0.3803	0.0247	0.0323741	0.0293308	0.01248	0.04468	0.0322	0	37424	0.914297
Lipoprotein subclasses	Phospholipids in chylomicrons and extremely large VLDL	XXL-VLDL-PL	33	mmol/l	0	0.04775	0.0026145	0.00363304	0.00361315	0.00115375	0.00506175	0.003908	0	37424	0.914297
Lipoprotein subclasses	Total cholesterol in chylomicrons and extremely large VLDL	XXL-VLDL-C	33	mmol/l	0	0.06061	0.004794	0.00608829	0.00540485	0.002239	0.008563	0.006324	0	37424	0.914297
Lipoprotein subclasses	Cholesterol esters in chylomicrons and extremely large VLDL	XXL-VLDL-CE	33	mmol/l	0	0.03345	0.003165	0.00380498	0.00315947	0.001535	0.005384	0.003849	0	37424	0.914297
Lipoprotein subclasses	Free cholesterol in chylomicrons and extremely large VLDL	XXL-VLDL-FC	33	mmol/l	0	0.02915	0.001616	0.00228331	0.00233321	0.000652975	0.003211	0.00255802	0	37424	0.914297
Lipoprotein subclasses	Triglycerides in chylomicrons and extremely large VLDL	XXL-VLDL-TG	33	mmol/l	0	0.2719	0.01726	0.0226527	0.0204247	0.009014	0.03109	0.022076	0	37424	0.914297
Lipoprotein subclasses	Concentration of very large VLDL particles	XL-VLDL-P	33	mol/l	0	1.29e-06	4.3e-10	9.26927e-10	1.64592e-08	1.4075e-10	8.88e-10	7.4725e-10	0	34518	0.843301
Lipoprotein subclasses	Total lipids in very large VLDL	XL-VLDL-L	33	mmol/l	0	0.723	0.043215	0.0609893	0.0640552	0.0143875	0.0887875	0.0744	0	34518	0.843301
Lipoprotein subclasses	Phospholipids in very large VLDL	XL-VLDL-PL	33	mmol/l	0	0.134	0.0070035	0.0103439	0.0113821	0.00191075	0.01514	0.0132293	0	34518	0.843301
Lipoprotein subclasses	Total cholesterol in very large VLDL	XL-VLDL-C	33	mmol/l	0	0.1711	0.0118	0.0155519	0.0150485	0.004714	0.02254	0.017826	0	34518	0.843301
Lipoprotein subclasses	Cholesterol esters in very large VLDL	XL-VLDL-CE	33	mmol/l	0	0.08933	0.007067	0.00876982	0.00802817	0.002998	0.01271	0.009712	0	34518	0.843301
Lipoprotein subclasses	Free cholesterol in very large VLDL	XL-VLDL-FC	33	mmol/l	0	0.08231	0.004834	0.00678207	0.00709171	0.001579	0.009879	0.0083	0	34518	0.843301
Lipoprotein subclasses	Triglycerides in very large VLDL	XL-VLDL-TG	33	mmol/l	0	0.4334	0.02434	0.0350935	0.0379459	0.0073615	0.0509875	0.043626	0	34518	0.843301
Lipoprotein subclasses	Concentration of large VLDL particles	L-VLDL-P	33	mol/l	0	5.98e-06	2.77e-09	5.26966e-09	8.61876e-08	1.3e-09	4.95e-09	3.65e-09	0	36236	0.885273
Lipoprotein subclasses	Total lipids in large VLDL	L-VLDL-L	33	mmol/l	0	1.994	0.1628	0.203831	0.178513	0.0756	0.291175	0.215575	0	36236	0.885273
Lipoprotein subclasses	Phospholipids in large VLDL	L-VLDL-PL	33	mmol/l	0	0.3656	0.029005	0.0366868	0.0327417	0.01291	0.05253	0.03962	0	36236	0.885273
Lipoprotein subclasses	Total cholesterol in large VLDL	L-VLDL-C	33	mmol/l	0	0.4807	0.046705	0.0563591	0.0469138	0.02222	0.08072	0.0585	0	36236	0.885273
Lipoprotein subclasses	Cholesterol esters in large VLDL	L-VLDL-CE	33	mmol/l	0	0.2351	0.030315	0.0339683	0.0250191	0.01653	0.048	0.03147	0	36236	0.885273
Lipoprotein subclasses	Free cholesterol in large VLDL	L-VLDL-FC	33	mmol/l	0	0.2467	0.01641	0.0223908	0.0224991	0.005479	0.0327075	0.0272285	0	36236	0.885273
Lipoprotein subclasses	Triglycerides in large VLDL	L-VLDL-TG	33	mmol/l	0	1.17	0.086985	0.110785	0.0998614	0.04003	0.1579	0.11787	0	36236	0.885273
Lipoprotein subclasses	Concentration of medium VLDL particles	M-VLDL-P	33	mol/l	0	2e-05	1.25e-08	2.20718e-08	3.27805e-07	8.27e-09	1.81e-08	9.83e-09	0	40858	0.998192
Lipoprotein subclasses	Total lipids in medium VLDL	M-VLDL-L	33	mmol/l	0	2.561	0.4236	0.470866	0.254978	0.2802	0.6111	0.3309	0	40858	0.998192
Lipoprotein subclasses	Phospholipids in medium VLDL	M-VLDL-PL	33	mmol/l	0	0.5089	0.08824	0.0975676	0.0510117	0.0594675	0.1258	0.0663325	0	40858	0.998192
Lipoprotein subclasses	Total cholesterol in medium VLDL	M-VLDL-C	33	mmol/l	0	0.6866	0.1339	0.145766	0.0754106	0.0898675	0.1892	0.0993325	0	40858	0.998192
Lipoprotein subclasses	Cholesterol esters in medium VLDL	M-VLDL-CE	33	mmol/l	0	0.429	0.08529	0.091465	0.0439098	0.0592675	0.1171	0.0578325	0	40858	0.998192
Lipoprotein subclasses	Free cholesterol in medium VLDL	M-VLDL-FC	33	mmol/l	0	0.3339	0.04784	0.0543008	0.0332313	0.02956	0.07212	0.04256	0	40858	0.998192
Lipoprotein subclasses	Triglycerides in medium VLDL	M-VLDL-TG	33	mmol/l	0	1.39	0.2007	0.227532	0.132743	0.1292	0.2984	0.1692	0	40858	0.998192
Lipoprotein subclasses	Concentration of small VLDL particles	S-VLDL-P	33	mol/l	0	3.83e-05	2.76e-08	4.68303e-08	6.85322e-07	2.14e-08	3.51e-08	1.37e-08	0	40911	0.999487
Lipoprotein subclasses	Total lipids in small VLDL	S-VLDL-L	33	mmol/l	0	1.773	0.5498	0.574392	0.200602	0.4271	0.6972	0.2701	0	40911	0.999487
Lipoprotein subclasses	Phospholipids in small VLDL	S-VLDL-PL	33	mmol/l	0	0.4047	0.1307	0.135342	0.0426727	0.1042	0.161475	0.057275	0	40911	0.999487
Lipoprotein subclasses	Total cholesterol in small VLDL	S-VLDL-C	33	mmol/l	0	0.7257	0.2211	0.228995	0.0827053	0.1692	0.2797	0.1105	0	40911	0.999487
Lipoprotein subclasses	Cholesterol esters in small VLDL	S-VLDL-CE	33	mmol/l	0	0.504	0.1431	0.148179	0.0567655	0.1076	0.1832	0.0756	0	40911	0.999487
Lipoprotein subclasses	Free cholesterol in small VLDL	S-VLDL-FC	33	mmol/l	0	0.2583	0.077585	0.0808168	0.0283111	0.06019	0.09814	0.03795	0	40911	0.999487
Lipoprotein subclasses	Triglycerides in small VLDL	S-VLDL-TG	33	mmol/l	0	0.853	0.1975	0.210055	0.0859739	0.1476	0.2593	0.1117	0	40911	0.999487
Lipoprotein subclasses	Concentration of very small VLDL particles	XS-VLDL-P	33	mol/l	0	5.25e-05	3.86e-08	6.45477e-08	9.3214e-07	3.2e-08	4.64e-08	1.44e-08	0	40926	0.999853
Lipoprotein subclasses	Total lipids in very small VLDL	XS-VLDL-L	33	mmol/l	0	1.485	0.4929	0.508546	0.141414	0.4082	0.5917	0.1835	0	40926	0.999853
Lipoprotein subclasses	Phospholipids in very small VLDL	XS-VLDL-PL	33	mmol/l	0	0.4567	0.1354	0.139996	0.0420576	0.110475	0.1647	0.054225	0	40926	0.999853
Lipoprotein subclasses	Total cholesterol in very small VLDL	XS-VLDL-C	33	mmol/l	0	0.7221	0.2587	0.264786	0.076103	0.2111	0.3107	0.0996	0	40926	0.999853
Lipoprotein subclasses	Cholesterol esters in very small VLDL	XS-VLDL-CE	33	mmol/l	0	0.5253	0.1818	0.186301	0.0557168	0.1467	0.2205	0.0738	0	40926	0.999853
Lipoprotein subclasses	Free cholesterol in very small VLDL	XS-VLDL-FC	33	mmol/l	0	0.2358	0.07632	0.0784845	0.022466	0.06296	0.0916775	0.0287175	0	40926	0.999853
Lipoprotein subclasses	Triglycerides in very small VLDL	XS-VLDL-TG	33	mmol/l	0	0.4037	0.09789	0.103765	0.0353926	0.07882	0.1222	0.04338	0	40926	0.999853
Lipoprotein subclasses	Concentration of IDL particles	IDL-P	33	mol/l	1.384e-08	0.0001224	9.97e-08	1.63006e-07	2.29713e-06	8.181e-08	1.202e-07	3.839e-08	0	40932	1
Lipoprotein subclasses	Total lipids in IDL	IDL-L	33	mmol/l	0.1113	3.365	1.007	1.03505	0.299792	0.8224	1.217	0.3946	0	40932	1
Lipoprotein subclasses	Phospholipids in IDL	IDL-PL	33	mmol/l	0	0.8592	0.2685	0.275473	0.0752674	0.2223	0.3213	0.099	0	40924	0.999805
Lipoprotein subclasses	Total cholesterol in IDL	IDL-C	33	mmol/l	0	2.312	0.6317	0.649726	0.202901	0.5073	0.773675	0.266375	0	40924	0.999805
Lipoprotein subclasses	Cholesterol esters in IDL	IDL-CE	33	mmol/l	0	1.669	0.45575	0.46853	0.147263	0.3649	0.5584	0.1935	0	40924	0.999805
Lipoprotein subclasses	Free cholesterol in IDL	IDL-FC	33	mmol/l	0	0.6432	0.1762	0.181196	0.0569133	0.1415	0.2159	0.0744	0	40924	0.999805
Lipoprotein subclasses	Triglycerides in IDL	IDL-TG	33	mmol/l	0	0.5534	0.103	0.109804	0.0366562	0.08451	0.1275	0.04299	0	40924	0.999805
Lipoprotein subclasses	Concentration of large LDL particles	L-LDL-P	33	mol/l	0	0.000194	1.56e-07	2.5352e-07	3.54755e-06	1.25e-07	1.91e-07	6.6e-08	0	40911	0.999487
Lipoprotein subclasses	Total lipids in large LDL	L-LDL-L	33	mmol/l	0	3.763	1.109	1.142	0.355924	0.8894	1.36	0.4706	0	40911	0.999487
Lipoprotein subclasses	Phospholipids in large LDL	L-LDL-PL	33	mmol/l	0	0.8446	0.2843	0.290877	0.0745818	0.238	0.336475	0.098475	0	40911	0.999487
Lipoprotein subclasses	Total cholesterol in large LDL	L-LDL-C	33	mmol/l	0	2.707	0.7302	0.75354	0.258677	0.5709	0.9122	0.3413	0	40911	0.999487
Lipoprotein subclasses	Cholesterol esters in large LDL	L-LDL-CE	33	mmol/l	0	1.989	0.5148	0.532991	0.196545	0.3935	0.6534	0.2599	0	40911	0.999487
Lipoprotein subclasses	Free cholesterol in large LDL	L-LDL-FC	33	mmol/l	0	0.7182	0.2151	0.220549	0.0627017	0.1765	0.2591	0.0826	0	40911	0.999487
Lipoprotein subclasses	Triglycerides in large LDL	L-LDL-TG	33	mmol/l	0	0.5295	0.09153	0.0975793	0.03559	0.07301	0.1152	0.04219	0	40911	0.999487
Lipoprotein subclasses	Concentration of medium LDL particles	M-LDL-P	33	mol/l	0	0.0001535	1.2e-07	1.9391e-07	2.7128e-06	9.38e-08	1.5e-07	5.62e-08	0	40713	0.99465
Lipoprotein subclasses	Total lipids in medium LDL	M-LDL-L	33	mmol/l	0	2.078	0.6113	0.629114	0.213998	0.4794	0.760875	0.281475	0	40713	0.99465
Lipoprotein subclasses	Phospholipids in medium LDL	M-LDL-PL	33	mmol/l	0	0.4674	0.1757	0.179325	0.0455497	0.148	0.207	0.059	0	40713	0.99465
Lipoprotein subclasses	Total cholesterol in medium LDL	M-LDL-C	33	mmol/l	0	1.51	0.3903	0.403607	0.158333	0.2924	0.5014	0.209	0	40713	0.99465
Lipoprotein subclasses	Cholesterol esters in medium LDL	M-LDL-CE	33	mmol/l	0	1.169	0.2655	0.276668	0.127935	0.1865	0.3557	0.1692	0	40713	0.99465
Lipoprotein subclasses	Free cholesterol in medium LDL	M-LDL-FC	33	mmol/l	0	0.3404	0.1247	0.126939	0.031477	0.1055	0.1461	0.0406	0	40713	0.99465
Lipoprotein subclasses	Triglycerides in medium LDL	M-LDL-TG	33	mmol/l	0	0.2917	0.04321	0.0461824	0.0192383	0.03333	0.05552	0.02219	0	40713	0.99465
Lipoprotein subclasses	Concentration of small LDL particles	S-LDL-P	33	mol/l	0	0.0001751	1.4e-07	2.28212e-07	3.23213e-06	1.11e-07	1.73e-07	6.2e-08	0	40719	0.994796
Lipoprotein subclasses	Total lipids in small LDL	S-LDL-L	33	mmol/l	0	1.276	0.3945	0.404893	0.130874	0.3132	0.4854	0.1722	0	40719	0.994796
Lipoprotein subclasses	Phospholipids in small LDL	S-LDL-PL	33	mmol/l	0	0.3099	0.1277	0.129632	0.0299752	0.1094	0.1479	0.0385	0	40719	0.994796
Lipoprotein subclasses	Total cholesterol in small LDL	S-LDL-C	33	mmol/l	0	0.9083	0.2385	0.246322	0.0949175	0.1795	0.305	0.1255	0	40719	0.994796
Lipoprotein subclasses	Cholesterol esters in small LDL	S-LDL-CE	33	mmol/l	0	0.7055	0.1611	0.167595	0.0766173	0.1136	0.2148	0.1012	0	40719	0.994796
Lipoprotein subclasses	Free cholesterol in small LDL	S-LDL-FC	33	mmol/l	0	0.2027	0.07743	0.0787268	0.0194109	0.06553	0.0905575	0.0250275	0	40719	0.994796
Lipoprotein subclasses	Triglycerides in small LDL	S-LDL-TG	33	mmol/l	0	0.1654	0.02686	0.0289391	0.012555	0.02047	0.03495	0.01448	0	40719	0.994796
Lipoprotein subclasses	Concentration of very large HDL particles	XL-HDL-P	33	mol/l	0	0.0008395	4.95e-07	8.94827e-07	1.41302e-05	3.83e-07	6.44e-07	2.61e-07	0	40692	0.994137
Lipoprotein subclasses	Total lipids in very large HDL	XL-HDL-L	33	mmol/l	0	2.269	0.4997	0.535092	0.218084	0.3863	0.6512	0.2649	0	40692	0.994137
Lipoprotein subclasses	Phospholipids in very large HDL	XL-HDL-PL	33	mmol/l	0	1.159	0.2304	0.248706	0.118351	0.1649	0.316	0.1511	0	40692	0.994137
Lipoprotein subclasses	Total cholesterol in very large HDL	XL-HDL-C	33	mmol/l	0	1.044	0.2555	0.267257	0.102388	0.1985	0.3227	0.1242	0	40692	0.994137
Lipoprotein subclasses	Cholesterol esters in very large HDL	XL-HDL-CE	33	mmol/l	0	0.7431	0.1973	0.205027	0.0739279	0.1557	0.2458	0.0901	0	40692	0.994137
Lipoprotein subclasses	Free cholesterol in very large HDL	XL-HDL-FC	33	mmol/l	0	0.3006	0.058	0.0622298	0.0295059	0.04225	0.0779875	0.0357375	0	40692	0.994137
Lipoprotein subclasses	Triglycerides in very large HDL	XL-HDL-TG	33	mmol/l	0	0.09285	0.01803	0.0191299	0.00879687	0.01299	0.02415	0.01116	0	40692	0.994137
Lipoprotein subclasses	Concentration of large HDL particles	L-HDL-P	33	mol/l	0	0.002226	1.21e-06	2.07301e-06	3.19914e-05	8.74e-07	1.62e-06	7.46e-07	0	40189	0.981848
Lipoprotein subclasses	Total lipids in large HDL	L-HDL-L	33	mmol/l	0	3.187	0.756	0.802195	0.364909	0.5417	1.021	0.4793	0	40189	0.981848
Lipoprotein subclasses	Phospholipids in large HDL	L-HDL-PL	33	mmol/l	0	1.393	0.3613	0.379132	0.164756	0.2632	0.479	0.2158	0	40189	0.981848
Lipoprotein subclasses	Total cholesterol in large HDL	L-HDL-C	33	mmol/l	0	1.648	0.3588	0.38375	0.189819	0.2456	0.4979	0.2523	0	40189	0.981848
Lipoprotein subclasses	Cholesterol esters in large HDL	L-HDL-CE	33	mmol/l	0	1.256	0.2839	0.303025	0.143935	0.199075	0.389	0.189925	0	40189	0.981848
Lipoprotein subclasses	Free cholesterol in large HDL	L-HDL-FC	33	mmol/l	0	0.3923	0.07474	0.0807252	0.0462338	0.04668	0.1088	0.06212	0	40189	0.981848
Lipoprotein subclasses	Triglycerides in large HDL	L-HDL-TG	33	mmol/l	0	0.1977	0.037665	0.0393116	0.0178917	0.02742	0.04957	0.02215	0	40189	0.981848
Lipoprotein subclasses	Concentration of medium HDL particles	M-HDL-P	33	mol/l	0	0.002629	1.87e-06	3.16176e-06	4.73926e-05	1.59e-06	2.19e-06	6e-07	0	40866	0.998388
Lipoprotein subclasses	Total lipids in medium HDL	M-HDL-L	33	mmol/l	0	2.439	0.78785	0.808686	0.208209	0.6666	0.9278	0.2612	0	40866	0.998388
Lipoprotein subclasses	Phospholipids in medium HDL	M-HDL-PL	33	mmol/l	0	1.124	0.3705	0.380305	0.091187	0.3183	0.4319	0.1136	0	40866	0.998388
Lipoprotein subclasses	Total cholesterol in medium HDL	M-HDL-C	33	mmol/l	0	1.229	0.3724	0.3824	0.115945	0.3038	0.451675	0.147875	0	40866	0.998388
Lipoprotein subclasses	Cholesterol esters in medium HDL	M-HDL-CE	33	mmol/l	0	0.9642	0.3037	0.311166	0.09183	0.249	0.366475	0.117475	0	40866	0.998388
Lipoprotein subclasses	Free cholesterol in medium HDL	M-HDL-FC	33	mmol/l	0	0.2649	0.068855	0.0712341	0.0246386	0.05438	0.08569	0.03131	0	40866	0.998388
Lipoprotein subclasses	Triglycerides in medium HDL	M-HDL-TG	33	mmol/l	0	0.1355	0.04505	0.0459805	0.0142369	0.03588	0.05489	0.01901	0	40866	0.998388
Lipoprotein subclasses	Concentration of small HDL particles	S-HDL-P	33	mol/l	0	0.00529	4.6e-06	7.78203e-06	0.000116203	4.21e-06	5.05e-06	8.4e-07	0	40913	0.999536
Lipoprotein subclasses	Total lipids in small HDL	S-HDL-L	33	mmol/l	0	2.398	1.018	1.02998	0.147108	0.9294	1.117	0.1876	0	40913	0.999536
Lipoprotein subclasses	Phospholipids in small HDL	S-HDL-PL	33	mmol/l	0	1.367	0.5695	0.578386	0.0889695	0.5181	0.6284	0.1103	0	40913	0.999536
Lipoprotein subclasses	Total cholesterol in small HDL	S-HDL-C	33	mmol/l	0	0.9576	0.396	0.398637	0.0754377	0.3477	0.4467	0.099	0	40913	0.999536
Lipoprotein subclasses	Cholesterol esters in small HDL	S-HDL-CE	33	mmol/l	0	0.7017	0.2874	0.288728	0.0671608	0.2441	0.332	0.0879	0	40913	0.999536
Lipoprotein subclasses	Free cholesterol in small HDL	S-HDL-FC	33	mmol/l	0	0.2668	0.1082	0.109908	0.0186204	0.09725	0.1207	0.02345	0	40913	0.999536
Lipoprotein subclasses	Triglycerides in small HDL	S-HDL-TG	33	mmol/l	0	0.1934	0.05051	0.0529601	0.0168412	0.0409275	0.06226	0.0213325	0	40913	0.999536
Lipoprotein subclasses	Phospholipids to total lipids ratio in chylomicrons and extremely large VLDL	XXL-VLDL-PL_percent	32	%	0.1031	92.89	10.91	10.5017	2.4889	9.615	11.76	2.145	3508	37424	1
Lipoprotein subclasses	Total cholesterol to total lipids ratio in chylomicrons and extremely large VLDL	XXL-VLDL-C_percent	33	%	0.2627	90.75	18.87	18.7215	4.05648	16.98	20.71	3.73	3508	37424	1
Lipoprotein subclasses	Cholesterol esters to total lipids ratio in chylomicrons and extremely large VLDL	XXL-VLDL-CE_percent	32	%	0.1004	82.82	12.25	12.2408	3.65804	10.23	14.32	4.09	3508	37424	1
Lipoprotein subclasses	Free cholesterol to total lipids ratio in chylomicrons and extremely large VLDL	XXL-VLDL-FC_percent	32	%	0.1151	45.91	6.792	6.48067	2.07182	5.579	7.568	1.989	3508	37424	1
Lipoprotein subclasses	Triglycerides to total lipids ratio in chylomicrons and extremely large VLDL	XXL-VLDL-TG_percent	32	%	0.1744	98.99	70.26	70.7768	5.08919	68.42	72.45	4.03	3508	37424	1
Lipoprotein subclasses	Phospholipids to total lipids ratio in very large VLDL	XL-VLDL-PL_percent	32	%	0.1033	93.8	16.72	16.0846	4.104	14.97	17.85	2.88	6414	34518	1
Lipoprotein subclasses	Total cholesterol to total lipids ratio in very large VLDL	XL-VLDL-C_percent	32	%	0.2472	98.89	26.51	28.3596	8.50443	23.74	30.4925	6.7525	6414	34518	1
Lipoprotein subclasses	Cholesterol esters to total lipids ratio in very large VLDL	XL-VLDL-CE_percent	32	%	0.101	98.76	15.23	16.8699	6.89436	13.17	18.4725	5.3025	6414	34518	1
Lipoprotein subclasses	Free cholesterol to total lipids ratio in very large VLDL	XL-VLDL-FC_percent	32	%	0.1009	85.73	11.22	11.4897	3.81456	9.916	12.48	2.564	6414	34518	1
Lipoprotein subclasses	Triglycerides to total lipids ratio in very large VLDL	XL-VLDL-TG_percent	32	%	0.1036	98.98	56.87	55.5558	9.09398	52.98	60.01	7.03	6414	34518	1
Lipoprotein subclasses	Phospholipids to total lipids ratio in large VLDL	L-VLDL-PL_percent	32	%	0.1649	73.32	17.93	17.7849	1.98627	17.15	18.48	1.33	4696	36236	1
Lipoprotein subclasses	Total cholesterol to total lipids ratio in large VLDL	L-VLDL-C_percent	33	%	0.6824	88.37	28.13	28.6892	5.48887	25.55	31.09	5.54	4696	36236	1
Lipoprotein subclasses	Cholesterol esters to total lipids ratio in large VLDL	L-VLDL-CE_percent	33	%	0.1069	83.64	17.79	18.8441	5.8397	15.16	21.24	6.08	4696	36236	1
Lipoprotein subclasses	Free cholesterol to total lipids ratio in large VLDL	L-VLDL-FC_percent	32	%	0.1761	48.76	10.55	9.84514	2.83787	8.60775	11.72	3.11225	4696	36236	1
Lipoprotein subclasses	Triglycerides to total lipids ratio in large VLDL	L-VLDL-TG_percent	33	%	0.1253	98.4	54.06	53.5259	5.88881	50.98	56.72	5.74	4696	36236	1
Lipoprotein subclasses	Phospholipids to total lipids ratio in medium VLDL	M-VLDL-PL_percent	33	%	16.5	59.22	20.75	20.9643	1.03954	20.34	21.34	1	74	40858	1
Lipoprotein subclasses	Total cholesterol to total lipids ratio in medium VLDL	M-VLDL-C_percent	33	%	1.3	75.88	31.12	31.4775	5.04895	28.43	34.1	5.67	74	40858	1
Lipoprotein subclasses	Cholesterol esters to total lipids ratio in medium VLDL	M-VLDL-CE_percent	33	%	0.1637	66.85	19.95	20.4167	4.93845	17.24	23.01	5.77	74	40858	1
Lipoprotein subclasses	Free cholesterol to total lipids ratio in medium VLDL	M-VLDL-FC_percent	33	%	0.8781	31.36	11.34	11.0607	1.47314	10.43	11.99	1.56	74	40858	1
Lipoprotein subclasses	Triglycerides to total lipids ratio in medium VLDL	M-VLDL-TG_percent	33	%	1.95	78.12	48.07	47.5582	5.65827	44.67	51.07	6.4	74	40858	1
Lipoprotein subclasses	Phospholipids to total lipids ratio in small VLDL	S-VLDL-PL_percent	33	%	19.33	37.14	23.65	23.8817	1.401	22.92	24.59	1.67	21	40911	1
Lipoprotein subclasses	Total cholesterol to total lipids ratio in small VLDL	S-VLDL-C_percent	33	%	9.467	75.45	40.01	39.9565	5.48389	36.61	43.39	6.78	21	40911	1
Lipoprotein subclasses	Cholesterol esters to total lipids ratio in small VLDL	S-VLDL-CE_percent	33	%	0.2691	58.67	25.93	25.874	5.18267	22.72	29.12	6.4	21	40911	1
Lipoprotein subclasses	Free cholesterol to total lipids ratio in small VLDL	S-VLDL-FC_percent	33	%	8.543	19.97	14.03	14.0825	0.82647	13.56	14.55	0.99	21	40911	1
Lipoprotein subclasses	Triglycerides to total lipids ratio in small VLDL	S-VLDL-TG_percent	33	%	5.223	63.02	36.23	36.1618	5.28319	32.87	39.52	6.65	21	40911	1
Lipoprotein subclasses	Phospholipids to total lipids ratio in very small VLDL	XS-VLDL-PL_percent	33	%	8.159	41.1	27.7	27.4617	2.58583	25.98	29.21	3.23	6	40926	1
Lipoprotein subclasses	Total cholesterol to total lipids ratio in very small VLDL	XS-VLDL-C_percent	33	%	9.856	70.56	52.07	51.9959	3.98463	49.62	54.51	4.89	6	40926	1
Lipoprotein subclasses	Cholesterol esters to total lipids ratio in very small VLDL	XS-VLDL-CE_percent	33	%	1.884	58.06	36.44	36.5422	3.91042	34.06	38.97	4.91	6	40926	1
Lipoprotein subclasses	Free cholesterol to total lipids ratio in very small VLDL	XS-VLDL-FC_percent	33	%	1.125	21.91	15.58	15.4537	1.48098	14.63	16.41	1.78	6	40926	1
Lipoprotein subclasses	Triglycerides to total lipids ratio in very small VLDL	XS-VLDL-TG_percent	33	%	6.058	76.84	20.13	20.5424	4.48171	17.59	22.96	5.37	6	40926	1
Lipoprotein subclasses	Phospholipids to total lipids ratio in IDL	IDL-PL_percent	33	%	21.48	40.38	26.62	26.7645	0.910668	26.16	27.2275	1.0675	8	40924	1
Lipoprotein subclasses	Total cholesterol to total lipids ratio in IDL	IDL-C_percent	33	%	8.898	72.17	62.88	62.3424	3.26467	60.86	64.48	3.62	8	40924	1
Lipoprotein subclasses	Cholesterol esters to total lipids ratio in IDL	IDL-CE_percent	33	%	7.056	56.5	45.28	44.938	2.63934	43.63	46.66	3.03	8	40924	1
Lipoprotein subclasses	Free cholesterol to total lipids ratio in IDL	IDL-FC_percent	33	%	1.842	21.33	17.62	17.4045	1.38564	16.75	18.32	1.57	8	40924	1
Lipoprotein subclasses	Triglycerides to total lipids ratio in IDL	IDL-TG_percent	33	%	2.945	63.95	10.37	10.893	3.03849	8.894	12.26	3.366	8	40924	1
Lipoprotein subclasses	Phospholipids to total lipids ratio in large LDL	L-LDL-PL_percent	33	%	19.9	56.14	25.63	25.977	1.93079	24.71	26.83	2.12	21	40911	1
Lipoprotein subclasses	Total cholesterol to total lipids ratio in large LDL	L-LDL-C_percent	33	%	11	72.77	65.95	65.2488	3.59129	63.76	67.59	3.83	21	40911	1
Lipoprotein subclasses	Cholesterol esters to total lipids ratio in large LDL	L-LDL-CE_percent	33	%	0.4379	53.81	46.49	45.7306	3.89395	44.06	48.29	4.23	21	40911	1
Lipoprotein subclasses	Free cholesterol to total lipids ratio in large LDL	L-LDL-FC_percent	33	%	7.934	31.54	19.51	19.5182	1.20289	18.81	20.23	1.42	21	40911	1
Lipoprotein subclasses	Triglycerides to total lipids ratio in large LDL	L-LDL-TG_percent	33	%	2.797	58.71	8.24	8.77419	2.62472	7.061	9.876	2.815	21	40911	1
Lipoprotein subclasses	Phospholipids to total lipids ratio in medium LDL	M-LDL-PL_percent	33	%	20.93	55.67	28.7	29.5258	3.89311	26.87	31.21	4.34	219	40713	1
Lipoprotein subclasses	Total cholesterol to total lipids ratio in medium LDL	M-LDL-C_percent	33	%	26.04	74.18	64.11	62.9337	5.49584	60.52	66.7	6.18	219	40713	1
Lipoprotein subclasses	Cholesterol esters to total lipids ratio in medium LDL	M-LDL-CE_percent	33	%	0.2203	57.66	43.65	42.0162	7.68011	38.6	47.31	8.71	219	40713	1
Lipoprotein subclasses	Free cholesterol to total lipids ratio in medium LDL	M-LDL-FC_percent	33	%	14.48	41.37	20.4	20.9175	2.63276	19.1	22.1	3	219	40713	1
Lipoprotein subclasses	Triglycerides to total lipids ratio in medium LDL	M-LDL-TG_percent	33	%	0.1847	37.01	7.02	7.54048	2.51675	5.871	8.631	2.76	219	40713	1
Lipoprotein subclasses	Phospholipids to total lipids ratio in small LDL	S-LDL-PL_percent	33	%	22.87	62.59	32.3	33.1596	4.49096	30.04	35.23	5.19	213	40719	1
Lipoprotein subclasses	Total cholesterol to total lipids ratio in small LDL	S-LDL-C_percent	33	%	23.81	72.01	60.76	59.5822	5.86666	56.88	63.64	6.76	213	40719	1
Lipoprotein subclasses	Cholesterol esters to total lipids ratio in small LDL	S-LDL-CE_percent	33	%	0.2246	56.65	41.09	39.5693	7.73522	35.97	44.95	8.98	213	40719	1
Lipoprotein subclasses	Free cholesterol to total lipids ratio in small LDL	S-LDL-FC_percent	33	%	12.68	36.67	19.61	20.0128	2.25556	18.46	21.07	2.61	213	40719	1
Lipoprotein subclasses	Triglycerides to total lipids ratio in small LDL	S-LDL-TG_percent	33	%	0.4739	31.8	6.752	7.25824	2.45757	5.6315	8.328	2.6965	213	40719	1
Lipoprotein subclasses	Phospholipids to total lipids ratio in very large HDL	XL-HDL-PL_percent	33	%	0.7716	82.66	47.07	45.4716	7.37407	42.17	50.23	8.06	240	40692	1
Lipoprotein subclasses	Total cholesterol to total lipids ratio in very large HDL	XL-HDL-C_percent	33	%	11.51	92.52	49.68	50.6321	6.16753	46.76	53.69	6.93	240	40692	1
Lipoprotein subclasses	Cholesterol esters to total lipids ratio in very large HDL	XL-HDL-CE_percent	33	%	5.606	91.17	38.175	39.3182	6.02423	35.27	42.36	7.09	240	40692	1
Lipoprotein subclasses	Free cholesterol to total lipids ratio in very large HDL	XL-HDL-FC_percent	33	%	0.371	17.43	11.58	11.3139	1.53365	10.68	12.27	1.59	240	40692	1
Lipoprotein subclasses	Triglycerides to total lipids ratio in very large HDL	XL-HDL-TG_percent	33	%	0.1037	57.51	3.3945	3.89627	2.09847	2.57875	4.668	2.08925	240	40692	1
Lipoprotein subclasses	Phospholipids to total lipids ratio in large HDL	L-HDL-PL_percent	33	%	28.72	82.57	47.39	47.7288	2.75669	45.89	49.19	3.3	743	40189	1
Lipoprotein subclasses	Total cholesterol to total lipids ratio in large HDL	L-HDL-C_percent	33	%	6.072	69.7	47.68	46.9849	3.98013	44.96	49.75	4.79	743	40189	1
Lipoprotein subclasses	Cholesterol esters to total lipids ratio in large HDL	L-HDL-CE_percent	33	%	4.299	64.81	37.81	37.4817	2.60571	36.2	39.11	2.91	743	40189	1
Lipoprotein subclasses	Free cholesterol to total lipids ratio in large HDL	L-HDL-FC_percent	33	%	0.7078	14.49	9.976	9.50315	1.95143	8.613	10.87	2.257	743	40189	1
Lipoprotein subclasses	Triglycerides to total lipids ratio in large HDL	L-HDL-TG_percent	33	%	0.1019	21.28	4.854	5.2863	2.21978	3.803	6.3085	2.5055	743	40189	1
Lipoprotein subclasses	Phospholipids to total lipids ratio in medium HDL	M-HDL-PL_percent	33	%	41.83	75.1	46.99	47.2953	2.02422	45.9625	48.23	2.2675	66	40866	1
Lipoprotein subclasses	Total cholesterol to total lipids ratio in medium HDL	M-HDL-C_percent	33	%	5.213	55.91	47.4	46.7479	3.77734	44.9	49.32	4.42	66	40866	1
Lipoprotein subclasses	Cholesterol esters to total lipids ratio in medium HDL	M-HDL-CE_percent	33	%	1.194	47.32	38.63	38.1412	3.16112	36.58	40.28	3.7	66	40866	1
Lipoprotein subclasses	Free cholesterol to total lipids ratio in medium HDL	M-HDL-FC_percent	33	%	1.081	12.92	8.763	8.60674	0.975071	8.123	9.278	1.155	66	40866	1
Lipoprotein subclasses	Triglycerides to total lipids ratio in medium HDL	M-HDL-TG_percent	33	%	0.2756	30.1	5.595	5.95676	2.19966	4.412	7.11	2.698	66	40866	1
Lipoprotein subclasses	Phospholipids to total lipids ratio in small HDL	S-HDL-PL_percent	33	%	37.67	83.52	56.14	56.2026	3.7746	53.7	58.59	4.89	19	40913	1
Lipoprotein subclasses	Total cholesterol to total lipids ratio in small HDL	S-HDL-C_percent	33	%	5.315	56.76	38.92	38.625	4.24311	36.13	41.49	5.36	19	40913	1
Lipoprotein subclasses	Cholesterol esters to total lipids ratio in small HDL	S-HDL-CE_percent	33	%	0.1704	49.63	28.3	27.9652	4.84761	25.12	31.23	6.11	19	40913	1
Lipoprotein subclasses	Free cholesterol to total lipids ratio in small HDL	S-HDL-FC_percent	33	%	5.144	16.32	10.64	10.6598	0.824956	10.12	11.17	1.05	19	40913	1
Lipoprotein subclasses	Triglycerides to total lipids ratio in small HDL	S-HDL-TG_percent	33	%	0.1844	20.64	4.956	5.17237	1.56772	4.078	6.053	1.975	19	40913	1
Lipoprotein particle size	Mean diameter for VLDL particles	VLDL-D	33	nm	32.66	42.65	36.14	36.1753	1.18819	35.29	37.01	1.72	0	40932	1
Lipoprotein particle size	Mean diameter for HDL particles	HDL-D	33	nm	22.63	24.96	23.67	23.686	0.156569	23.58	23.77	0.19	0	40932	1
Lipoprotein particle size	Mean diameter for LDL particles	LDL-D	33	nm	8.984	11.27	10.04	10.0567	0.256154	9.871	10.23	0.359	0	40932	1
Lipids	Serum total cholesterol	Serum-C	33	mmol/l	0.9723	11.47	4.13	4.20601	1.00464	3.499	4.825	1.326	0	40932	1
Lipids	Total cholesterol in VLDL	VLDL-C	33	mmol/l	0.01864	2.632	0.682	0.718415	0.274084	0.517575	0.8808	0.363225	0	40932	1
Lipids	Remnant cholesterol (non-HDL non-LDL -cholesterol)	Remnant-C	33	mmol/l	0.09061	4.224	1.322	1.36815	0.442477	1.05	1.635	0.585	0	40932	1
Lipids	Total cholesterol in LDL	LDL-C	33	mmol/l	0.004113	5.125	1.36	1.40395	0.508544	1.046	1.718	0.672	0	40932	1
Lipids	Total cholesterol in HDL	HDL-C	33	mmol/l	0.1684	3.772	1.389	1.43391	0.363141	1.171	1.651	0.48	0	40932	1
Lipids	Total cholesterol in HDL2	HDL2-C	33	mmol/l	0	3.057	0.8902	0.930055	0.337397	0.6852	1.13475	0.44955	0	40921	0.999731
Lipids	Total cholesterol in HDL3	HDL3-C	33	mmol/l	0.1684	0.7922	0.5007	0.503858	0.0382288	0.4777	0.5266	0.0489	0	40932	1
Lipids	Esterified cholesterol	EstC	33	mmol/l	0.6684	8.194	3.059	3.11549	0.742551	2.592	3.572	0.98	329	40603	1
Lipids	Free cholesterol	FreeC	33	mmol/l	0.2335	3.278	1.071	1.09146	0.274271	0.89855	1.262	0.36345	337	40595	1
Glycerides and phospholipids	Serum total triglycerides	Serum-TG	33	mmol/l	0.2191	5.581	1.045	1.15273	0.509575	0.7833	1.409	0.6257	0	40932	1
Glycerides and phospholipids	Triglycerides in VLDL	VLDL-TG	33	mmol/l	0.04489	4.263	0.6281	0.711765	0.3977	0.4194	0.9174	0.498	0	40932	1
Glycerides and phospholipids	Triglycerides in LDL	LDL-TG	33	mmol/l	0.008063	0.9866	0.1616	0.173014	0.066604	0.1273	0.2055	0.0782	0	40932	1
Glycerides and phospholipids	Triglycerides in HDL	HDL-TG	33	mmol/l	0.04247	0.5399	0.1531	0.15812	0.0457374	0.1256	0.184775	0.059175	0	40932	1
Glycerides and phospholipids	Diacylglycerol	DAG	11	mmol/l	0	0.1766	0.01547	0.0192149	0.0168866	0.007009	0.02721	0.020201	845	36537	0.911443
Glycerides and phospholipids	Ratio of diacylglycerol to triglycerides	DAGbyTG	11	ratio	0	0.212	0.01645	0.0160468	0.0107629	0.00928125	0.02196	0.0126788	850	36534	0.911481
Glycerides and phospholipids	Total phosphoglycerides	TotPG	33	mmol/l	0.3167	4.812	1.758	1.79417	0.426185	1.495	2.047	0.552	329	40603	1
Glycerides and phospholipids	Ratio of triglycerides to phosphoglycerides	TGbyPG	33	ratio	0.1131	3.938	0.5437	0.60873	0.284573	0.4034	0.751	0.3476	334	40598	1
Glycerides and phospholipids	Phosphatidylcholine and other cholines	PC	33	mmol/l	0	4.434	1.765	1.80496	0.416947	1.51325	2.052	0.53875	666	40265	0.999975
Glycerides and phospholipids	Sphingomyelins	SM	32	mmol/l	0.1077	1.026	0.4064	0.414554	0.0912842	0.3504	0.47	0.1196	332	40600	1
Glycerides and phospholipids	Total cholines	TotCho	33	mmol/l	0.05093	5.003	2.149	2.18133	0.455315	1.866	2.455	0.589	331	40601	1
Apolipoproteins	Apolipoprotein A-I	ApoA1	33	g/l	0.164	2.957	1.47	1.4958	0.23048	1.333	1.632	0.299	0	40932	1
Apolipoproteins	Apolipoprotein B	ApoB	33	g/l	0.2631	2.023	0.7903	0.813293	0.202848	0.6664	0.9369	0.2705	7	40925	1
Apolipoproteins	Ratio of apolipoprotein B to apolipoprotein A-I	ApoBbyApoA1	33	ratio	0.1567	2.704	0.5352	0.551131	0.141544	0.4456	0.6414	0.1958	7	40925	1
Fatty acids	Total fatty acids	TotFA	33	mmol/l	2.439	25.72	10.4	10.7011	2.62386	8.854	12.21	3.356	347	40585	1
Fatty acids	Estimated description of fatty acid chain length not actual carbon number	FALen	11	carbons	15.09	19.84	17.44	17.4601	0.338156	17.23	17.67	0.44	348	40584	1
Fatty acids	Estimated degree of unsaturation	UnsatDeg	33	ratio	0.7868	1.667	1.208	1.20676	0.0744138	1.161	1.254	0.093	348	40584	1
Fatty acids	22:6 docosahexaenoic acid	DHA	33	mmol/l	0.01429	0.5548	0.1225	0.132139	0.0537579	0.09389	0.1599	0.06601	346	40586	1
Fatty acids	Ratio of 22:6 docosahexaenoic acid to total fatty acids	DHAbyFA	33	%	0.316	4.497	1.167	1.23404	0.397541	0.9496	1.444	0.4944	347	40585	1
Fatty acids	18:2 linoleic acid	LA	33	mmol/l	0.5805	7.221	2.796	2.85111	0.648907	2.399	3.245	0.846	346	40586	1
Fatty acids	Ratio of 18:2 linoleic acid to total fatty acids	LAbyFA	33	%	13.06	41.9	27.05	26.9242	3.16822	24.89	29.07	4.18	347	40585	1
Fatty acids	Conjugated linoleic acid	CLA	10	mmol/l	0	0.7625	0.01889	0.0215268	0.0166296	0.01008	0.02969	0.01961	3717	34830	0.935913
Fatty acids	Ratio of conjugated linoleic acid to total fatty acids	CLAbyFA	10	ratio	0	5.793	0.1858	0.194958	0.132344	0.1071	0.2667	0.1596	3717	34830	0.935913
Fatty acids	Omega-3 fatty acids	FAw3	33	mmol/l	0.0321	1.865	0.3785	0.401902	0.138805	0.306	0.4706	0.1646	347	40585	1
Fatty acids	Ratio of omega-3 fatty acids to total fatty acids	FAw3byFA	33	%	1.075	14.21	3.564	3.75748	0.932076	3.159	4.119	0.96	348	40584	1
Fatty acids	Omega-6 fatty acids	FAw6	33	mmol/l	0.7577	8.582	3.492	3.54871	0.766117	3.017	4.018	1.001	347	40585	1
Fatty acids	Ratio of omega-6 fatty acids to total fatty acids	FAw6byFA	32	%	16.81	45.52	33.88	33.5214	3.2686	31.55	35.82	4.27	348	40584	1
Fatty acids	Polyunsaturated fatty acids	PUFA	33	mmol/l	0.796	9.209	3.886	3.95061	0.864884	3.347	4.48	1.133	346	40586	1
Fatty acids	Ratio of polyunsaturated fatty acids to total fatty acids	PUFAbyFA	33	%	19.31	49.22	37.65	37.279	3.49939	35.17	39.73	4.56	347	40585	1
Fatty acids	Monounsaturated fatty acids; 16:1 18:1	MUFA	33	mmol/l	0.453	9.48	2.618	2.78358	0.928318	2.128	3.2575	1.1295	431	40501	1
Fatty acids	Ratio of monounsaturated fatty acids to total fatty acids	MUFAbyFA	33	%	15.62	47.21	25.39	25.6694	3.34708	23.28	27.74	4.46	432	40500	1
Fatty acids	Saturated fatty acids	SFA	33	mmol/l	1.01	9.92	3.835	3.96592	1.01039	3.257	4.522	1.265	433	40499	1
Fatty acids	Ratio of saturated fatty acids to total fatty acids	SFAbyFA	33	%	25.77	49.04	37.05	37.054	1.93783	35.79	38.29	2.5	434	40498	1
Glycolysis-related metabolites	Citrate	Cit	30	mmol/l	NA	NA	NA	NA	NA	NA	NA	NA	NA	NA	NA
Glycolysis-related metabolites	Glucose	Glc	33	mmol/l	0.0642	42.57	2.651	2.85192	1.24109	2.158	3.271	1.113	133	40799	1
Glycolysis-related metabolites	Glycerol	Glol	15	mmol/l	NA	NA	NA	NA	NA	NA	NA	NA	NA	NA	NA
Glycolysis-related metabolites	Lactate	Lac	33	mmol/l	0.03067	14.12	4.578	4.75862	1.11585	3.977	5.364	1.387	9	40923	1
Glycolysis-related metabolites	Pyruvate	Pyr	26	mmol/l	0.04009	2.18	0.1426	0.177021	0.125527	0.1028	0.2097	0.1069	343	40589	1
Amino acids	Alanine	Ala	33	mmol/l	0.1125	1.002	0.4896	0.496597	0.0847017	0.4375	0.5481	0.1106	6	40926	1
Amino acids	Glutamine	Gln	32	mmol/l	0.191	0.9965	0.5422	0.545584	0.0802959	0.4907	0.596	0.1053	357	40575	1
Amino acids	Glycine	Gly	17	mmol/l	0.06385	0.7697	0.3434	0.352103	0.063995	0.3082	0.3862	0.078	370	40562	1
Amino acids	Histidine	His	33	mmol/l	0.02371	0.6095	0.08446	0.0853825	0.0147084	0.07582	0.0939	0.01808	70	40862	1
Amino acids	Isoleucine	Ile	33	mmol/l	0.004703	0.3521	0.0677	0.0710073	0.0216412	0.0555	0.08299	0.02749	2	40930	1
Amino acids	Leucine	Leu	33	mmol/l	0.01863	0.7141	0.101	0.104545	0.0262173	0.08626	0.1189	0.03264	0	40932	1
Amino acids	Phenylalanine	Phe	33	mmol/l	0.02579	1.043	0.0869	0.0878921	0.0143269	0.07857	0.09605	0.01748	3	40929	1
Amino acids	Tyrosine	Tyr	33	mmol/l	0.01198	0.2723	0.06184	0.06355	0.0150816	0.05287	0.07237	0.0195	56	40876	1
Amino acids	Valine	Val	33	mmol/l	0.01602	0.7166	0.198	0.202834	0.0471336	0.1705	0.2294	0.0589	901	40031	1
Ketone bodies	Acetone	Acetone	32	mmol/l	0	1.881	0.03024	0.0367507	0.0290824	0.02315	0.0409875	0.0178375	0	40931	0.999976
Ketone bodies	Acetate	Ace	33	mmol/l	0.0004805	1.003	0.04581	0.0497213	0.0315757	0.04054	0.05244	0.0119	40	40892	1
Ketone bodies	3-hydroxybutyrate	bOHBut	30	mmol/l	NA	NA	NA	NA	NA	NA	NA	NA	NA	NA	NA
Fluid balance	Albumin	Alb	33	signal area	0.02991	0.1558	0.09193	0.0926982	0.0102913	0.08595	0.09904	0.01309	0	40932	1
Fluid balance	Creatinine	Crea	33	mmol/l	1.456e-06	0.2293	0.06028	0.0612102	0.0128796	0.0522325	0.06934	0.0171075	1622	39310	1
Inflammation	Glycoprotein acetylation	GlycA	32	mmol/l	0.4384	3.763	1.428	1.45246	0.256436	1.273	1.607	0.334	0	40932	1

## Sheet: TableS3_GWAS_details
Supplementary Table 3. Details of genotyping and GWAS analyses.
Study	Genotyping center	Genotyped in one continuous batch?	Array (Platform and Version)	Calling Algorithm	Pre-imputation genotyped variant QC	Imputation reference panel	Imputation method	Post-impution variant QC	Analysis software used and version	Additional study-specific covariates included
ALSPAC	Wellcome Trust Sanger Institute (children); Centre National de Genotypage (mothers)	No	Illumina HumanHap550-quad (children); Illumina human 660W-quad (mothers)	GenomeStudio	Children: INDCallRate > 3%, SNPCallRate >5%, HWE p < 5e-7, het<+/-3sd, MAF 0.01; Mothers: INDCallRate > 5%, SNPCallRate >5%, HWE p < 1e-6, het<+/-3sd, MAF 0.01; Pooled: SNPCallRate 1%, INDCallRate 1%, retainedonly shared markers	HRC r1.1	ShapeIt v2; Michigan Imputation Server	Excluded monomorphic variants, variants with info<0.3	BOLT-LMM	Clinic sampled, mother|child identifier
CKB	BGI-Tech, Shenzhen, China	No	Affymetrix Axiom_CKB_1 Genotyping Array	Axiom GT1	Call Rate>0.98, plate effect p>10‑6, batch effect p>10-6, HWE p>10-6 (combined 10df Chi-Sq test from 10 regions), Het<mean+3SD, biallelic, MAF difference from 1KGP EAS < 0.2	1KGP (EAS MAF>0)	SHAPEIT3/IMPUTE4	None	BOLT-LMM v2.3.2	Age, age2, sex, time between venipuncture and sample processing, case-control ascertainment at time of sample selection, recruitment region, 8 PCs
EGCUT	Institute of Genomics, University of Tartu, Estonia	NA	Illumina Human OmniExpress	Genome Studio	MAF>1%, ind: CR>95%, sex mismatch, marker: CR>95%, HWE>1e-6	HRC r1.1	Wellcome Trust Sanger Imputation Server	NA	RegScan 0.5	None
ERF	Erasmus MC laboratory (the Human Genotyping Facility, HuGE-F, at the department of Internal Medicine)	Yes	Illumina 318K, Illumina 370K and Affymetrix 250K	Illumina Bead Studio, BRLMM	Callrate > 0.98, per individual callrate > 0.96, HWE p-value > 5 x 10-8 and MAF > 0.005. IBS, sex chromosome and ethnicity checks were also performed.	HRC r1.1	Michigan Imputation server	Excluded monomorphic variants, poorly imputed variants (info score<0.3 or Rsq<0.3), variants with unrealistic results (eg, standard error<0, standard error>10, beta=infinity etc), variants with minor allele count (MAC) less than 5.	Rvtest-2.0.6	Family-association was adjusted by polygenic function in GenABEL (R package) when calculating the residuals
EUGENDA	Center for Inherited Diseases Research (CIDR) at Johns Hopkins University School of Medicine	Yes	Custom-modified HumanCoreExome array by Illumina	GenTrain 1.0	Call Rate>0.98, HWE p>10-6	HRC r1.1	Wellcome Trust Sanger Imputation Server	Excluded monomorphic variants, variants with info<0.3, variants with MAC<5	SNPTEST 2.5.2	Site of sample, case-control status
FR07	Several	No	HumanCoreExome-12-v1-1-C, HumanCoreExome-12-v1-1-C, Human610-Quadv1_H, Affymetrix 6.0, HumanCoreExome-24v1-0_A, HumanOmniExpress-12v1_H, PsychArray_B, HumanCoreExome-12-v1-0-D, HumanOmniExpress-12v1_H, HumanCoreExome-24v1-0_A	Illuminus	Call rate ≥ 95%, MAF ≥ 1%, HWE p> 10-6	1000 Genomes Phase 3 release 20130502	IMPUTE2	Excluded monomorphic variants, variants with info<0.3, variants with MAC<5	SNPTEST 2.5.1	Age, sex, genotype batches, 10 PCs
FR97	Several	No	HumanCoreExome-12-v1-1-C, HumanCoreExome-12-v1-1-C, Human610-Quadv1_H, Affymetrix 6.0, HumanCoreExome-24v1-0_A, HumanOmniExpress-12v1_H, PsychArray_B, HumanCoreExome-12-v1-0-D, HumanOmniExpress-12v1_H, HumanCoreExome-24v1-0_A	Illuminus	Call rate ≥ 95%, MAF ≥ 1%, HWE p> 10-6	1000 Genomes Phase 3 release 20130502	IMPUTE2	Excluded monomorphic variants, variants with info<0.3, variants with MAC<5	SNPTEST 2.5.1	Age, sex, genotype batches, 10 PCs
INT	Affymetrix, Boulder, Colorado	Yes	Affymetrix Axiom UK Biobank Genotyping Array	Axiom GT1	Call Rate>0.99, HWE p>10-6, MAF>0.01%	Joint 1000 Genomes Phase 3 (May 2013)-UK10K	Wellcome Trust Sanger Imputation Server	Excluded monomorphic variants, variants with info<0.3, variants with MAC<5	SNPTEST 2.5.2	Age, gender, centre, 1st 10 PCs, processing duration, month of donation, appointment time, missing appointment time (Y/N)
KORCULA	Helmholtz Zentrum München, GmbH, Neuherberg, Germany	Yes	Illumina CNV370	Genome Studio	Call Rate>0.98, HWE p>10-6, MAF>1%,Het<mean±3×s.d.	HRC r1.1	shapeit2r837 + duohmm; PBWT Sanger	Excluded monomorphic variants, variants with info<0.3, variants with MAC<5	REGSCAN	None
LLD	UMCG, Groningen, the Netherlands	Yes	Illumina HumanCytoSNP-12; Illumina Immunochip	Illumina GenomeStudio	MAF>5%, CallRate>0.98, HWE p>1e-4	HRC r1.1	Michigan Imputation Server	Excluded monomorphic variants, variants with info<0.3, variants with MAC<5	SNPTEST 2.5.2	Only basic covariates (age+gender+10 PCs)
LLS	1) Rotterdam, The Netherlands 2) Estonian Biocentre, Genotyping Core Facility, Estonia	No	Illumina 660W-Quad, Illumina OmniExpress	GenomeStudio	Call Rate>0.96, HWE p>10-6, MAF>1%	HRC 1.1	Michigan Imputation Server	None	SNPTEST 2.5.2	None
LOLIPOP-EW610	deCODE genetics (Reykjavik, Iceland)	Yes	Illumina Human610	BeadStudio	Call Rate>0.95, HWE p>10-6, MAF>1%	HRC r1.1	Michigan Imputation Server	Excluded monomorphic variants, variants with info<0.3, variants with MAC<5, unrealistic P values (no results) and SE (>10 or <=0)	SNPTEST 2.5.2	None
LOLIPOP-EWA	GSK	Yes	Affymetrix 500K	BRLMN	Call Rate>0.95, HWE p>10-6, MAF>1%	HRC r1.1	Michigan Imputation Server	Excluded monomorphic variants, variants with info<0.3, variants with MAC<5, unrealistic P values (no results) and SE (>10 or <=0)	SNPTEST 2.5.2	None
LOLIPOP-EWP	Perlegen	Yes	Perlegen custom	Perlegen custom	Call Rate>0.95, HWE p>10-6, MAF>1%	HRC r1.1	Michigan Imputation Server	Excluded monomorphic variants, variants with info<0.3, variants with MAC<5, unrealistic P values (no results) and SE (>10 or <=0)	SNPTEST 2.5.2	None
LOLIPOP-IA610	deCODE genetics (Reykjavik, Iceland)	Yes	Illumina Human610	BeadStudio	Call Rate>0.98, HWE p>10-6, MAF>1%, removed samples with extreme heterozygosity, ethnic outliers, and relatedness	HRC r1.1	Michigan Imputation Server	Excluded monomorphic variants, variants with info<0.3, variants with MAC<5, unrealistic P values (no results) and SE (>10 or <=0)	SNPTEST 2.5.2	CHD case-control status, cohort
LOLIPOP-OmniE_IA	Wellcome Trust Centre For Human Genetics	No	Illumina HumanOmniExpress-24v1-0_a	Genome Studio	Call Rate>0.95, HWE p>10-6, MAF>1%, removed samples with extreme heterozygosity, ethnic outliers, and relatedness	HRC r1.1	Michigan Imputation Server	Excluded monomorphic variants, variants with info<0.3, variants with MAC<5, unrealistic P values (no results) and SE (>10 or <=0)	SNPTEST 2.5.2	Batch
LOLIPOP-IA317	deCODE genetics (Reykjavik, Iceland)	Yes	Illumina HumanHap300K	BeadStudio	Call Rate>0.95, HWE p>10-6, MAF>1%, removed samples with extreme heterozygosity, ethnic outliers, and relatedness	HRC r1.1	Michigan Imputation Server	Excluded monomorphic variants, variants with info<0.3, variants with MAC<5, unrealistic P values (no results) and SE (>10 or <=0)	SNPTEST 2.5.2	None
LOLIPOP-OmniEE	Wellcome Trust Centre For Human Genetics	No	OmniExpressExome BeadChip	zCall	Call Rate>0.95, HWE p>10-6, MAF>1%, removed samples with extreme heterozygosity, ethnic outliers, and relatedness	HRC r1.1	Michigan Imputation Server	Excluded monomorphic variants, variants with info<0.3, variants with MAC<5, unrealistic P values (no results) and SE (>10 or <=0)	SNPTEST 2.5.2	Batch
LOLIPOP-IAP	Perlegen	Yes	Perlegen custom	Perlegen custom	Call Rate>0.95, HWE p>10-6, MAF>1%	HRC r1.1	Michigan Imputation Server	Excluded monomorphic variants, variants with info<0.3, variants with MAC<5, unrealistic P values (no results) and SE (>10 or <=0)	SNPTEST 2.5.2	None
METSIM	Center for Inherited Disease Research, Johns Hopkins, Baltimore, MD	Yes	Illumina Human OmniExpress-12v1_C	Illumina GenomeStudio GenCall	Call Rate>95%, HWE p>10-6, MAF > !%	HRC r1.1	Michigan Imputation Server	Excluded monomorphic variants, variants with info<0.3, variants with MAC<5	BOLT-LMM linear regression	Age, smoking status, BMI, diabetics status, and top ten PCs
NEO	Centre National de Génotypage (Paris, France)	Yes	Illumina HumanCoreExome-24v1-0	GeneCall (SOP v5)	Call rate ≥ 98%, HWE > 10-6, MAF > 0	HRC r1.1	Wellcome Trust Sanger Imputation Server	Excluding monomorphic variants, variants with info<0.3, and variants with MAC<5	SNPTEST 2.5.4	Blood sample date (month-year) to correct for potential batch effect
NESDA	Rutgers university and Perlegen genotyping center	No	Affymetrix 6.0 and Perlegen-Affymetrix 5.0	Birdseed 2.0 algorithm	MAF > 0.005, HWE > 10-12, Call rate > 0.95, SNP removed if the allele frequency differed >0.10 with GONL	HRC r1.1	SHAPEIT phasing, Minimac 3 impute, Michigan Imputation Server	Exclusion of monomorphic variants (defined as MAF<1 * 10-6), INFO<0.3, MAC<5 (MAF<0.00113)	SNPTEST 2.5, R version 3.4.3	Shipment, case-control status, genotype batch
NFBC66	Broad Institute	Yes	Illumina 370k	BeadStudio	Call rate ≥ 95%, MAF ≥ 1%, HWE p> 10-6	HRC r1.1	Minimac 3	Excluded monomorphic variants, variants with info<0.3, variants with MAC<5	SNPTEST 2.5.1	Gender, 10 PCs
NFBC86	University of Oxford and Imperial College London	No	Illumina HumanOmniExpressExome-8v1.2	BeadStudio	Exclude if: Call Rate <99%, Heterozygosity <0.305, HWE p<0.0001	HRC r1.1	Minimac 3	Excluded monomorphic variants, variants with info<0.3, variants with MAC<5	SNPTEST 2.5.1	Gender, genotype batches, 4 PCs
NTR	Perlegen Sciences Mountain View CF USA, SNP technology Platform Uppsala Sweden, Molecular Epidemiology Leiden The Netherlands, Translational Genomics Research Institute Phoenix AZ USA, Institute of Human Genetics LIFE & BRAIN Center Bonn Germany, Avera Institute for Human Genetics Sioux Falls SD USA, RUCDR BRTC Genetics Rutgers University NJ USA, EBI sequencing center Bejing China.	No	Multiple platforms: Perlegen Affymetrix; Affymetrix 6.0; Affymetrix Axiom; Illumina Human Beadchip 660; Illumina Omni 1M; Illumina GSA; GONL sequence	Birdseed, APT & Genome studio following manufacturers protocols for the specific platform at that time	Call Rate>=0.95, HWE p<0.00001, MAF>=0.01,Heterozygosity Plink -0.10<=F<= 0.10,N Mendel error <= 20, Palindromic SNPs with MAF 0.40-0.50 removed	GoNL / HRC r1.1	Data of SNPs present on all platforms are first imputed cross platform with respect to the GoNL reference panel, the result is then used for imputation on the Michigan imputation server to HRC panel	Excluded monomorphic variants, variants with info<0.6, variants with HWE p<1e-5, variants not in 1kGP3 reference	gcta_1.91.1	First 10 PCs, Genotype platform indicator, Metabolomics shipment indicator, Genetic Relatedness Matrix, sample shipment indicator
OBB	LGC Genomics	Yes	Affymetrix Axiom UK Biobank Genotyping Array	Axiom GT1	Call Rate>0.97, HWE p>10-6, MAF>1%,Het<mean±3×s.d.	HRC r1.1	Minimac 3	Excluded monomorphic variants, variants with info<0.3, variants with MAC<5	BOLT-LMM	Kinship matrix
ORCADES	Helmholz, Integragen, CRF-Edinburgh	No	Illumina Hap300, OmniExpress	Beadstudio, GenomeStudio	Call Rate>0.98, HWE p>10-6, MAF>1%,Het<mean±3×s.d.	HRC r1.1	shapeit2r837 + duohmm; PBWT Sanger	Excluded monomorphic variants, variants with info<0.3, variants with MAC<5	REGSCAN	Genotyping array, kinship matrix
PROSPER	ErasmusMC, Rotterdam, the Netherlands	Yes	Illumina 660k Quad	Beadstudio	Call rate >0.98, MAF<1%, Het<mean±3×s.d.	HRC r1.1	Wellcome Trust Sanger Imputation Server	None	SNPTEST 2.5.2	None
RS1	Erasmus MC laboratory (the Human Genotyping Facility, HuGE-F, at the department of Internal Medicine)	Yes	Illumina / HumanHap 550K V.3 ADHumanHap 550 V.3	Genomestudio Genecall	MAF < 0.05, SNP callrate < 0.95 and/or HWE p-value < 1 x 10-7	HRC r1.1	Michigan Imputation server	Excluded monomorphic variants, poorly imputed variants (info score<0.3 or Rsq<0.3), variants with unrealistic results (eg, standard error<0, standard error>10, beta=infinity etc), variants with minor allele count (MAC) less than 5.	Rvtest-2.0.6	Dataset of the metabolite measure, P1-P10
RS2	Erasmus MC laboratory (the Human Genotyping Facility, HuGE-F, at the department of Internal Medicine)	Yes	Illumina / HumanHap 550K V.3 ADHumanHap 550 V.3	Genomestudio Genecall	MAF < 0.05, SNP callrate < 0.95 and/or HWE p-value < 1 x 10-7	HRC r1.1	Michigan Imputation server	Excluded monomorphic variants, poorly imputed variants (info score<0.3 or Rsq<0.3), variants with unrealistic results (eg, standard error<0, standard error>10, beta=infinity etc), variants with minor allele count (MAC) less than 5.	Rvtest-2.0.6	Dataset of the metabolite measure, P1-P10
RS3	Erasmus MC laboratory (the Human Genotyping Facility, HuGE-F, at the department of Internal Medicine)	Yes	Illumina / HumanHap610	Genomestudio Genecall	MAF < 0.05, SNP callrate < 0.95 and/or HWE p-value < 1 x 10-7	HRC r1.1	Michigan Imputation server	Studies excluded monomorphic variants, poorly imputed variants (info score<0.3 or Rsq<0.3), variants with unrealistic results (eg, standard error<0, standard error>10, beta=infinity etc), variants with minor allele count (MAC) less than 5.	Rvtest-2.0.6	Dataset of the metabolite measure, P1-P10
TUK	HLI, Inc.	Yes	﻿Illumina HiSeqX	﻿ISIS Analysis Software (v. 2.5.26.13)	het/hom mutations < 2.5, MAF>1%, high-confidence regions only, HWE>1e-10	NA	NA	NA	GEMMA 0.97 (2017/12/20)	batch (NMR measurements), Family relatedness (kinship matrix in gemma)
YFS	Wellcome Trust Sanger Institute	Yes	llumina 670k	Illuminus	Call rate ≥ 95%, MAF ≥ 1%, HWE p> 10-6	HRC r1.1	Michigan Imputation server	Excluded monomorphic variants, variants with info<0.3, variants with MAC<5	SNPTEST 2.5.1	Age, gender, 10 PCs

## Sheet: TableS4_276_associated_regions
Supplementary Table 4. Genomic regions associated with metabolic traits. The genomic regions associated with the 233 NMR metabolic traits are indicated, along with candidate gene assignments and GWAS results for the lead SNP of the most significant metabolic trait within each region. GWAS was performed under the additive model separately in each cohort, and the cohorts were combined in fixed-effe…
Region_ID	Chromosome	Region start (bp)	Region end (bp)	Lead metabolite	Lead variant (chr:pos:alleles)	Rsid	Consequence	Allele1	Allele2	Freq1	Effect	StdErr	P-value	-log(P-value)	Number of cohorts	Nearest gene	Candidate gene	Assigned to candidate gene based on	Number of metabolic traits with genome-wide significant associations (P < 1.8E-9) in the region	Number of significantly associated metabolic traits at lead variant	Significantly associated metabolic traits at lead variant	Does locus overlap with the loci identified in studies by Kettunen et al. (Nat Commun 7, 2016) and Gallois et al. (Nat Commun 10, 2019)?
1_1	1	411595	1437250	Ala	1:936210:A:C	rs3121569	upstream	a	c	0.8041	0.0412	0.0057	5.334e-13	12.27	25	HES4	HES4	Nearest gene	1	1	Ala;	No
1_2	1	1826009	2839427	LAbyFA	1:2332391:C:T	rs12037485	intron	t	c	0.464	-0.0324	0.004	1.185e-15	14.93	30	PEX10	PLCH2	Biology	1	1	LAbyFA;	No
1_3	1	15565188	16565188	Ala	1:16065188:C:T	rs150136696	missense	t	c	0.0329	0.1263	0.0204	5.762e-10	9.24	18	SLC25A34-AS1	SLC25A34	SNP function (missense variant)	1	1	Ala;	No
1_4	1	20416444	21417206	S-HDL-FC	1:20916444:A:G	rs588485	intron	a	g	0.2972	-0.028	0.0045	3.58e-10	9.45	31	CDA	CDA	LD with missense variant	1	1	S-HDL-FC;	No
1_5	1	23089214	24203118	Crea	1:23703118:C:G	rs10753555	downstream	c	g	0.7324	0.0278	0.0045	5.321e-10	9.27	33	TCEA3	TCEA3	Nearest gene	1	1	Crea;	No
1_6	1	24791697	26363694	M-LDL-P	1:25777743:C:T	rs6699113	intron	t	c	0.5306	0.0333	0.0041	2.291e-16	15.64	32	MACO1	LDLRAP1	Biology	57	55	ApoB;EstC;FAw6;FreeC;IDL-C;IDL-CE;IDL-FC;IDL-L;IDL-P;IDL-PL;IDL-TG;LA;LDL-C;LDL-TG;L-LDL-C;L-LDL-CE;L-LDL-CE_percent;L-LDL-FC;L-LDL-L;L-LDL-P;L-LDL-PL;L-LDL-PL_percent;L-LDL-TG;M-LDL-C;M-LDL-CE;M-LDL-CE_percent;M-LDL-FC;M-LDL-FC_percent;M-LDL-L;M-LDL-P;M-LDL-PL;M-LDL-PL_percent;M-LDL-TG;PUFA;Remnant-C;Serum-C;S-HDL-PL_percent;S-LDL-C;S-LDL-CE;S-LDL-CE_percent;S-LDL-FC;S-LDL-FC_percent;S-LDL-L;S-L…	No
1_7	1	26487646	27897604	ApoBbyApoA1	1:27284913:C:T	rs79598313	intron	t	c	0.03	0.1301	0.0128	2.904e-24	23.54	30	KDF1	NR0B2	Biology	103	98	ApoB;ApoBbyApoA1;EstC;FAw6;FreeC;HDL2-C;IDL-C;IDL-CE;IDL-FC;IDL-L;IDL-P;IDL-PL;IDL-TG;LA;LDL-C;LDL-TG;L-HDL-C;L-HDL-CE;L-HDL-FC;L-HDL-L;L-HDL-P;L-HDL-PL;L-HDL-TG_percent;L-LDL-C;L-LDL-CE;L-LDL-CE_percent;L-LDL-FC;L-LDL-FC_percent;L-LDL-L;L-LDL-P;L-LDL-PL;L-LDL-PL_percent;L-LDL-TG;M-HDL-C;M-HDL-CE;M-HDL-CE_percent;M-HDL-C_percent;M-HDL-FC;M-HDL-L;M-HDL-P;M-HDL-PL;M-HDL-TG_percent;M-LDL-C;M-LDL-CE;…	No
1_8	1	39051488	40927975	HDL2-C	1:39623307:A:T	rs10888682	intron	a	t	0.2978	-0.039	0.0044	6.175e-19	18.21	32	MACF1	MACF1	LD with missense variant	33	24	ApoA1;ApoBbyApoA1;HDL2-C;HDL-C;HDL-D;L-HDL-C;L-HDL-CE;L-HDL-FC;L-HDL-L;L-HDL-P;L-HDL-PL;M-HDL-C;M-HDL-CE;M-HDL-CE_percent;M-HDL-C_percent;M-HDL-FC;M-HDL-FC_percent;M-HDL-L;M-HDL-P;M-HDL-PL;XL-HDL-L;XL-HDL-P;XL-HDL-PL;XL-HDL-PL_percent;	No
1_9	1	48704135	58218293	IDL-FC	1:55505647:G:T	rs11591147	missense	t	g	0.0292	-0.4631	0.0146	4.96e-222	221.3	27	PCSK9	PCSK9	Biology	146	146	ApoA1;ApoB;ApoBbyApoA1;DHA;EstC;FALen;FAw3;FAw6;FAw6byFA;FreeC;HDL3-C;IDL-C;IDL-CE;IDL-CE_percent;IDL-C_percent;IDL-FC;IDL-FC_percent;IDL-L;IDL-P;IDL-PL;IDL-PL_percent;IDL-TG;IDL-TG_percent;LA;LAbyFA;LDL-C;LDL-TG;L-HDL-CE_percent;L-HDL-C_percent;L-HDL-TG_percent;L-LDL-C;L-LDL-CE;L-LDL-CE_percent;L-LDL-C_percent;L-LDL-FC;L-LDL-FC_percent;L-LDL-L;L-LDL-P;L-LDL-PL;L-LDL-PL_percent;L-LDL-TG;L-LDL-TG_…	Yes
1_10	1	62333402	63875116	M-HDL-TG	1:62936912:C:T	rs1007205	intron	t	c	0.3405	-0.1058	0.0042	9.94e-141	140	33	DOCK7	ANGPTL3	Biology	154	149	ApoA1;ApoB;ApoBbyApoA1;CLA;DAG;DHA;EstC;FAw3;FAw6;FreeC;GlycA;HDL-TG;IDL-C;IDL-CE;IDL-FC;IDL-FC_percent;IDL-L;IDL-P;IDL-PL;IDL-PL_percent;IDL-TG;Ile;LA;LDL-C;LDL-TG;L-HDL-CE_percent;L-HDL-C_percent;L-HDL-FC_percent;L-HDL-PL;L-HDL-TG;L-HDL-TG_percent;L-LDL-C;L-LDL-CE;L-LDL-CE_percent;L-LDL-FC;L-LDL-FC_percent;L-LDL-L;L-LDL-P;L-LDL-PL;L-LDL-TG;L-VLDL-C;L-VLDL-CE;L-VLDL-C_percent;L-VLDL-FC;L-VLDL-FC…	Yes
1_11	1	75597044	76976360	Gly	1:76217169:A:G	rs4646961	intron	a	g	0.2818	0.054	0.0054	8.37e-24	23.08	17	DLSTP1	DLSTP1	Nearest gene	1	1	Gly;	No
1_12	1	93052187	94389568	XL-HDL-FC	1:93822349:C:G	rs771458	intron	c	g	0.2004	0.0344	0.005	4.503e-12	11.35	33	DR1	CCDC18	LD with missense variant	13	10	ApoA1;HDL2-C;HDL-C;HDL-D;XL-HDL-C;XL-HDL-CE;XL-HDL-FC;XL-HDL-L;XL-HDL-P;XL-HDL-PL;	No
1_13	1	100117887	101172060	Leu	1:100643910:A:G	rs2810418	upstream	a	g	0.9147	-0.0494	0.0073	1.853e-11	10.73	31	LRRC39	DBT	Biology	1	1	Leu;	No
1_14	1	109186529	110970764	S-LDL-CE	1:109818530:C:T	rs646776	downstream	t	c	0.7769	0.1495	0.0047	1.43e-219	218.84	33	CELSR2	SORT1	Biology	132	129	ApoB;ApoBbyApoA1;DHA;EstC;FALen;FAw3;FAw6;FreeC;HDL3-C;IDL-C;IDL-CE;IDL-C_percent;IDL-FC;IDL-FC_percent;IDL-L;IDL-P;IDL-PL;IDL-TG;IDL-TG_percent;LA;LDL-C;LDL-D;LDL-TG;L-HDL-CE_percent;L-HDL-PL_percent;L-LDL-C;L-LDL-CE;L-LDL-CE_percent;L-LDL-C_percent;L-LDL-FC;L-LDL-FC_percent;L-LDL-L;L-LDL-P;L-LDL-PL;L-LDL-PL_percent;L-LDL-TG;L-LDL-TG_percent;L-VLDL-CE_percent;L-VLDL-C_percent;L-VLDL-PL_percent;L…	Yes
1_15	1	119700606	120844936	Gly	1:120254506:A:G	rs561931	upstream	a	g	0.3902	-0.0425	0.0049	7.465e-18	17.13	17	PHGDH	PHGDH	Biology	2	1	Gly;	No
1_16	1	150026406	151458836	S-HDL-PL	1:150842696:C:T	rs72992015	intron	t	c	0.1973	0.0468	0.0051	3.016e-20	19.52	32	ARNT	CERS2	Biology	15	15	Crea;HDL2-C;HDL-C;M-HDL-C;M-HDL-CE;M-HDL-FC;M-HDL-FC_percent;M-HDL-L;M-HDL-P;M-HDL-PL;S-HDL-FC;S-HDL-L;S-HDL-P;S-HDL-PL;S-VLDL-PL_percent;	No
1_17	1	154533308	155533308	Alb	1:155033308:A:G	rs11589479	splice_region	a	g	0.1539	0.0351	0.0056	4.665e-10	9.33	32	ADAM15	ADAM15	SNP function (splice region variant)	1	1	Alb;	No
1_18	1	160444356	162346557	M-HDL-CE	1:161194641:A:G	rs4656292	upstream	a	g	0.3768	-0.0476	0.0041	3.673e-31	30.43	33	TOMM40L	APOA2	Biology	53	22	HDL-TG;L-HDL-PL_percent;L-HDL-TG;L-HDL-TG_percent;M-HDL-C;M-HDL-CE;M-HDL-CE_percent;M-HDL-C_percent;M-HDL-FC;M-HDL-L;M-HDL-P;M-HDL-PL;M-HDL-PL_percent;S-HDL-FC;S-HDL-L;S-HDL-P;S-HDL-PL;S-HDL-PL_percent;S-HDL-TG_percent;S-VLDL-PL_percent;XL-HDL-TG;XL-HDL-TG_percent;	Yes
1_19	1	167401238	168401238	XL-VLDL-C_percent	1:167901238:C:T	rs185759645	intron	t	c	0.9895	0.2691	0.0435	6.286e-10	9.2	10	DCAF6	DCAF6	Nearest gene	1	1	XL-VLDL-C_percent;	No
1_20	1	178013411	179131012	HDL-D	1:178604633:A:C	rs2093770	intergenic	a	c	0.4226	0.027	0.0039	7.117e-12	11.15	33	MIR4424	ANGPTL1	Biology	13	13	HDL2-C;HDL-C;HDL-D;L-HDL-C;L-HDL-CE;L-HDL-FC;L-HDL-L;L-HDL-P;L-HDL-PL;XL-HDL-FC;XL-HDL-L;XL-HDL-P;XL-HDL-PL;	No
1_21	1	181615787	182709086	HDL-D	1:182171957:G:T	rs1779823	intron	t	g	0.3129	-0.0352	0.0042	7.178e-17	16.14	33	LINC01344	LINC01344	Nearest gene	28	27	ApoBbyApoA1;HDL2-C;HDL-D;L-HDL-C;L-HDL-CE;L-HDL-CE_percent;L-HDL-C_percent;L-HDL-FC;L-HDL-FC_percent;L-HDL-L;L-HDL-P;L-HDL-PL;L-HDL-PL_percent;M-HDL-CE_percent;M-HDL-C_percent;M-HDL-TG;M-HDL-TG_percent;S-HDL-TG;S-VLDL-C;S-VLDL-L;S-VLDL-PL;XL-HDL-CE_percent;XL-HDL-C_percent;XL-HDL-L;XL-HDL-P;XL-HDL-PL;XL-HDL-PL_percent;	No
1_22	1	204611275	205761963	GlycA	1:205114873:C:G	rs12048743	3_prime_UTR	c	g	0.5359	-0.0274	0.0042	7.544e-11	10.12	31	DSTYK	DSTYK	Nearest gene	1	1	GlycA;	No
1_23	1	206656555	207751518	Ala	1:207244221:G:T	rs2883211	intron	t	g	0.5089	-0.0389	0.0039	4.12e-23	22.39	33	PFKFB2	PFKFB2	Biology	3	2	Ala;Cit;	No
1_24	1	213645389	214659256	Gln	1:214150445:A:T	rs17712208	intron	a	t	0.0314	0.1399	0.0134	2.394e-25	24.62	30	PROX1-AS1	PROX1	Biology	2	2	Ala;Gln;	No
1_25	1	219142109	220165008	TGbyPG	1:219656701:G:T	rs1531096	intergenic	t	g	0.7027	0.0275	0.0043	2.049e-10	9.69	33	LYPLAL1-AS1	LYPLAL1	Biology	7	6	L-HDL-TG_percent;M-VLDL-L;M-VLDL-P;S-HDL-TG;S-VLDL-TG;TGbyPG;	No
1_26	1	220399648	221608912	HDL-C	1:220973563:C:T	rs2642442	intron	t	c	0.6912	0.0402	0.0043	3.578e-21	20.45	33	MTARC1	MTARC1	LD with missense variant	52	49	ApoA1;EstC;FreeC;HDL2-C;HDL3-C;HDL-C;HDL-D;IDL-C;IDL-CE;IDL-C_percent;IDL-FC;IDL-FC_percent;IDL-TG_percent;L-HDL-C;L-HDL-CE;L-HDL-FC;L-HDL-L;L-HDL-P;L-HDL-PL;L-LDL-C_percent;L-LDL-FC;M-HDL-C;M-HDL-CE;M-HDL-FC;M-HDL-FC_percent;M-HDL-L;M-HDL-P;M-HDL-PL;M-VLDL-CE_percent;M-VLDL-TG_percent;PC;Serum-C;S-HDL-TG_percent;S-LDL-FC;SM;S-VLDL-CE_percent;S-VLDL-C_percent;S-VLDL-TG_percent;TGbyPG;TotCho;TotPG…	No
1_27	1	229614579	230919557	TGbyPG	1:230294916:C:T	rs2144300	intron	t	c	0.5684	-0.0614	0.0041	6.913e-50	49.16	31	GALNT2	GALNT2	Biology	103	100	Acetone;ApoA1;ApoB;ApoBbyApoA1;bOHBut;HDL2-C;HDL-C;HDL-D;IDL-FC_percent;IDL-TG_percent;LDL-D;L-HDL-C;L-HDL-CE;L-HDL-FC;L-HDL-FC_percent;L-HDL-L;L-HDL-P;L-HDL-PL;L-HDL-TG;L-HDL-TG_percent;L-LDL-FC_percent;L-VLDL-C;L-VLDL-CE;L-VLDL-FC;L-VLDL-L;L-VLDL-P;L-VLDL-PL;L-VLDL-TG;M-HDL-C;M-HDL-CE;M-HDL-FC;M-HDL-FC_percent;M-HDL-L;M-HDL-P;M-HDL-PL;M-HDL-TG_percent;MUFAbyFA;M-VLDL-C;M-VLDL-CE;M-VLDL-CE_perce…	Yes
1_28	1	234240880	235376434	M-LDL-FC	1:234857676:C:T	rs484084	upstream	t	c	0.4526	-0.0415	0.004	2.071e-25	24.68	33	LINC01132	LINC01132	Nearest gene	63	62	ApoB;EstC;FAw6;FreeC;IDL-C;IDL-CE;IDL-FC;IDL-L;IDL-P;IDL-PL;LA;LDL-C;L-LDL-C;L-LDL-CE;L-LDL-CE_percent;L-LDL-C_percent;L-LDL-FC;L-LDL-L;L-LDL-P;L-LDL-PL;L-LDL-PL_percent;L-VLDL-PL_percent;M-LDL-C;M-LDL-CE;M-LDL-CE_percent;M-LDL-C_percent;M-LDL-FC;M-LDL-FC_percent;M-LDL-L;M-LDL-P;M-LDL-PL;M-LDL-PL_percent;PC;PUFA;Remnant-C;Serum-C;S-HDL-C;S-HDL-CE;S-HDL-CE_percent;S-HDL-C_percent;S-HDL-PL_percent;…	No
2_1	2	19831128	22444355	L-LDL-PL_percent	2:21288226:A:G	rs563290	intergenic	a	g	0.8174	-0.138	0.0052	7.43e-153	152.13	31	APOB	APOB	Biology	196	119	ApoA1;ApoB;ApoBbyApoA1;DHA;EstC;FAw3;FAw6;FreeC;HDL3-C;HDL-TG;IDL-C;IDL-CE;IDL-FC;IDL-FC_percent;IDL-L;IDL-P;IDL-PL;IDL-PL_percent;IDL-TG;LA;LDL-C;LDL-TG;L-HDL-CE_percent;L-HDL-C_percent;L-LDL-C;L-LDL-CE;L-LDL-CE_percent;L-LDL-C_percent;L-LDL-FC;L-LDL-FC_percent;L-LDL-L;L-LDL-P;L-LDL-PL;L-LDL-PL_percent;L-LDL-TG;L-VLDL-C_percent;L-VLDL-PL_percent;L-VLDL-TG_percent;M-HDL-CE_percent;M-HDL-C_percent…	Yes
2_2	2	26438494	29162228	VLDL-TG	2:27730940:C:T	rs1260326	missense,splice_region	t	c	0.3818	0.1134	0.0042	1.74e-162	161.76	31	GCKR	GCKR	Biology	190	189	Ala;Alb;ApoA1;ApoB;ApoBbyApoA1;Cit;CLA;Crea;DAG;DAGbyTG;DHA;EstC;FALen;FAw3;FAw6;FAw6byFA;Gln;Glol;GlycA;HDL3-C;HDL-D;HDL-TG;His;IDL-C_percent;IDL-FC_percent;IDL-L;IDL-P;IDL-PL_percent;IDL-TG;IDL-TG_percent;Ile;LA;LAbyFA;Lac;LDL-C;LDL-D;LDL-TG;Leu;L-HDL-C;L-HDL-CE;L-HDL-CE_percent;L-HDL-C_percent;L-HDL-FC;L-HDL-FC_percent;L-HDL-L;L-HDL-P;L-HDL-PL;L-HDL-PL_percent;L-HDL-TG_percent;L-LDL-CE;L-LDL-F…	Yes
2_3	2	42921344	44599582	IDL-CE	2:44072576:G:T	rs4299376	intron	t	g	0.708	-0.0631	0.0045	3.983e-44	43.4	31	ABCG8	ABCG8	Biology	122	98	ApoB;ApoBbyApoA1;EstC;FALen;FAw6;FreeC;IDL-C;IDL-CE;IDL-CE_percent;IDL-C_percent;IDL-FC;IDL-L;IDL-P;IDL-PL;IDL-PL_percent;IDL-TG_percent;LA;LDL-C;LDL-TG;L-LDL-C;L-LDL-CE;L-LDL-CE_percent;L-LDL-C_percent;L-LDL-FC;L-LDL-L;L-LDL-P;L-LDL-PL;L-LDL-PL_percent;L-LDL-TG;L-LDL-TG_percent;L-VLDL-C_percent;L-VLDL-TG_percent;M-HDL-CE_percent;M-HDL-C_percent;M-HDL-PL_percent;M-LDL-C;M-LDL-CE;M-LDL-CE_percent;…	Yes
2_4	2	62358457	63958074	S-LDL-PL_percent	2:62955387:A:G	rs360801	intron	a	g	0.6403	-0.0271	0.0041	4.162e-11	10.38	32	EHBP1	EHBP1	Nearest gene	13	4	IDL-FC;S-LDL-CE_percent;S-LDL-C_percent;S-LDL-PL_percent;	No
2_5	2	64611763	65874941	Val	2:65231806:A:T	rs2422358	intron	a	t	0.5672	-0.0806	0.0042	1.041e-83	82.98	33	SLC1A4	SLC1A4	Biology	3	3	Ala;Leu;Val;	Yes
2_6	2	73122663	74400900	Crea	2:73883072:A:G	rs13408433	intron	a	g	0.208	-0.0333	0.0051	4.862e-11	10.31	31	ALMS1P1	NAT8	Biology	1	1	Crea;	No
2_7	2	100261105	101370862	XL-HDL-FC_percent	2:100859622:A:G	rs6739695	intron	a	g	0.3319	-0.0287	0.0042	7.545e-12	11.12	32	LINC01104	LINC01104	Nearest gene	1	1	XL-HDL-FC_percent;	No
2_8	2	111720359	112720359	XL-HDL-FC_percent	2:112220359:C:T	rs1448187	intron	t	c	0.3095	-0.0349	0.0051	5.811e-12	11.24	29	MIR4435-2HG	MIR4435-2HG	Nearest gene	1	1	XL-HDL-FC_percent;	No
2_9	2	113338102	114365834	GlycA	2:113840575:C:G	rs10176274	upstream	c	g	0.6299	-0.0271	0.0043	2.393e-10	9.62	31	IL1F10	IL1F10	Biology	1	1	GlycA;	No
2_10	2	118073299	119356156	IDL-CE	2:118821597:C:G	rs72838098	intergenic	c	g	0.076	-0.0516	0.0078	3.86e-11	10.41	30	INSIG2	INSIG2	Biology	38	34	ApoB;ApoBbyApoA1;IDL-C;IDL-CE;IDL-FC;IDL-L;IDL-P;IDL-PL;LDL-C;L-LDL-C;L-LDL-CE;L-LDL-CE_percent;L-LDL-FC;L-LDL-L;L-LDL-P;L-LDL-PL;M-LDL-C;M-LDL-CE;M-LDL-FC;M-LDL-L;M-LDL-P;M-LDL-PL;Remnant-C;S-LDL-C;S-LDL-CE;S-LDL-C_percent;S-LDL-FC;S-LDL-L;S-LDL-P;S-LDL-PL_percent;XS-VLDL-C;XS-VLDL-CE;XS-VLDL-L;XS-VLDL-PL;	No
2_11	2	121476214	122500745	Crea	2:121997330:C:G	rs11692478	intron	c	g	0.8601	0.0414	0.006	3.765e-12	11.42	31	TFCP2L1	TFCP2L1	Nearest gene	1	1	Crea;	No
2_12	2	135271974	137320076	XL-HDL-FC	2:136707982:C:T	rs6754311	intron	t	c	0.6404	-0.0321	0.0045	6.327e-13	12.2	32	DARS-AS1	LCT	Biology	9	7	Ace;XL-HDL-C;XL-HDL-CE;XL-HDL-FC;XL-HDL-L;XL-HDL-P;XL-HDL-PL;	No
2_13	2	165001849	166144043	XL-HDL-PL	2:165513091:C:T	rs10195252	intron	t	c	0.6148	-0.0422	0.0041	2.162e-25	24.67	33	COBLL1	GRB14	Biology	84	82	ApoBbyApoA1;FAw6byFA;Gly;HDL2-C;HDL-C;HDL-D;IDL-FC_percent;Ile;LAbyFA;Leu;L-HDL-C;L-HDL-CE;L-HDL-C_percent;L-HDL-FC;L-HDL-FC_percent;L-HDL-L;L-HDL-P;L-HDL-PL;L-LDL-FC_percent;L-VLDL-C;L-VLDL-CE;L-VLDL-FC;L-VLDL-L;L-VLDL-P;L-VLDL-PL;L-VLDL-TG;M-HDL-C_percent;M-HDL-TG;M-HDL-TG_percent;M-VLDL-C;M-VLDL-CE;M-VLDL-CE_percent;M-VLDL-FC;M-VLDL-L;M-VLDL-P;M-VLDL-PL;M-VLDL-PL_percent;M-VLDL-TG;PUFAbyFA;Ser…	No
2_14	2	168776028	170333556	Glc	2:169763148:C:T	rs560887	intron	t	c	0.2913	-0.1177	0.0047	3.16e-139	138.5	33	G6PC2	G6PC2	Biology	16	1	Glc;	Yes
2_15	2	176392553	177392553	Crea	2:176892553:A:G	rs72914763	intergenic	a	g	0.9521	-0.059	0.0096	7.16e-10	9.15	32	LNPK	LNPK	Nearest gene	1	1	Crea;	No
2_16	2	187353717	188767470	Crea	2:188115375:A:C	rs72910669	intron	a	c	0.1092	0.0427	0.0065	5.053e-11	10.3	32	CALCRL	CALCRL	Nearest gene	1	1	Crea;	No
2_17	2	191002767	192396716	Gln	2:191740996:C:T	rs62182473	upstream	t	c	0.2622	-0.0518	0.0047	7.801e-28	27.11	30	GLS	GLS	Biology	1	1	Gln;	No
2_18	2	197761520	199416926	Gln	2:198883098:A:G	rs112922254	intron	a	g	0.183	-0.0344	0.0054	1.624e-10	9.79	31	PLCL1	PLCL1	Nearest gene	1	1	Gln;	No
2_19	2	202732004	204548840	PUFA	2:203496575:A:C	rs11693150	upstream	a	c	0.4902	-0.0301	0.0039	2.531e-14	13.6	33	FAM117B	FAM117B	Nearest gene	34	28	ApoA1;ApoB;EstC;FAw6;FreeC;LA;LDL-C;L-LDL-CE;M-LDL-C;M-LDL-CE;M-LDL-FC;M-LDL-L;M-LDL-P;M-LDL-PL;MUFA;PC;PUFA;Serum-C;S-LDL-C;S-LDL-CE;S-LDL-FC;S-LDL-L;S-LDL-P;S-LDL-PL;SM;TotCho;TotFA;TotPG;	No
2_20	2	206423092	214135638	Gly	2:211540507:A:C	rs1047891	missense	a	c	0.3225	0.4501	0.0052	0	1654.55	17	CPS1	CPS1	Biology	5	5	Ala;Crea;Gly;His;Phe;	Yes
2_21	2	217137885	218183836	Crea	2:217672824:A:G	rs1014680	intron	a	g	0.5694	0.0307	0.004	2.083e-14	13.68	33	TNP1	IGFBP5	Biology	1	1	Crea;	No
2_22	2	218779588	220860494	M-VLDL-TG	2:219699999:A:G	rs78058190	upstream	a	g	0.0676	0.0906	0.0099	5.293e-20	19.28	29	PRKAG3	PRKAG3	Biology	65	58	ApoB;ApoBbyApoA1;HDL2-C;IDL-TG;L-HDL-C;L-HDL-CE;L-HDL-FC;L-HDL-L;L-HDL-P;L-HDL-PL;L-LDL-FC_percent;L-VLDL-C;L-VLDL-CE;L-VLDL-FC;L-VLDL-L;L-VLDL-P;L-VLDL-PL;L-VLDL-TG;M-HDL-C_percent;M-HDL-TG_percent;MUFA;M-VLDL-C;M-VLDL-CE;M-VLDL-FC;M-VLDL-L;M-VLDL-P;M-VLDL-PL;M-VLDL-TG;Serum-TG;S-HDL-TG;S-HDL-TG_percent;S-LDL-TG;S-VLDL-FC;S-VLDL-L;S-VLDL-P;S-VLDL-PL;S-VLDL-TG;S-VLDL-TG_percent;TGbyPG;VLDL-C;VLDL…	No
2_23	2	226366226	227698983	XL-HDL-PL	2:227099854:C:T	rs2972147	intergenic	t	c	0.3506	0.0429	0.0042	4.366e-24	23.36	31	LOC646736	IRS1	Biology	75	73	ApoA1;ApoBbyApoA1;HDL2-C;HDL-C;HDL-D;IDL-FC_percent;Ile;Leu;L-HDL-C;L-HDL-CE;L-HDL-C_percent;L-HDL-FC;L-HDL-FC_percent;L-HDL-L;L-HDL-P;L-HDL-PL;L-HDL-TG_percent;L-VLDL-C;L-VLDL-CE;L-VLDL-FC;L-VLDL-L;L-VLDL-P;L-VLDL-PL;L-VLDL-TG;M-HDL-C;M-HDL-CE;M-HDL-TG_percent;M-VLDL-C;M-VLDL-CE;M-VLDL-FC;M-VLDL-L;M-VLDL-P;M-VLDL-PL;M-VLDL-TG;Serum-TG;S-HDL-TG;S-HDL-TG_percent;S-VLDL-FC;S-VLDL-L;S-VLDL-P;S-VLDL-…	No
3_1	3	11739931	13035739	EstC	3:12415839:C:T	rs2938396	intron	t	c	0.63	0.0319	0.0041	5.444e-15	14.26	33	PPARG	PPARG	Biology	55	39	ApoB;EstC;FAw6;FreeC;IDL-C;IDL-CE;IDL-FC;IDL-L;IDL-P;IDL-PL;LA;LDL-C;L-LDL-C;L-LDL-CE;L-LDL-CE_percent;L-LDL-C_percent;L-LDL-FC;L-LDL-L;L-LDL-P;L-LDL-PL;M-LDL-C;M-LDL-CE;M-LDL-CE_percent;M-LDL-FC;M-LDL-FC_percent;M-LDL-L;M-LDL-P;M-LDL-PL;PUFA;Remnant-C;Serum-C;S-LDL-C;S-LDL-CE;S-LDL-FC;S-LDL-FC_percent;S-LDL-L;S-LDL-P;S-LDL-PL;XS-VLDL-PL;	No
3_2	3	30253573	31258956	Ala	3:30758956:C:T	rs6800284	intergenic	t	c	0.4658	-0.0251	0.004	5.286e-10	9.28	31	GADL1	GADL1	Biology	1	1	Ala;	No
3_3	3	37935023	39074237	Crea	3:38444273:A:G	rs4678604	intron	a	g	0.5432	0.028	0.004	2.63e-12	11.58	32	XYLB	SLC22A14	Biology	1	1	Crea;	No
3_4	3	52352538	53585475	Crea	3:52852538:G:T	rs4687657	missense	t	g	0.2673	-0.0293	0.0046	2.005e-10	9.7	31	ITIH4-AS1	ITIH4	SNP function (missense variant)	1	1	Crea;	No
3_5	3	56915060	58962070	Serum-TG	3:57420366:A:G	rs13070695	intron	a	g	0.3073	-0.0296	0.0043	5.432e-12	11.27	33	DNAH12	DNAH12	LD with splice region variant	45	33	L-VLDL-C;L-VLDL-CE;L-VLDL-FC;L-VLDL-L;L-VLDL-P;L-VLDL-PL;L-VLDL-TG;M-VLDL-C;M-VLDL-CE;M-VLDL-FC;M-VLDL-L;M-VLDL-P;M-VLDL-PL;M-VLDL-TG;Serum-TG;S-VLDL-L;S-VLDL-P;S-VLDL-TG;VLDL-D;VLDL-TG;XL-VLDL-C;XL-VLDL-CE;XL-VLDL-L;XL-VLDL-P;XL-VLDL-PL;XL-VLDL-TG;XS-VLDL-TG;XXL-VLDL-C;XXL-VLDL-FC;XXL-VLDL-L;XXL-VLDL-P;XXL-VLDL-PL;XXL-VLDL-TG;	No
3_6	3	97803182	98962525	S-HDL-P	3:98383562:A:G	rs34211178	downstream	a	g	0.4416	0.0387	0.004	2.494e-22	21.6	33	ST3GAL6-AS1	ST3GAL6	Biology	17	16	HDL-D;L-HDL-PL_percent;L-HDL-TG;S-HDL-C;S-HDL-CE;S-HDL-FC;S-HDL-L;S-HDL-P;S-HDL-PL;XL-HDL-C;XL-HDL-CE;XL-HDL-FC;XL-HDL-L;XL-HDL-P;XL-HDL-PL;XL-HDL-TG;	No
3_7	3	119033256	120297879	ApoA1	3:119631814:A:G	rs6438552	intron	a	g	0.6008	-0.0259	0.004	6.524e-11	10.19	33	GSK3B	GSK3B	Biology	3	3	ApoA1;HDL2-C;HDL-C;	No
3_8	3	122464428	123637791	Ala	3:123093530:C:T	rs2124500	intron	t	c	0.2454	-0.0439	0.0047	5.64e-21	20.25	33	ADCY5	ADCY5	Biology	3	3	Ala;Glc;Tyr;	No
3_9	3	124368490	126594257	Gly	3:125905080:A:T	rs2364368	intron	a	t	0.6001	-0.0793	0.0049	1.211e-58	57.92	17	ALDH1L1	ALDH1L1	Biology	1	1	Gly;	Yes
3_10	3	132977701	134001529	LDL-D	3:133482230:A:G	rs8177271	intron	a	g	0.3397	0.0261	0.0041	2.422e-10	9.62	33	SRPRB	SRPRB	Nearest gene	2	1	LDL-D;	No
3_11	3	135298658	137159779	IDL-TG	3:135932359:C:T	rs687339	intergenic	t	c	0.7916	0.0475	0.0049	2.128e-22	21.67	33	MSL2	PCCB	Biology	65	63	ApoB;ApoBbyApoA1;HDL-TG;IDL-L;IDL-P;IDL-PL_percent;IDL-TG;LDL-TG;L-HDL-TG_percent;L-LDL-FC_percent;L-LDL-PL_percent;L-LDL-TG;L-VLDL-C;L-VLDL-CE;L-VLDL-FC;L-VLDL-L;L-VLDL-P;L-VLDL-PL;M-HDL-CE_percent;M-HDL-C_percent;M-HDL-TG;M-HDL-TG_percent;M-LDL-FC_percent;M-LDL-TG;MUFA;M-VLDL-C;M-VLDL-CE;M-VLDL-FC;M-VLDL-L;M-VLDL-P;M-VLDL-PL;Remnant-C;Serum-TG;S-HDL-FC;S-HDL-TG;S-HDL-TG_percent;S-LDL-FC_percent…	No
3_12	3	141150610	142325598	Crea	3:141674548:A:C	rs9815587	intron	a	c	0.8444	0.0394	0.0055	6.489e-13	12.19	33	TFDP2	TFDP2	Nearest gene	1	1	Crea;	No
3_13	3	159503677	160853328	Ala	3:160165608:G:T	rs17236473	intron	t	g	0.4681	-0.0368	0.0041	1.369e-19	18.86	31	TRIM59	SMC4	LD with splice region variant	2	2	Ala;Gln;	No
3_14	3	170072112	171246170	Glc	3:170705693:A:G	rs1514895	intergenic	a	g	0.7215	0.0439	0.0048	4.892e-20	19.31	31	SLC2A2	SLC2A2	Biology	7	1	Glc;	No
3_15	3	185820502	186976598	His	3:186454180:A:C	rs5030062	intron	a	c	0.6377	-0.0508	0.0041	1.313e-35	34.88	33	KNG1	KNG1	Biology	8	2	His;Phe;	No
4_1	4	2887148	3982678	GlycA	4:3452345:A:G	rs59950280	downstream	a	g	0.3209	0.0398	0.0045	1.499e-18	17.82	30	HGFAC	HGFAC	Biology	50	47	Alb;ApoB;FAw6;GlycA;HDL-D;L-LDL-FC_percent;L-VLDL-C;L-VLDL-FC;L-VLDL-L;L-VLDL-P;L-VLDL-PL;L-VLDL-TG;M-LDL-PL;MUFA;M-VLDL-C;M-VLDL-CE;M-VLDL-FC;M-VLDL-FC_percent;M-VLDL-L;M-VLDL-P;M-VLDL-PL;M-VLDL-TG;PUFA;Remnant-C;Serum-TG;SFA;S-HDL-L;S-HDL-P;S-LDL-FC;S-LDL-P;S-LDL-PL;S-VLDL-C;S-VLDL-CE;S-VLDL-FC;S-VLDL-L;S-VLDL-P;S-VLDL-PL;S-VLDL-TG;TGbyPG;TotFA;VLDL-C;VLDL-TG;XL-VLDL-L;XL-VLDL-P;XL-VLDL-PL;XL-V…	No
4_2	4	25652727	26652727	Alb	4:26152727:A:G	rs77849807	intergenic	a	g	0.9804	-0.1037	0.0169	8.815e-10	9.05	27	RBPJ	RBPJ	Nearest gene	1	1	Alb;	No
4_3	4	68797386	70099531	PC	4:69343287:A:G	rs976002	missense	a	g	0.761	-0.0482	0.005	4.403e-22	21.36	30	TMPRSS11E	TMPRSS11E	SNP function (missense variant)	56	52	ApoA1;ApoB;DHA;EstC;FAw3;FAw6;FreeC;HDL-TG;IDL-C;IDL-CE;IDL-FC;IDL-L;IDL-P;IDL-PL;IDL-TG;LA;LDL-TG;L-HDL-TG;L-LDL-L;L-LDL-P;L-LDL-PL;L-LDL-TG;M-HDL-PL;M-HDL-TG;M-LDL-P;M-LDL-PL;M-LDL-TG;MUFA;M-VLDL-FC_percent;PC;PUFA;Remnant-C;Serum-C;SFA;S-LDL-L;S-LDL-P;S-LDL-PL;S-LDL-TG;S-VLDL-C;S-VLDL-CE;S-VLDL-FC;TotCho;TotFA;TotPG;VLDL-C;XL-HDL-TG;XS-VLDL-C;XS-VLDL-CE;XS-VLDL-FC;XS-VLDL-L;XS-VLDL-P;XS-VLDL-P…	No
4_4	4	70103826	78193293	Alb	4:74033564:C:G	rs187918276	intron	c	g	0.0151	-0.8267	0.0362	1.64e-115	114.79	9	ANKRD17	ALB	Biology	124	111	Alb;ApoB;ApoBbyApoA1;EstC;FAw3;FAw6;FreeC;Gly;GlycA;HDL3-C;HDL-TG;IDL-C;IDL-CE;IDL-FC;IDL-L;IDL-P;IDL-PL;IDL-TG;LA;LDL-C;LDL-D;LDL-TG;L-HDL-CE_percent;L-HDL-C_percent;L-HDL-PL_percent;L-LDL-C;L-LDL-CE;L-LDL-CE_percent;L-LDL-C_percent;L-LDL-FC;L-LDL-FC_percent;L-LDL-L;L-LDL-P;L-LDL-PL;L-LDL-PL_percent;L-LDL-TG;L-VLDL-PL_percent;L-VLDL-TG_percent;M-HDL-CE_percent;M-HDL-TG;M-LDL-C;M-LDL-CE;M-LDL-CE_…	Yes
4_5	4	86725895	89819734	Val	4:89222827:C:T	rs7678928	intron	t	c	0.4392	0.1062	0.004	2.33e-156	155.63	33	PPM1K-DT	PPM1K	Biology	85	4	Ala;Ile;Leu;Val;	Yes
4_6	4	99306626	100999670	Tyr	4:100065917:C:T	rs6858148	upstream	t	c	0.653	-0.0335	0.0042	8.736e-16	15.06	33	ADH4	ADH4	Biology	7	1	Tyr;	No
4_7	4	102426923	103783117	XL-HDL-C	4:103188709:C:T	rs13107325	missense	t	c	0.0676	-0.0777	0.0095	2.352e-16	15.63	29	SLC39A8	SLC39A8	SNP function (missense variant)	7	7	HDL-D;XL-HDL-C;XL-HDL-CE;XL-HDL-FC;XL-HDL-L;XL-HDL-P;XL-HDL-PL;	No
4_8	4	109742896	111931444	M-HDL-TG_percent	4:110638824:C:T	rs114816312	missense	t	c	0.0082	0.1957	0.0284	5.538e-12	11.26	23	PLA2G12A	PLA2G12A	Biology	3	2	M-HDL-TG_percent;S-HDL-TG_percent;	No
4_9	4	148479174	149482559	Tyr	4:148979174:G:T	rs1021956	intron	t	g	0.8178	-0.0337	0.0053	1.896e-10	9.72	31	ARHGAP10	ARHGAP10	Nearest gene	1	1	Tyr;	No
4_10	4	154943645	156046242	Phe	4:155471982:A:C	rs28365897	upstream	a	c	0.8129	-0.0575	0.0051	4.534e-29	28.34	31	PLRG1	FGB	Biology	2	1	Phe;	No
4_11	4	186615632	187718723	Phe	4:187157458:G:T	rs4253252	intron	t	g	0.4784	-0.0847	0.0039	1.99e-104	103.7	33	KLKB1	KLKB1	Biology	6	6	Ace;Gly;His;Leu;Phe;Tyr;	Yes
5_1	5	14065808	15386422	Cit	5:14870691:C:G	rs10065666	intron	c	g	0.4463	0.0866	0.0049	4.418e-69	68.35	30	ANKH	ANKH	Biology	1	1	Cit;	Yes
5_2	5	38855135	40634064	Crea	5:39421736:A:G	rs11951093	intron	a	g	0.4022	0.0405	0.0041	3.138e-23	22.5	33	DAB2	DAB2	Nearest gene	1	1	Crea;	No
5_3	5	40956969	43254808	Acetone	5:41927423:A:G	rs277414	intron	a	g	0.7464	0.0663	0.0047	1.143e-44	43.94	31	FBXO4	OXCT1	Biology	2	2	Acetone;bOHBut;	No
5_4	5	52771420	53783630	M-VLDL-TG	5:53283630:A:T	rs1694068	intron	a	t	0.6017	0.0281	0.0041	1.2e-11	10.92	32	MIR581	ARL15	Biology	20	19	L-VLDL-C;L-VLDL-FC;L-VLDL-L;L-VLDL-P;L-VLDL-PL;L-VLDL-TG;M-VLDL-FC;M-VLDL-L;M-VLDL-P;M-VLDL-PL;M-VLDL-TG;Serum-TG;S-VLDL-TG;TGbyPG;VLDL-D;VLDL-TG;XL-VLDL-L;XL-VLDL-P;XL-VLDL-TG;	No
5_5	5	55294632	56376283	M-VLDL-TG	5:55861894:A:G	rs9687846	intron	a	g	0.181	0.0547	0.0052	1.603e-25	24.8	32	C5orf67	C5orf67	Nearest gene	80	80	ApoB;ApoBbyApoA1;FAw6byFA;HDL2-C;HDL-C;HDL-D;IDL-FC_percent;IDL-PL_percent;IDL-TG;Ile;Leu;L-HDL-C;L-HDL-CE;L-HDL-FC;L-HDL-FC_percent;L-HDL-L;L-HDL-P;L-HDL-PL;L-LDL-FC_percent;L-VLDL-C;L-VLDL-CE;L-VLDL-FC;L-VLDL-L;L-VLDL-P;L-VLDL-PL;L-VLDL-TG;M-HDL-TG;M-HDL-TG_percent;MUFA;M-VLDL-C;M-VLDL-CE;M-VLDL-FC;M-VLDL-L;M-VLDL-P;M-VLDL-PL;M-VLDL-PL_percent;M-VLDL-TG;PUFAbyFA;Remnant-C;Serum-TG;S-HDL-TG;S-HD…	No
5_6	5	67241066	68558683	Crea	5:68047026:A:C	rs34391887	intergenic	a	c	0.1348	-0.0419	0.0061	8.062e-12	11.09	32	LINC02198	LINC02198	Nearest gene	1	1	Crea;	No
5_7	5	71449079	73446717	XL-HDL-FC_percent	5:72351708:A:T	rs166304	intron	a	t	0.4588	0.0291	0.0039	7.144e-14	13.15	33	FCHO2	FCHO2	Biology	8	2	XL-HDL-FC;XL-HDL-FC_percent;	No
5_8	5	73742002	75724867	L-LDL-CE	5:74656539:C:T	rs12916	3_prime_UTR	t	c	0.5693	-0.0782	0.004	1.486e-86	85.83	33	HMGCR	HMGCR	Biology	127	127	ApoB;ApoBbyApoA1;EstC;FALen;FAw6;FreeC;IDL-C;IDL-CE;IDL-CE_percent;IDL-C_percent;IDL-FC;IDL-FC_percent;IDL-L;IDL-P;IDL-PL;IDL-PL_percent;IDL-TG;IDL-TG_percent;LA;LAbyFA;LDL-C;LDL-TG;L-HDL-CE_percent;L-LDL-C;L-LDL-CE;L-LDL-CE_percent;L-LDL-C_percent;L-LDL-FC;L-LDL-FC_percent;L-LDL-L;L-LDL-P;L-LDL-PL;L-LDL-PL_percent;L-LDL-TG;L-LDL-TG_percent;L-VLDL-C;L-VLDL-CE;L-VLDL-C_percent;L-VLDL-PL_percent;L-…	Yes
5_9	5	94722156	96219294	Glc	5:95539536:C:T	rs4869273	intron	t	c	0.6766	0.0292	0.0045	5.993e-11	10.22	33	MIR583	PCSK1	Biology	2	1	Glc;	No
5_10	5	122372040	123577189	L-LDL-C_percent	5:123053647:C:T	rs171777	intergenic	t	c	0.5494	0.026	0.004	8.93e-11	10.05	33	CSNK1G3	CSNK1G3	Nearest gene	5	5	L-LDL-CE_percent;L-LDL-C_percent;M-LDL-CE_percent;M-LDL-C_percent;S-LDL-C_percent;	No
5_11	5	130914650	132944301	LDL-D	5:131778716:A:G	rs6874639	intron	a	g	0.769	-0.0366	0.0047	1.082e-14	13.97	33	IRF1-AS1	IRF1	Biology	21	7	LDL-D;L-LDL-C_percent;M-LDL-C_percent;S-HDL-CE_percent;S-HDL-C_percent;S-HDL-PL_percent;S-LDL-C_percent;	No
5_12	5	150192706	151223155	Ala	5:150692706:G:T	rs146767775	downstream	t	g	0.0117	0.1312	0.0212	6.413e-10	9.19	30	SLC36A2	SLC36A2	Biology	1	1	Ala;	No
5_13	5	155716982	157119180	ApoB	5:156397673:A:G	rs6882345	intergenic	a	g	0.6449	0.048	0.0041	7.146e-32	31.15	33	TIMD4	TIMD4	Biology	111	109	ApoB;ApoBbyApoA1;DHA;EstC;FAw3;FAw6;FreeC;IDL-C;IDL-CE;IDL-FC;IDL-L;IDL-P;IDL-PL;IDL-PL_percent;IDL-TG;LA;LDL-C;LDL-TG;L-LDL-C;L-LDL-CE;L-LDL-CE_percent;L-LDL-FC;L-LDL-FC_percent;L-LDL-L;L-LDL-P;L-LDL-PL;L-LDL-PL_percent;L-LDL-TG;L-VLDL-C;L-VLDL-CE;L-VLDL-FC;L-VLDL-L;L-VLDL-P;L-VLDL-PL;L-VLDL-PL_percent;L-VLDL-TG;M-HDL-TG;M-LDL-C;M-LDL-CE;M-LDL-CE_percent;M-LDL-FC;M-LDL-FC_percent;M-LDL-L;M-LDL-P…	No
5_14	5	157485730	158485730	VLDL-D	5:157985730:C:G	rs1465573	intergenic	c	g	0.8098	-0.0321	0.0052	6.213e-10	9.21	32	EBF1	EBF1	Biology	1	1	VLDL-D;	No
5_15	5	174391148	175448943	Gln	5:174948943:C:T	rs34907038	missense	t	c	0.0058	0.255	0.0324	3.782e-15	14.42	25	SFXN1	SFXN1	Biology	1	1	Gln;	No
5_16	5	175826948	177355627	Phe	5:176841339:C:T	rs2545801	upstream	t	c	0.2944	-0.0935	0.0047	4.766e-88	87.32	29	F12	F12	Biology	6	5	Ace;Gly;His;Leu;Phe;	Yes
6_1	6	1	763937	XL-HDL-FC_percent	6:261343:C:T	rs148813665	intergenic	t	c	0.0569	0.0597	0.0094	1.895e-10	9.72	29	DUSP22	DUSP22	Nearest gene	1	1	XL-HDL-FC_percent;	No
6_2	6	6556502	7730680	Crea	6:7119134:A:G	rs13208234	intron	a	g	0.608	0.0296	0.0042	1.445e-12	11.84	32	RREB1	RREB1	Nearest gene	1	1	Crea;	No
6_3	6	10430908	11589529	DHAbyFA	6:11050803:C:G	rs4601123	intron	c	g	0.2138	-0.0644	0.0049	5.629e-39	38.25	31	ELOVL2	ELOVL2	Biology	2	2	DHA;DHAbyFA;	No
6_4	6	15607068	16648743	L-LDL-PL_percent	6:16113321:A:G	rs7776156	downstream	a	g	0.4708	0.0335	0.004	3.003e-17	16.52	33	MYLIP	MYLIP	Biology	50	48	ApoB;EstC;FAw6;FreeC;IDL-C;IDL-CE;IDL-FC;IDL-L;IDL-P;IDL-PL;LA;LDL-C;L-LDL-C;L-LDL-CE;L-LDL-CE_percent;L-LDL-C_percent;L-LDL-FC;L-LDL-L;L-LDL-P;L-LDL-PL;L-LDL-PL_percent;M-LDL-C;M-LDL-CE;M-LDL-CE_percent;M-LDL-C_percent;M-LDL-FC;M-LDL-FC_percent;M-LDL-L;M-LDL-P;M-LDL-PL;M-LDL-PL_percent;PUFA;Remnant-C;Serum-C;S-LDL-C;S-LDL-CE;S-LDL-CE_percent;S-LDL-C_percent;S-LDL-FC;S-LDL-FC_percent;S-LDL-L;S-LD…	No
6_5	6	20149254	21227570	Ala	6:20694228:C:T	rs4710941	intron	t	c	0.1946	0.036	0.005	6.891e-13	12.16	33	CDKAL1	CDKAL1	Biology	2	1	Ala;	No
6_6	6	24952783	33438261	SFAbyFA	6:32136547:G:T	rs1061808	3_prime_UTR	t	g	0.3816	-0.0496	0.0041	6.34e-34	33.2	30	PPT2-EGFL8	HLA	Biology	153	2	MUFAbyFA;SFAbyFA;	Yes
6_7	6	33965215	35886872	ApoA1	6:34592090:A:G	rs6907508	intron	a	g	0.857	0.0582	0.006	2.058e-22	21.69	31	ILRUN	ILRUN	Biology	64	25	ApoA1;HDL2-C;HDL3-C;HDL-C;HDL-D;L-HDL-C;L-HDL-CE;L-HDL-FC;L-HDL-L;L-HDL-P;L-HDL-PL;M-HDL-C;M-HDL-CE;M-HDL-FC;M-HDL-FC_percent;M-HDL-L;M-HDL-P;M-HDL-PL;PC;TotCho;TotPG;XL-HDL-FC;XL-HDL-L;XL-HDL-P;XL-HDL-PL;	No
6_8	6	38782371	39784184	Gln	6:39284184:A:G	rs3734618	intron	a	g	0.5081	-0.0242	0.004	1.335e-09	8.87	32	KCNK16	KCNK16	Biology	1	1	Gln;	No
6_9	6	41486269	44328573	XL-HDL-CE_percent	6:43757896:A:C	rs998584	downstream	a	c	0.4905	0.0394	0.004	9.672e-23	22.01	32	VEGFA	VEGFA	Biology	85	67	ApoBbyApoA1;HDL2-C;HDL-C;HDL-D;IDL-FC_percent;L-HDL-C;L-HDL-CE;L-HDL-C_percent;L-HDL-FC;L-HDL-FC_percent;L-HDL-L;L-HDL-P;L-HDL-PL;L-LDL-FC_percent;L-VLDL-C;L-VLDL-CE;L-VLDL-FC;L-VLDL-L;L-VLDL-P;L-VLDL-PL;L-VLDL-TG;M-HDL-C_percent;M-HDL-TG_percent;MUFA;M-VLDL-C;M-VLDL-CE;M-VLDL-FC;M-VLDL-L;M-VLDL-P;M-VLDL-PL;M-VLDL-TG;Serum-TG;S-HDL-TG;S-HDL-TG_percent;S-VLDL-FC;S-VLDL-L;S-VLDL-P;S-VLDL-PL;S-VLDL-…	No
6_10	6	51945000	53238427	Phe	6:52713999:A:G	rs7747087	intron	a	g	0.5839	0.0321	0.004	1.825e-15	14.74	32	GSTA5	GSTA2	LD with missense variant	9	2	M-HDL-TG;Phe;	No
6_11	6	90467337	91467337	TotFA	6:90967337:A:C	rs143415093	intron	a	c	0.0042	0.3199	0.0506	2.472e-10	9.61	17	BACH2	BACH2	Nearest gene	3	3	SFA;TotFA;TotPG;	No
6_12	6	100100097	101100097	L-LDL-PL_percent	6:100600097:C:T	rs17789218	intergenic	t	c	0.7699	-0.0289	0.0048	1.411e-09	8.85	32	MCHR2-AS1	MCHR2-AS1	Nearest gene	1	1	L-LDL-PL_percent;	No
6_13	6	110458980	112953123	Tyr	6:111556834:C:T	rs12206654	intron	t	c	0.8684	-0.1649	0.0061	2.74e-162	161.56	33	SLC16A10	SLC16A10	Biology	1	1	Tyr;	Yes
6_14	6	115705351	116921127	FAw6	6:116309649:C:T	rs3798236	intron	t	c	0.6669	0.0291	0.0043	1.01e-11	11	32	TPI1P3	FRK	LD with splice region variant	6	5	FAw6;FreeC;LA;PUFA;Serum-C;	No
6_15	6	126704623	128032807	ApoBbyApoA1	6:127440047:C:T	rs577721086	5_prime_UTR	t	c	0.9429	0.0723	0.0094	1.204e-14	13.92	30	RSPO3	RSPO3	Nearest gene	42	40	ApoBbyApoA1;HDL2-C;HDL-C;HDL-D;L-HDL-C;L-HDL-CE;L-HDL-FC;L-HDL-L;L-HDL-P;L-HDL-PL;L-LDL-FC_percent;L-VLDL-C;L-VLDL-CE;L-VLDL-L;L-VLDL-P;L-VLDL-PL;M-HDL-TG_percent;M-VLDL-C;M-VLDL-CE;M-VLDL-FC;M-VLDL-L;M-VLDL-P;M-VLDL-PL;M-VLDL-TG;Serum-TG;S-HDL-TG;S-VLDL-C;S-VLDL-FC;S-VLDL-L;S-VLDL-P;S-VLDL-PL;S-VLDL-TG;TGbyPG;VLDL-C;VLDL-D;VLDL-TG;XL-HDL-L;XL-HDL-P;XL-HDL-PL;XS-VLDL-TG;	No
6_16	6	131397278	132450798	Gln	6:131931092:C:T	rs2245133	intron	t	c	0.8043	0.0326	0.0053	6.545e-10	9.18	30	MED23	MED23	Nearest gene	1	1	Gln;	No
6_17	6	139328916	140344429	S-VLDL-L	6:139834012:G:T	rs632057	intergenic	t	g	0.3947	0.0282	0.0041	9.62e-12	11.02	31	LINC01625	LINC01625	Nearest gene	25	22	ApoBbyApoA1;L-LDL-FC_percent;L-VLDL-C;L-VLDL-CE;L-VLDL-L;L-VLDL-PL;M-VLDL-C;M-VLDL-CE;M-VLDL-FC;M-VLDL-L;M-VLDL-P;M-VLDL-PL;Serum-TG;S-VLDL-C;S-VLDL-FC;S-VLDL-L;S-VLDL-P;S-VLDL-PL;S-VLDL-TG;VLDL-C;VLDL-TG;XS-VLDL-TG;	No
6_18	6	159742487	161943939	XXL-VLDL-TG	6:161010118:A:G	rs10455872	intron	a	g	0.9298	0.2035	0.0085	3.42e-126	125.47	32	LPA	LPA	Biology	183	118	CLA;DAG;FALen;FAw6byFA;GlycA;HDL-TG;IDL-FC;IDL-FC_percent;IDL-PL_percent;IDL-TG_percent;Ile;LAbyFA;LDL-C;L-HDL-CE_percent;L-HDL-FC;L-HDL-FC_percent;L-HDL-PL_percent;L-LDL-C_percent;L-LDL-FC;L-LDL-FC_percent;L-LDL-PL_percent;L-VLDL-C;L-VLDL-CE;L-VLDL-CE_percent;L-VLDL-FC;L-VLDL-FC_percent;L-VLDL-L;L-VLDL-P;L-VLDL-PL;L-VLDL-TG;M-HDL-C_percent;M-HDL-FC_percent;M-HDL-TG;M-HDL-TG_percent;M-LDL-C;M-LDL…	Yes
7_1	7	443950	1793010	L-LDL-TG	7:1081618:A:G	rs12690826	intron	a	g	0.7779	0.052	0.0049	1.794e-26	25.75	31	GPR146	CYP2W1	Biology	79	42	FreeC;HDL-D;HDL-TG;IDL-C;IDL-FC;IDL-L;IDL-P;IDL-PL;IDL-TG;LDL-TG;L-HDL-L;L-HDL-P;L-HDL-TG;L-LDL-PL_percent;L-LDL-TG;L-LDL-TG_percent;L-VLDL-TG_percent;M-HDL-CE_percent;M-LDL-TG;M-LDL-TG_percent;M-VLDL-CE_percent;M-VLDL-C_percent;M-VLDL-PL_percent;M-VLDL-TG_percent;PC;Serum-C;S-LDL-TG;SM;S-VLDL-FC_percent;TotCho;TotPG;XL-HDL-FC;XL-HDL-L;XL-HDL-P;XL-HDL-PL;XL-HDL-TG;XS-VLDL-C;XS-VLDL-CE;XS-VLDL-FC;…	No
7_2	7	5898414	6989614	XL-HDL-CE	7:6419333:C:G	rs861369	intron	c	g	0.5055	-0.0292	0.0041	6.014e-13	12.22	31	RAC1	DAGLB	Biology	8	5	XL-HDL-C;XL-HDL-CE;XL-HDL-FC;XL-HDL-L;XL-HDL-P;	No
7_3	7	14398282	15566045	Glc	7:15062983:C:T	rs2215383	intergenic	t	c	0.4721	-0.0461	0.0042	4.757e-28	27.32	33	DGKB	DGKB	Biology	1	1	Glc;	No
7_4	7	16784577	18522260	HDL2-C	7:17919258:G:T	rs4142995	intron	t	g	0.3876	-0.0323	0.0041	6.043e-15	14.22	31	SNX13	SNX13	Nearest gene	45	22	ApoA1;HDL2-C;HDL-C;HDL-D;L-HDL-C;L-HDL-CE;L-HDL-FC;L-HDL-FC_percent;L-HDL-L;L-HDL-P;L-HDL-PL;L-HDL-TG_percent;M-HDL-TG_percent;S-HDL-TG_percent;TGbyPG;XL-HDL-C;XL-HDL-CE;XL-HDL-FC;XL-HDL-L;XL-HDL-P;XL-HDL-PL;XL-HDL-TG_percent;	No
7_5	7	20974610	22194705	IDL-P	7:21611970:G:T	rs73066485	intron	t	g	0.791	-0.0497	0.0048	4.139e-25	24.38	33	DNAH11	DNAH11	Nearest gene	73	72	ApoB;ApoBbyApoA1;EstC;FAw6;FreeC;IDL-C;IDL-CE;IDL-FC;IDL-L;IDL-P;IDL-PL;IDL-TG;LA;LDL-C;LDL-TG;L-LDL-C;L-LDL-CE;L-LDL-CE_percent;L-LDL-C_percent;L-LDL-FC;L-LDL-L;L-LDL-P;L-LDL-PL;L-LDL-PL_percent;L-LDL-TG;L-VLDL-PL_percent;M-LDL-C;M-LDL-CE;M-LDL-CE_percent;M-LDL-FC;M-LDL-FC_percent;M-LDL-L;M-LDL-P;M-LDL-PL;M-LDL-PL_percent;M-LDL-TG;MUFA;M-VLDL-CE;M-VLDL-C_percent;PC;PUFA;Remnant-C;Serum-C;SFA;S-L…	Yes
7_6	7	25436614	26536724	S-LDL-C_percent	7:25991826:C:T	rs4722551	upstream	t	c	0.8254	-0.0545	0.0052	2.367e-25	24.63	33	MIR148A	MIR148A	Nearest gene	52	49	FreeC;IDL-C;IDL-CE;IDL-FC;IDL-FC_percent;IDL-L;IDL-P;IDL-PL;LAbyFA;LDL-C;L-LDL-C;L-LDL-CE;L-LDL-CE_percent;L-LDL-C_percent;L-LDL-FC;L-LDL-L;L-LDL-P;L-LDL-PL;L-LDL-PL_percent;M-LDL-C;M-LDL-CE;M-LDL-CE_percent;M-LDL-C_percent;M-LDL-FC;M-LDL-L;M-LDL-P;M-LDL-PL_percent;M-VLDL-CE_percent;M-VLDL-PL_percent;S-HDL-CE_percent;S-HDL-C_percent;S-HDL-PL;S-HDL-PL_percent;S-LDL-C;S-LDL-CE;S-LDL-CE_percent;S-LD…	No
7_7	7	27639386	28759233	Tyr	7:28156606:C:G	rs4722758	intron	c	g	0.7512	0.0475	0.005	1.516e-21	20.82	31	JAZF1-AS1	JAZF1-AS1	Nearest gene	1	1	Tyr;	No
7_8	7	43678743	45122286	Glc	7:44219338:A:G	rs2300584	intron	a	g	0.7661	-0.0704	0.005	3.664e-45	44.44	33	GCK	GCK	Biology	74	1	Glc;	Yes
7_9	7	46208387	47253684	Crea	7:46753491:A:C	rs700750	intron	a	c	0.6519	0.0298	0.0042	1.08e-12	11.97	32	LOC730338	LOC730338	Nearest gene	1	1	Crea;	No
7_10	7	49799077	51302631	Glc	7:50763624:G:T	rs2190502	intron	t	g	0.326	0.034	0.0053	1.016e-10	9.99	31	GRB10	GRB10	Biology	4	1	Glc;	No
7_11	7	55452097	56965237	Gly	7:56079744:A:G	rs11238389	intron	a	g	0.246	-0.0675	0.0056	5.95e-33	32.23	17	PSPH	PSPH	Biology	1	1	Gly;	No
7_12	7	71437194	73623473	S-VLDL-TG	7:72976123:C:T	rs13225450	upstream	t	c	0.1218	-0.1242	0.0062	1.68e-89	88.77	31	BCL7B	MLXIPL	Biology	145	139	ApoB;ApoBbyApoA1;Cit;DAG;DHA;FALen;FAw3;FAw6;FAw6byFA;Gln;GlycA;HDL2-C;HDL-C;HDL-D;HDL-TG;IDL-C_percent;IDL-FC_percent;IDL-PL_percent;IDL-TG;IDL-TG_percent;Ile;LA;LAbyFA;LDL-D;LDL-TG;L-HDL-C;L-HDL-CE;L-HDL-CE_percent;L-HDL-C_percent;L-HDL-FC;L-HDL-FC_percent;L-HDL-L;L-HDL-P;L-HDL-PL;L-HDL-PL_percent;L-HDL-TG_percent;L-LDL-C_percent;L-LDL-FC_percent;L-LDL-TG_percent;L-VLDL-C;L-VLDL-CE;L-VLDL-CE_pe…	Yes
7_13	7	76787127	78090681	Crea	7:77452430:C:T	rs10249075	intron	t	c	0.2595	0.0311	0.0045	3.808e-12	11.42	33	PHTF2	PTPN12	LD with splice region variant	1	1	Crea;	No
7_14	7	86586931	87633366	S-HDL-PL_percent	7:87132916:C:T	rs1055302	downstream	t	c	0.1401	0.0394	0.0058	9.499e-12	11.02	32	ABCB1	ABCB1	Biology	1	1	S-HDL-PL_percent;	No
7_15	7	94404876	95455528	HDL-D	7:94953895:A:G	rs705379	5_prime_UTR	a	g	0.4383	-0.0333	0.0041	1.983e-16	15.7	32	PON1	PON1	Biology	12	9	HDL-D;L-HDL-PL_percent;L-HDL-TG;XL-HDL-C;XL-HDL-CE;XL-HDL-L;XL-HDL-P;XL-HDL-PL;XL-HDL-TG;	No
7_16	7	129922934	130966854	ApoBbyApoA1	7:130463192:C:G	rs6467315	intergenic	c	g	0.4733	-0.0279	0.004	4.905e-12	11.31	32	KLF14	KLF14	Biology	35	21	ApoBbyApoA1;HDL2-C;L-HDL-C;L-HDL-CE;L-HDL-FC;L-VLDL-CE;M-HDL-TG_percent;M-VLDL-C;M-VLDL-CE;M-VLDL-FC;M-VLDL-L;M-VLDL-PL;Serum-TG;S-HDL-TG_percent;S-VLDL-FC;S-VLDL-L;S-VLDL-P;S-VLDL-PL;S-VLDL-TG;VLDL-C;XS-VLDL-TG;	No
7_17	7	149708971	150826819	L-HDL-PL	7:150213314:A:C	rs7784050	intron	a	c	0.7394	0.0285	0.0045	2.158e-10	9.67	33	GIMAP7	ABCB8	Biology	5	4	HDL2-C;L-HDL-L;L-HDL-P;L-HDL-PL;	No
7_18	7	150896971	151923196	Crea	7:151414329:C:T	rs10265221	intron	t	c	0.7355	-0.0489	0.0047	1.275e-25	24.89	31	LOC644090	LOC644090	Nearest gene	1	1	Crea;	Yes
7_19	7	154519285	155524830	DHA	7:155019285:A:G	rs4134496	intergenic	a	g	0.1421	0.0393	0.0065	1.254e-09	8.9	33	INSIG1	INSIG1	Biology	1	1	DHA;	No
8_1	8	7605405	12166768	Gly	8:9183358:A:G	rs9987289	intron	a	g	0.1194	0.1349	0.0076	5.341e-71	70.27	17	LOC157273	PPP1R3B	Biology	150	102	Acetone;Ace;Alb;ApoA1;bOHBut;EstC;FAw6;FAw6byFA;FreeC;Gly;HDL2-C;HDL3-C;HDL-C;HDL-D;IDL-C;IDL-CE;IDL-CE_percent;IDL-C_percent;IDL-FC;IDL-FC_percent;IDL-L;IDL-P;IDL-PL;IDL-TG_percent;LA;LDL-C;L-HDL-C;L-HDL-CE;L-HDL-FC;L-HDL-L;L-HDL-P;L-HDL-PL;L-HDL-TG_percent;L-LDL-C;L-LDL-CE;L-LDL-CE_percent;L-LDL-C_percent;L-LDL-FC;L-LDL-L;L-LDL-P;L-LDL-PL;L-LDL-TG_percent;M-HDL-C;M-HDL-CE;M-HDL-CE_percent;M-HDL…	Yes
8_2	8	16869376	20556640	S-VLDL-TG	8:19912370:A:G	rs115849089	intergenic	a	g	0.1176	-0.1941	0.0064	7.76e-201	200.11	30	LPL	LPL	Biology	160	150	ApoA1;ApoB;ApoBbyApoA1;DAG;FALen;FAw3;FAw6;FAw6byFA;GlycA;HDL2-C;HDL3-C;HDL-C;HDL-D;HDL-TG;IDL-C_percent;IDL-FC_percent;IDL-PL_percent;IDL-TG;IDL-TG_percent;Ile;LA;LAbyFA;LDL-TG;L-HDL-C;L-HDL-CE;L-HDL-CE_percent;L-HDL-C_percent;L-HDL-FC;L-HDL-FC_percent;L-HDL-L;L-HDL-P;L-HDL-PL;L-HDL-TG_percent;L-LDL-C_percent;L-LDL-FC_percent;L-LDL-TG;L-LDL-TG_percent;L-VLDL-C;L-VLDL-CE;L-VLDL-FC;L-VLDL-FC_perce…	Yes
8_3	8	23228271	24277006	Crea	8:23777006:A:G	rs17786744	intergenic	a	g	0.5892	-0.0271	0.0042	7.216e-11	10.14	32	STC1	STC1	Biology	1	1	Crea;	No
8_4	8	49484515	50525772	Ala	8:50001216:A:G	rs13270448	intergenic	a	g	0.4404	0.0257	0.0042	7.652e-10	9.12	30	PPDPFL	PPDPFL	Nearest gene	1	1	Ala;	No
8_5	8	54910392	55951142	PUFA	8:55410392:C:T	rs10283206	intergenic	t	c	0.2154	0.0307	0.0049	3.167e-10	9.5	32	SOX17	SOX17	Biology	14	14	ApoB;FAw6;M-LDL-L;M-LDL-PL;PUFA;Remnant-C;S-LDL-L;S-LDL-P;S-VLDL-C;S-VLDL-CE;XS-VLDL-FC;XS-VLDL-L;XS-VLDL-P;XS-VLDL-PL;	No
8_6	8	58811697	59902570	XL-HDL-TG	8:59393273:A:G	rs4738684	intergenic	a	g	0.3489	0.0291	0.0043	1.218e-11	10.91	30	CYP7A1	CYP7A1	Biology	13	13	ApoB;FAw6;FreeC;HDL-TG;LA;M-LDL-PL;M-VLDL-CE;Remnant-C;SFA;S-LDL-PL;S-VLDL-PL_percent;XL-HDL-TG;XXL-VLDL-CE;	No
8_7	8	115964988	117342110	XS-VLDL-PL	8:116671848:A:G	rs4876611	intron	a	g	0.2875	-0.0367	0.0044	6.901e-17	16.16	32	TRPS1	TRPS1	Nearest gene	72	53	ApoB;EstC;FAw6;FreeC;IDL-C;IDL-CE;IDL-FC;IDL-L;IDL-P;IDL-PL;IDL-TG;LA;LDL-C;LDL-TG;L-LDL-C;L-LDL-CE;L-LDL-FC;L-LDL-FC_percent;L-LDL-L;L-LDL-P;L-LDL-PL;L-LDL-PL_percent;L-LDL-TG;M-LDL-C;M-LDL-CE;M-LDL-FC_percent;M-LDL-L;M-LDL-P;M-LDL-PL;M-LDL-TG;MUFA;PC;PUFA;Remnant-C;Serum-C;S-LDL-C;S-LDL-CE;S-LDL-FC_percent;S-LDL-L;S-LDL-P;S-LDL-PL;S-LDL-TG;SM;S-VLDL-C;S-VLDL-CE;TotFA;XS-VLDL-C;XS-VLDL-CE;XS-VLD…	No
8_8	8	117684783	118725198	Glc	8:118217915:A:G	rs4300038	intergenic	a	g	0.3288	-0.0445	0.0048	7.829e-21	20.11	30	SLC30A8	SLC30A8	Biology	1	1	Glc;	No
8_9	8	125928616	127145810	S-VLDL-PL	8:126482077:A:G	rs2954021	intron	a	g	0.4891	0.0911	0.0041	5.62e-111	110.25	30	TRIB1	TRIB1	Biology	180	170	ApoB;ApoBbyApoA1;bOHBut;Cit;CLA;DAG;DAGbyTG;DHA;EstC;FAw3;FAw6;FAw6byFA;FreeC;Gln;Gly;GlycA;HDL2-C;HDL-C;HDL-D;HDL-TG;IDL-C;IDL-CE;IDL-FC;IDL-FC_percent;IDL-L;IDL-P;IDL-PL;IDL-PL_percent;IDL-TG;IDL-TG_percent;Ile;LA;LAbyFA;LDL-C;LDL-TG;Leu;L-HDL-C;L-HDL-CE;L-HDL-CE_percent;L-HDL-C_percent;L-HDL-FC;L-HDL-FC_percent;L-HDL-L;L-HDL-P;L-HDL-PL;L-HDL-PL_percent;L-HDL-TG_percent;L-LDL-C;L-LDL-CE;L-LDL-C…	Yes
8_10	8	133828355	134832960	His	8:134332355:C:T	rs11776164	intergenic	t	c	0.8388	-0.0371	0.0055	1.147e-11	10.94	32	NDRG1	NDRG1	Nearest gene	1	1	His;	No
8_11	8	143775144	146139726	His	8:145639726:C:T	rs2272662	missense	t	c	0.4227	-0.0374	0.0045	5.963e-17	16.22	27	SLC39A4	SLC39A4	SNP function (missense variant)	27	1	His;	No
9_1	9	3782536	8922105	Gly	9:6533092:C:G	rs138640017	missense	c	g	0.9894	-1.0487	0.0417	2.95e-139	138.53	7	GLDC	GLDC	Biology	4	1	Gly;	Yes
9_2	9	14785329	15805378	HDL3-C	9:15304782:A:C	rs686030	intron	a	c	0.8657	0.0498	0.0059	2.047e-17	16.69	32	TTC39B	TTC39B	Biology	18	17	ApoA1;HDL3-C;HDL-C;LDL-D;LDL-TG;L-HDL-FC_percent;L-HDL-PL_percent;L-LDL-TG;M-LDL-TG;S-HDL-PL_percent;XL-HDL-C;XL-HDL-CE;XL-HDL-FC;XL-HDL-L;XL-HDL-P;XL-HDL-PL;XL-HDL-TG;	Yes
9_3	9	16345726	17409110	ApoBbyApoA1	9:16901228:C:T	rs13300853	intergenic	t	c	0.4045	0.0296	0.0041	8.432e-13	12.07	31	BNC2	BNC2	Nearest gene	15	14	ApoB;ApoBbyApoA1;M-HDL-TG_percent;Remnant-C;S-LDL-FC_percent;S-VLDL-C;S-VLDL-CE;S-VLDL-FC;S-VLDL-L;S-VLDL-P;S-VLDL-PL;VLDL-C;XS-VLDL-L;XS-VLDL-P;	No
9_4	9	21633284	22634253	Glc	9:22133284:A:G	rs10965250	intergenic	a	g	0.1841	-0.0351	0.0058	1.41e-09	8.85	31	CDKN2B-AS1	CDKN2B-AS1	Biology	1	1	Glc;	No
9_5	9	70897747	72058377	Crea	9:71558377:A:G	rs1056265	intron	a	g	0.6918	-0.0316	0.0043	1.955e-13	12.71	33	LOC101927069	PIP5K1B	Nearest gene	1	1	Crea;	No
9_6	9	91715734	92730747	S-HDL-C_percent	9:92218310:C:T	rs2031968	upstream	t	c	0.4981	0.0245	0.004	9.014e-10	9.05	32	GADD45G	GADD45G	Nearest gene	1	1	S-HDL-C_percent;	No
9_7	9	106831727	108175422	XL-HDL-CE	9:107664301:C:T	rs1883025	intron	t	c	0.2471	-0.0739	0.0047	5.263e-56	55.28	30	ABCA1	ABCA1	Biology	108	88	ApoA1;ApoB;EstC;FAw3;FAw6;FreeC;HDL2-C;HDL3-C;HDL-C;HDL-D;HDL-TG;IDL-C;IDL-CE;IDL-FC;IDL-L;IDL-P;IDL-PL;IDL-PL_percent;LA;LDL-C;LDL-D;LDL-TG;L-HDL-C;L-HDL-CE;L-HDL-FC;L-HDL-L;L-HDL-P;L-HDL-PL;L-HDL-PL_percent;L-HDL-TG;L-LDL-C;L-LDL-CE;L-LDL-CE_percent;L-LDL-FC;L-LDL-L;L-LDL-P;L-LDL-PL;L-LDL-PL_percent;L-LDL-TG;L-VLDL-FC_percent;L-VLDL-PL_percent;M-LDL-C;M-LDL-CE;M-LDL-FC;M-LDL-L;M-LDL-P;M-LDL-PL;…	Yes
9_8	9	116583803	117599995	GlycA	9:117083803:A:C	rs150611042	upstream	a	c	0.0714	0.0706	0.0089	1.787e-15	14.75	32	ORM1	ORM1	Biology	2	1	GlycA;	No
9_9	9	130965481	132013370	L-LDL-FC	9:131497832:C:T	rs3750329	intron	t	c	0.1234	-0.0425	0.0063	1.792e-11	10.75	31	LOC100506100	LOC100506100	Nearest gene	21	21	FreeC;IDL-C;IDL-CE;IDL-FC;IDL-L;IDL-P;IDL-PL;LDL-C;L-LDL-C;L-LDL-CE;L-LDL-FC;L-LDL-L;L-LDL-P;L-LDL-PL;M-LDL-C;M-LDL-CE;M-LDL-FC;M-LDL-L;S-LDL-C;S-LDL-CE;S-LDL-FC;	No
9_10	9	135542264	136861079	XS-VLDL-C	9:136155000:C:T	rs635634	upstream	t	c	0.187	0.0749	0.005	2.806e-51	50.55	33	ABO	ABO	Biology	109	107	ApoB;ApoBbyApoA1;EstC;FALen;FAw6;FAw6byFA;FreeC;His;IDL-C;IDL-CE;IDL-CE_percent;IDL-C_percent;IDL-FC;IDL-FC_percent;IDL-L;IDL-P;IDL-PL;IDL-TG_percent;LA;LDL-C;LDL-TG;L-HDL-CE_percent;L-HDL-C_percent;L-HDL-PL_percent;L-LDL-C;L-LDL-CE;L-LDL-CE_percent;L-LDL-C_percent;L-LDL-FC;L-LDL-L;L-LDL-P;L-LDL-PL;L-LDL-PL_percent;L-LDL-TG;L-LDL-TG_percent;L-VLDL-CE_percent;L-VLDL-C_percent;L-VLDL-PL_percent;L-V…	Yes
9_11	9	138819847	140874147	MUFAbyFA	9:140358581:C:T	rs4962237	missense	t	c	0.0799	0.0744	0.0087	1.364e-17	16.87	25	PNPLA7	PNPLA7	Biology	3	1	MUFAbyFA;	No
10_1	10	399071	1399071	Crea	10:899071:A:T	rs80282103	intron	a	t	0.9177	-0.0527	0.0072	3.673e-13	12.43	33	LARP4B	LARP4B	Nearest gene	1	1	Crea;	No
10_2	10	2637445	3639540	Lac	10:3139540:A:G	rs34538474	intron	a	g	0.6091	-0.0289	0.0043	2.207e-11	10.66	33	PFKP	PFKP	Biology	1	1	Lac;	No
10_3	10	4825308	5825308	LAbyFA	10:5325308:C:T	rs75857264	intron	t	c	0.1777	0.0308	0.0051	1.137e-09	8.94	33	LINC02561	LINC02561	Nearest gene	1	1	LAbyFA;	Yes
10_4	10	15730372	16730372	XL-HDL-PL	10:16230372:G:T	rs11593981	intergenic	t	g	0.2766	-0.028	0.0046	1.314e-09	8.88	31	PTER	PTER	Nearest gene	1	1	XL-HDL-PL;	No
10_5	10	45452745	46703352	ApoA1	10:46021631:C:T	rs10900223	intron	t	c	0.7477	-0.0357	0.0045	2.438e-15	14.61	33	MARCHF8	MARCHF8	LD with missense variant	24	19	ApoA1;HDL2-C;HDL-C;HDL-D;L-HDL-C;L-HDL-CE;L-HDL-FC;L-HDL-L;L-HDL-P;L-HDL-PL;M-HDL-PL;PC;TotCho;XL-HDL-C;XL-HDL-CE;XL-HDL-FC;XL-HDL-L;XL-HDL-P;XL-HDL-PL;	No
10_6	10	51652773	52686476	IDL-C_percent	10:52186368:C:T	rs34672995	intron	t	c	0.7775	-0.0287	0.0047	1.085e-09	8.96	32	SGMS1	SGMS1	Biology	1	1	IDL-C_percent;	No
10_7	10	64261387	65900352	S-VLDL-TG_percent	10:65313819:A:G	rs9919429	intron	a	g	0.5242	-0.0492	0.0039	9.425e-37	36.03	33	JMJD1C	NRBF2	Biology	71	59	DHAbyFA;FAw3byFA;Gln;Gly;GlycA;HDL-D;IDL-CE_percent;IDL-C_percent;IDL-FC_percent;IDL-TG_percent;L-LDL-C_percent;L-VLDL-C;L-VLDL-CE_percent;L-VLDL-C_percent;L-VLDL-FC;L-VLDL-L;L-VLDL-P;L-VLDL-PL;L-VLDL-TG;L-VLDL-TG_percent;M-VLDL-CE_percent;M-VLDL-C_percent;M-VLDL-FC;M-VLDL-L;M-VLDL-P;M-VLDL-PL;M-VLDL-TG;M-VLDL-TG_percent;Serum-TG;S-LDL-C_percent;S-LDL-TG_percent;S-VLDL-CE_percent;S-VLDL-C_percent…	No
10_8	10	73550218	75214177	Val	10:74067286:C:T	rs10762510	intergenic	t	c	0.5852	0.0274	0.0042	1.036e-10	9.98	31	DNAJB12	DNAJB12	Nearest gene	8	1	Val;	No
10_9	10	88320592	89459701	Val	10:88820592:A:T	rs17096421	intron	a	t	0.9467	-0.0632	0.0096	3.674e-11	10.43	32	GLUD1	GLUD1	Biology	1	1	Val;	No
10_10	10	93932000	95346093	S-VLDL-L	10:94843535:C:T	rs12359135	intergenic	t	c	0.4672	0.0339	0.0041	8.014e-17	16.1	31	CYP26A1	CYP26A1	Biology	72	66	ApoB;ApoBbyApoA1;HDL-D;IDL-TG;LDL-TG;L-HDL-C;L-HDL-CE;L-HDL-CE_percent;L-HDL-C_percent;L-HDL-FC;L-HDL-L;L-HDL-P;L-LDL-FC_percent;L-LDL-TG;L-VLDL-C;L-VLDL-CE;L-VLDL-FC;L-VLDL-L;L-VLDL-P;L-VLDL-PL;L-VLDL-TG;M-HDL-TG;M-HDL-TG_percent;M-LDL-FC_percent;M-VLDL-C;M-VLDL-CE;M-VLDL-FC;M-VLDL-L;M-VLDL-P;M-VLDL-PL;M-VLDL-TG;Remnant-C;Serum-TG;S-HDL-TG;S-LDL-TG;S-VLDL-C;S-VLDL-CE;S-VLDL-FC;S-VLDL-L;S-VLDL-P;…	No
10_11	10	98477917	99972722	Gln	10:99359412:C:T	rs7078003	intron	t	c	0.1825	0.1094	0.0053	4.62e-96	95.34	32	C10orf62	HOGA1	Biology	2	2	Ala;Gln;	Yes
10_12	10	101176309	102861333	SFAbyFA	10:102075479:A:G	rs603424	intron	a	g	0.1859	0.0871	0.0052	8.091e-62	61.09	33	PKD2L1	SCD	Biology	2	2	MUFAbyFA;SFAbyFA;	Yes
10_13	10	103428374	104618634	S-HDL-C_percent	10:104118634:C:T	rs76633616	intron	t	c	0.9388	-0.0513	0.0084	1.267e-09	8.9	33	GBF1	ELOVL3	Biology	3	2	S-HDL-CE_percent;S-HDL-C_percent;	No
10_14	10	113401194	115321527	HDL-C	10:113921825:A:G	rs2792735	intron	a	g	0.7089	-0.0443	0.0044	1.695e-23	22.77	31	GPAM	GPAM	Biology	51	45	ApoA1;bOHBut;EstC;FreeC;HDL2-C;HDL3-C;HDL-C;HDL-D;IDL-FC;IDL-FC_percent;IDL-TG_percent;L-HDL-C;L-HDL-CE;L-HDL-FC;L-HDL-L;L-HDL-P;L-HDL-PL;L-LDL-FC;M-HDL-C;M-HDL-CE;M-HDL-FC;M-HDL-FC_percent;M-HDL-L;M-HDL-P;M-HDL-PL;M-VLDL-CE_percent;M-VLDL-TG_percent;PC;Serum-C;S-HDL-TG_percent;S-VLDL-CE_percent;S-VLDL-C_percent;S-VLDL-TG;S-VLDL-TG_percent;TGbyPG;TotCho;TotPG;XL-HDL-C;XL-HDL-CE;XL-HDL-FC;XL-HDL-L…	No
10_15	10	117894551	118904620	DHA	10:118394551:C:G	rs2286779	intron	c	g	0.5295	0.0285	0.0041	3.116e-12	11.51	32	PNLIPRP2	PNLIPRP2	Biology	3	2	DHA;FAw3;	No
10_16	10	124160458	125181576	L-VLDL-PL_percent	10:124670269:A:G	rs2293435	5_prime_UTR	a	g	0.541	0.0266	0.0043	3.853e-10	9.41	32	FAM24A	FAM24B	LD with missense variant	1	1	L-VLDL-PL_percent;	No
10_17	10	134797996	135842782	Acetone	10:135297996:A:G	rs2265898	intron	a	g	0.0205	-0.1046	0.0163	1.205e-10	9.92	31	SCART1	CYP2E1	Biology	1	1	Acetone;	No
11_1	11	1667850	2684848	Glc	11:2181073:A:G	rs3842752	3_prime_UTR,missense	a	g	0.2041	0.0424	0.0055	8.332e-15	14.08	30	INS	INS	Biology	1	1	Glc;	No
11_2	11	5201074	6201074	S-LDL-PL_percent	11:5701074:A:C	rs11601507	missense	a	c	0.0896	-0.0591	0.0075	2.266e-15	14.64	31	TRIM5	TRIM5	SNP function (missense variant)	42	42	ApoB;EstC;FreeC;IDL-C;IDL-CE;IDL-FC;IDL-L;IDL-P;IDL-PL;LDL-C;L-LDL-C;L-LDL-CE;L-LDL-CE_percent;L-LDL-FC;L-LDL-L;L-LDL-P;L-LDL-PL;L-LDL-PL_percent;L-LDL-TG;M-LDL-C;M-LDL-CE;M-LDL-CE_percent;M-LDL-C_percent;M-LDL-FC;M-LDL-FC_percent;M-LDL-L;M-LDL-P;M-LDL-PL;M-LDL-PL_percent;Remnant-C;Serum-C;S-HDL-PL_percent;S-LDL-C;S-LDL-CE;S-LDL-CE_percent;S-LDL-C_percent;S-LDL-FC;S-LDL-FC_percent;S-LDL-L;S-LDL-P…	No
11_3	11	7731605	8782818	Gln	11:8255408:A:C	rs2168101	intron	a	c	0.3292	-0.0587	0.0047	1.402e-35	34.85	29	LMO1	LMO1	Nearest gene	2	2	Ala;Gln;	No
11_4	11	14365399	15365399	S-VLDL-TG	11:14865399:C:T	rs150090666	stop_gained	t	c	0.0014	-0.5111	0.0789	9.213e-11	10.04	10	PDE3B	PDE3B	Biology	2	2	S-VLDL-TG;XS-VLDL-TG;	No
11_5	11	17898958	19164241	M-LDL-TG	11:18632984:C:T	rs10128711	intron	t	c	0.315	-0.0342	0.0043	1.808e-15	14.74	33	SPTY2D1OS	SPTY2D1OS	Nearest gene	51	46	EstC;FAw6;FreeC;IDL-C;IDL-CE;IDL-FC;IDL-L;IDL-P;IDL-PL;IDL-TG;LDL-C;LDL-TG;L-LDL-C;L-LDL-CE;L-LDL-FC;L-LDL-L;L-LDL-P;L-LDL-PL;L-LDL-PL_percent;L-LDL-TG;M-LDL-C;M-LDL-CE;M-LDL-FC;M-LDL-FC_percent;M-LDL-L;M-LDL-P;M-LDL-PL;M-LDL-PL_percent;M-LDL-TG;PUFA;Serum-C;S-LDL-C;S-LDL-CE;S-LDL-FC;S-LDL-FC_percent;S-LDL-L;S-LDL-P;S-LDL-PL;S-LDL-PL_percent;S-LDL-TG;SM;XS-VLDL-C;XS-VLDL-FC;XS-VLDL-L;XS-VLDL-P;XS…	No
11_6	11	30249090	31276952	Crea	11:30760335:C:T	rs3925584	intergenic	t	c	0.5528	0.0372	0.0041	9.659e-20	19.02	31	DCDC1	DCDC1	Nearest gene	1	1	Crea;	No
11_7	11	34361897	35505768	Ala	11:34969112:A:G	rs11539202	missense	a	g	0.6971	0.0302	0.0045	2.903e-11	10.54	31	MIR1343	PDHX	Biology	1	1	Ala;	No
11_8	11	45827136	52081244	HDL-D	11:47286290:C:T	rs7120118	intron	t	c	0.639	-0.0478	0.0041	2.849e-31	30.55	33	NR1H3	NR1H3	Biology	70	61	ApoA1;ApoBbyApoA1;HDL2-C;HDL-C;HDL-D;IDL-FC_percent;L-HDL-C;L-HDL-CE;L-HDL-CE_percent;L-HDL-C_percent;L-HDL-FC;L-HDL-FC_percent;L-HDL-L;L-HDL-P;L-HDL-PL;L-HDL-PL_percent;L-HDL-TG_percent;L-LDL-FC_percent;L-VLDL-C;L-VLDL-CE;L-VLDL-L;L-VLDL-P;L-VLDL-PL;M-HDL-C;M-HDL-CE;M-HDL-CE_percent;M-HDL-C_percent;M-HDL-TG;M-HDL-TG_percent;M-VLDL-C;M-VLDL-CE;M-VLDL-FC;M-VLDL-L;M-VLDL-P;M-VLDL-PL;M-VLDL-TG;Serum…	Yes
11_9	11	54296787	57778733	M-HDL-C_percent	11:55048738:C:T	rs74217009	intron	t	c	0.1522	0.0416	0.0057	3.697e-13	12.43	31	TRIM48	TRIM48	Nearest gene	6	5	HDL2-C;HDL-C;M-HDL-CE_percent;M-HDL-C_percent;M-HDL-TG_percent;	No
11_10	11	58982841	64521821	UnsatDeg	11:61600342:A:C	rs174574	intron	a	c	0.3576	-0.319	0.0042	0	1273.05	33	FADS1	FADS1-2-3	Biology	181	176	ApoA1;CLA;CLAbyFA;DHA;DHAbyFA;EstC;FAw3;FAw3byFA;FAw6;FreeC;HDL2-C;HDL3-C;HDL-C;HDL-D;IDL-C;IDL-CE;IDL-CE_percent;IDL-C_percent;IDL-FC;IDL-FC_percent;IDL-L;IDL-P;IDL-PL;IDL-PL_percent;IDL-TG_percent;LA;LAbyFA;LDL-C;LDL-D;L-HDL-C;L-HDL-CE;L-HDL-C_percent;L-HDL-FC;L-HDL-FC_percent;L-HDL-L;L-HDL-P;L-HDL-PL;L-HDL-PL_percent;L-HDL-TG;L-LDL-C;L-LDL-CE;L-LDL-CE_percent;L-LDL-C_percent;L-LDL-FC;L-LDL-FC_…	Yes
11_11	11	67322607	69309700	FAw3byFA	11:68562328:C:T	rs2229738	missense	t	c	0.1086	-0.1637	0.0074	3.9e-109	108.41	30	CPT1A	CPT1A	Biology	20	18	DHA;DHAbyFA;FAw3;FAw3byFA;HDL-D;MUFAbyFA;PUFAbyFA;S-HDL-TG;S-HDL-TG_percent;S-VLDL-TG_percent;UnsatDeg;XL-HDL-C;XL-HDL-CE;XL-HDL-FC;XL-HDL-L;XL-HDL-P;XL-HDL-PL;XS-VLDL-TG_percent;	Yes
11_12	11	73609553	74617379	Ala	11:74109553:C:T	rs78431863	upstream	t	c	0.0407	0.0691	0.0106	8.497e-11	10.07	32	PGM2L1	PGM2L1	Nearest gene	1	1	Ala;	No
11_13	11	74944605	76161517	M-HDL-PL	11:75452364:A:G	rs10793125	upstream	a	g	0.8928	0.0801	0.0066	2.611e-34	33.58	31	MOGAT2	DGAT2	Biology	35	28	ApoA1;DHA;DHAbyFA;FAw3;FAw3byFA;HDL2-C;HDL-C;L-HDL-L;L-HDL-P;L-HDL-PL;M-HDL-C;M-HDL-CE;M-HDL-FC;M-HDL-L;M-HDL-P;M-HDL-PL;M-HDL-TG;PC;S-HDL-FC;S-HDL-L;S-HDL-P;S-HDL-PL;S-HDL-PL_percent;S-VLDL-PL_percent;TotCho;TotPG;UnsatDeg;XL-HDL-TG_percent;	No
11_14	11	92166563	93227874	Glc	11:92708710:C:G	rs10830963	intron	c	g	0.6862	-0.0756	0.0046	1.483e-60	59.83	33	MTNR1B	MTNR1B	Biology	2	2	Ala;Glc;	Yes
11_15	11	115879889	118003084	S-VLDL-TG	11:116648917:C:G	rs964184	3_prime_UTR	c	g	0.8494	-0.2533	0.0057	0	431.92	31	ZPR1	APOA5	Biology	205	189	Acetone;ApoB;ApoBbyApoA1;CLA;CLAbyFA;DAG;DAGbyTG;DHA;EstC;FALen;FAw3;FAw3byFA;FAw6;FAw6byFA;FreeC;GlycA;HDL2-C;HDL-C;HDL-D;HDL-TG;IDL-CE;IDL-C_percent;IDL-FC_percent;IDL-L;IDL-P;IDL-PL;IDL-PL_percent;IDL-TG;IDL-TG_percent;Ile;LA;LAbyFA;LDL-C;LDL-D;LDL-TG;Leu;L-HDL-C;L-HDL-CE;L-HDL-CE_percent;L-HDL-C_percent;L-HDL-FC;L-HDL-FC_percent;L-HDL-L;L-HDL-P;L-HDL-PL;L-HDL-PL_percent;L-HDL-TG_percent;L-LDL…	Yes
11_16	11	122028352	123043314	TotCho	11:122543314:A:G	rs11218744	intron	a	g	0.2519	0.0279	0.0046	9.181e-10	9.04	33	UBASH3B	UBASH3B	Nearest gene	3	2	PC;TotCho;	No
11_17	11	125571349	126753877	L-HDL-PL_percent	11:126228000:C:T	rs59379014	intron	t	c	0.0771	0.0668	0.0075	5.136e-19	18.29	33	ST3GAL4	ST3GAL4	Biology	67	58	ApoB;ApoBbyApoA1;HDL-D;IDL-C;IDL-CE;IDL-FC;IDL-L;IDL-P;IDL-PL;LDL-C;L-HDL-C;L-HDL-CE;L-HDL-CE_percent;L-HDL-C_percent;L-HDL-FC;L-HDL-L;L-HDL-P;L-HDL-PL;L-HDL-PL_percent;L-LDL-C;L-LDL-CE;L-LDL-CE_percent;L-LDL-FC;L-LDL-L;L-LDL-P;L-LDL-PL;M-LDL-C;M-LDL-CE;M-LDL-CE_percent;M-LDL-FC;M-LDL-FC_percent;M-LDL-L;M-LDL-P;M-LDL-PL;Remnant-C;S-HDL-C;S-HDL-CE;S-HDL-PL_percent;S-LDL-C;S-LDL-CE;S-LDL-CE_percent…	No
11_18	11	130168271	131168271	XS-VLDL-C	11:130668271:C:G	rs187956906	intergenic	c	g	0.0037	0.309	0.0471	5.199e-11	10.28	16	LINC02551	LINC02551	Nearest gene	9	9	Remnant-C;S-VLDL-C;S-VLDL-CE;VLDL-C;XS-VLDL-C;XS-VLDL-CE;XS-VLDL-FC;XS-VLDL-L;XS-VLDL-P;	No
12_1	12	1	1123129	Crea	12:349298:C:T	rs10774021	intron	t	c	0.6405	0.0298	0.0041	6.107e-13	12.21	33	LOC102723544	SLC6A13	Biology	2	1	Crea;	No
12_2	12	3790249	4884844	Glc	12:4384844:G:T	rs76895963	intron	t	g	0.9755	0.1285	0.0171	5.363e-14	13.27	29	CCND2-AS1	CCND2	Biology	5	3	Glc;Ile;L-LDL-FC_percent;	No
12_3	12	8672646	9813304	PUFA	12:9296354:A:C	rs11513245	intergenic	a	c	0.6855	-0.0269	0.0043	2.834e-10	9.55	33	PZP	PZP	LD with missense variant	3	3	FAw6;LA;PUFA;	No
12_4	12	19968423	21951395	XS-VLDL-C_percent	12:21331549:C:T	rs4149056	missense	t	c	0.8335	0.0497	0.0054	5.764e-20	19.24	31	SLCO1B1	SLCO1B1	Biology	26	16	IDL-CE_percent;IDL-C_percent;IDL-TG_percent;L-LDL-TG_percent;M-LDL-TG_percent;MUFA;MUFAbyFA;S-LDL-TG;S-LDL-TG_percent;S-VLDL-PL;Tyr;XL-HDL-FC_percent;XS-VLDL-CE_percent;XS-VLDL-C_percent;XS-VLDL-TG;XS-VLDL-TG_percent;	No
12_5	12	46075241	47964859	Gln	12:47195056:C:G	rs78803796	intron	c	g	0.0777	0.1183	0.0077	2.586e-53	52.59	32	SLC38A4	SLC38A4	Biology	5	4	Ala;Gln;His;Tyr;	Yes
12_6	12	52971929	54096655	XS-VLDL-CE_percent	12:53499534:A:G	rs11170413	intron	a	g	0.8128	-0.0422	0.0051	8.274e-17	16.08	32	SOAT2	SOAT2	Biology	15	8	IDL-CE_percent;IDL-C_percent;IDL-TG;L-VLDL-CE_percent;S-LDL-FC_percent;XL-VLDL-C_percent;XS-VLDL-CE_percent;XS-VLDL-C_percent;	No
12_7	12	54727401	58719318	Gln	12:56861458:A:G	rs7302925	upstream	a	g	0.1937	-0.2381	0.0051	0	478.67	32	SPRYD4	GLS2	Biology	12	8	Ala;Gln;Gly;His;Ile;Leu;Tyr;Val;	Yes
12_8	12	58917604	61142917	Gln	12:59904793:C:T	rs74395161	intergenic	t	c	0.1139	0.0793	0.0064	5.427e-35	34.27	32	SLC16A7	SLC16A7	Nearest gene	3	3	Ala;Gln;Tyr;	No
12_9	12	95241895	97520020	His	12:96371731:C:T	rs61937878	missense	t	c	0.0058	0.9481	0.0344	2.72e-167	166.57	18	HAL	HAL	Biology	1	1	His;	Yes
12_10	12	101964444	104193004	Phe	12:103244013:G:T	rs869916	intron	t	g	0.6008	-0.091	0.0041	9.86e-108	107.01	31	PAH	PAH	Biology	7	1	Phe;	Yes
12_11	12	108625339	110546576	HDL-D	12:110015893:A:G	rs7954144	intron	a	g	0.498	-0.0301	0.004	3.443e-14	13.46	32	MVK	UBE3B	LD with missense variant	16	15	ApoA1;HDL2-C;HDL-C;HDL-D;L-HDL-C;L-HDL-CE;L-HDL-FC;L-HDL-L;L-HDL-P;L-HDL-PL;XL-HDL-CE_percent;XL-HDL-FC;XL-HDL-L;XL-HDL-P;XL-HDL-PL;	No
12_12	12	111208458	113604903	SM	12:111865049:C:G	rs7310615	intron	c	g	0.4502	-0.0438	0.0044	2.938e-23	22.53	31	SH2B3	SH2B3	Biology	66	61	ApoA1;EstC;FAw6;FreeC;HDL2-C;HDL3-C;HDL-C;HDL-D;IDL-C;IDL-CE;IDL-C_percent;IDL-FC;IDL-FC_percent;IDL-L;IDL-P;IDL-PL;LA;LDL-C;L-HDL-FC;L-HDL-FC_percent;L-LDL-C;L-LDL-CE;L-LDL-CE_percent;L-LDL-C_percent;L-LDL-FC;L-LDL-L;L-LDL-P;L-LDL-PL;M-HDL-FC_percent;M-LDL-C;M-LDL-CE;M-LDL-CE_percent;M-LDL-C_percent;M-LDL-FC;M-LDL-L;M-LDL-P;M-LDL-PL;PC;PUFA;Serum-C;S-LDL-C;S-LDL-CE;S-LDL-C_percent;S-LDL-FC;S-LDL…	No
12_13	12	120697553	125951277	Tyr	12:121423956:C:T	rs2393791	intron	t	c	0.5897	-0.0469	0.0041	3.862e-30	29.41	31	HNF1A	HNF1A	Biology	124	45	Cit;DHA;EstC;FAw3;FreeC;HDL-TG;IDL-C;IDL-CE;IDL-FC;IDL-L;IDL-P;IDL-PL;IDL-TG;LDL-TG;L-HDL-TG;L-LDL-FC;L-LDL-L;L-LDL-P;L-LDL-PL;L-LDL-PL_percent;L-LDL-TG;L-VLDL-TG_percent;M-LDL-FC_percent;M-LDL-TG;M-VLDL-CE_percent;M-VLDL-C_percent;M-VLDL-TG_percent;PC;PUFA;Serum-C;S-LDL-FC_percent;S-VLDL-C_percent;S-VLDL-FC_percent;S-VLDL-TG_percent;TotCho;TotPG;Tyr;XL-HDL-C_percent;XL-VLDL-PL_percent;XS-VLDL-C;…	Yes
13_1	13	32393791	33540430	XS-VLDL-PL	13:32934911:A:G	rs11571717	intron	a	g	0.2287	-0.0378	0.0048	3.083e-15	14.51	31	BRCA2	BRCA2	Biology	46	41	ApoB;EstC;FreeC;IDL-C;IDL-CE;IDL-FC;IDL-L;IDL-P;IDL-PL;IDL-TG;LDL-C;L-LDL-C;L-LDL-CE;L-LDL-FC;L-LDL-L;L-LDL-P;L-LDL-PL;L-LDL-PL_percent;M-LDL-C;M-LDL-CE;M-LDL-FC;M-LDL-FC_percent;M-LDL-L;M-LDL-P;M-LDL-PL;M-LDL-PL_percent;PUFA;Remnant-C;Serum-C;S-LDL-C;S-LDL-CE;S-LDL-FC;S-LDL-FC_percent;S-LDL-L;S-LDL-P;S-LDL-PL_percent;XS-VLDL-C;XS-VLDL-FC;XS-VLDL-L;XS-VLDL-P;XS-VLDL-PL;	No
13_2	13	71837754	72893720	Crea	13:72345089:C:T	rs9529913	intron	t	c	0.5752	0.0285	0.0041	4.413e-12	11.36	32	DACH1	DACH1	Biology	1	1	Crea;	No
13_3	13	94709800	95793574	S-HDL-C_percent	13:95268140:C:G	rs61965607	intron	c	g	0.2315	0.0435	0.0047	1.924e-20	19.72	33	GPR180	TGDS	Biology	31	30	IDL-FC;IDL-FC_percent;LDL-C;L-LDL-C;L-LDL-CE;L-LDL-C_percent;L-LDL-FC;L-LDL-L;L-LDL-P;L-LDL-PL_percent;M-LDL-C;M-LDL-CE;M-LDL-CE_percent;M-LDL-C_percent;M-LDL-FC;M-LDL-L;M-LDL-P;M-LDL-PL_percent;S-HDL-CE;S-HDL-CE_percent;S-HDL-C_percent;S-HDL-PL_percent;S-LDL-C;S-LDL-CE;S-LDL-CE_percent;S-LDL-C_percent;S-LDL-FC;S-LDL-L;S-LDL-P;S-LDL-PL_percent;	No
13_4	13	114041849	115053134	XS-VLDL-TG	13:114551993:C:T	rs6602909	intron	t	c	0.6592	-0.0312	0.0043	5.978e-13	12.22	31	GAS6-AS1	GAS6-AS1	Nearest gene	52	49	ApoB;ApoBbyApoA1;FAw6;IDL-TG;LA;L-LDL-FC_percent;L-VLDL-C;L-VLDL-CE;L-VLDL-FC;L-VLDL-L;L-VLDL-P;L-VLDL-PL;L-VLDL-TG;MUFA;M-VLDL-C;M-VLDL-CE;M-VLDL-FC;M-VLDL-L;M-VLDL-P;M-VLDL-PL;M-VLDL-TG;PUFA;Remnant-C;Serum-TG;S-LDL-TG;S-VLDL-C;S-VLDL-FC;S-VLDL-L;S-VLDL-P;S-VLDL-PL;S-VLDL-TG;TotFA;VLDL-C;VLDL-TG;XL-VLDL-FC;XL-VLDL-L;XL-VLDL-P;XL-VLDL-PL;XL-VLDL-TG;XS-VLDL-L;XS-VLDL-P;XS-VLDL-TG;XXL-VLDL-C;XXL-V…	No
14_1	14	20822261	22033228	His	14:21492229:A:G	rs1998848	5_prime_UTR	a	g	0.0515	0.1551	0.013	4.778e-33	32.32	31	MIR6717	SLC39A2	LD with missense variant	2	2	Gln;His;	Yes
14_2	14	24371290	25383887	His	14:24872209:C:T	rs6573778	intron	t	c	0.4493	-0.034	0.0041	5.351e-17	16.27	33	NYNRIN	NYNRIN	LD with missense variant	42	34	His;IDL-FC;LDL-C;L-LDL-C;L-LDL-CE;L-LDL-CE_percent;L-LDL-C_percent;L-LDL-FC;L-LDL-L;L-LDL-P;L-LDL-PL;L-LDL-PL_percent;M-LDL-C;M-LDL-CE;M-LDL-CE_percent;M-LDL-C_percent;M-LDL-FC;M-LDL-FC_percent;M-LDL-L;M-LDL-P;M-LDL-PL_percent;S-HDL-CE;S-HDL-CE_percent;S-HDL-C_percent;S-HDL-PL_percent;S-LDL-C;S-LDL-CE;S-LDL-CE_percent;S-LDL-C_percent;S-LDL-FC;S-LDL-FC_percent;S-LDL-L;S-LDL-P;S-LDL-PL_percent;	No
14_3	14	54836277	55985150	Phe	14:55425913:C:G	rs8011446	intron	c	g	0.7001	-0.0356	0.0044	9.993e-16	15	31	WDHD1	GCH1	Biology	1	1	Phe;	No
14_4	14	63732220	64970137	SM	14:64232220:A:G	rs7160525	downstream	a	g	0.153	0.0417	0.0056	1.17e-13	12.93	32	SGPP1	SGPP1	Biology	2	2	IDL-TG;SM;	No
14_5	14	70176661	71602009	S-LDL-PL_percent	14:70845670:C:T	rs10873232	intron	t	c	0.8501	-0.0444	0.0056	2.425e-15	14.62	31	SYNJ2BP	SYNJ2BP	Nearest gene	22	15	LDL-C;L-LDL-FC;L-LDL-PL_percent;M-LDL-C;M-LDL-CE;M-LDL-FC_percent;M-LDL-PL_percent;S-HDL-CE_percent;S-HDL-PL_percent;S-LDL-C;S-LDL-CE;S-LDL-CE_percent;S-LDL-C_percent;S-LDL-FC_percent;S-LDL-PL_percent;	No
14_6	14	74682937	75877008	Ala	14:75343877:C:T	rs4903265	upstream	t	c	0.331	0.0308	0.0042	2.305e-13	12.64	32	PROX2	PROX2	Nearest gene	2	1	Ala;	No
14_7	14	93947966	95438028	GlycA	14:94838142:G:T	rs112635299	downstream	t	g	0.0209	-0.2846	0.0161	4.717e-70	69.33	26	SERPINA1	SERPINA1	Biology	79	53	ApoB;ApoBbyApoA1;EstC;FreeC;Gln;GlycA;HDL3-C;IDL-C;IDL-CE;IDL-FC;IDL-L;IDL-P;IDL-PL;LDL-C;LDL-D;LDL-TG;L-LDL-C;L-LDL-CE;L-LDL-CE_percent;L-LDL-C_percent;L-LDL-FC;L-LDL-L;L-LDL-P;L-LDL-PL;L-LDL-PL_percent;L-LDL-TG;M-HDL-PL_percent;M-LDL-C;M-LDL-CE;M-LDL-CE_percent;M-LDL-C_percent;M-LDL-FC;M-LDL-FC_percent;M-LDL-L;M-LDL-P;M-LDL-PL;M-LDL-PL_percent;M-LDL-TG;Serum-C;S-HDL-PL_percent;S-LDL-C;S-LDL-CE;…	Yes
14_8	14	100294159	101425467	Gln	14:100796401:C:T	rs3736951	3_prime_UTR	t	c	0.4909	0.0376	0.0042	1.29e-19	18.89	32	SLC25A47	SLC25A29	Biology	1	1	Gln;	No
14_9	14	102037609	103767500	XL-HDL-C	14:103239026:A:G	rs12891207	upstream	a	g	0.4692	0.0308	0.0041	3.138e-14	13.5	31	TRAF3	TRAF3	Nearest gene	9	6	XL-HDL-C;XL-HDL-CE;XL-HDL-FC;XL-HDL-FC_percent;XL-HDL-L;XL-HDL-P;	No
14_10	14	104758437	106773532	LDL-D	14:106233748:C:G	rs12897751	downstream	c	g	0.6372	-0.0672	0.0059	3.29e-30	29.48	14	MIR4507	IGHG3	LD with missense variant	30	21	IDL-CE_percent;LDL-D;LDL-TG;L-LDL-PL_percent;M-LDL-CE_percent;M-LDL-FC_percent;M-LDL-PL_percent;M-LDL-TG;S-HDL-CE_percent;S-HDL-PL_percent;S-LDL-CE;S-LDL-CE_percent;S-LDL-FC_percent;S-LDL-PL_percent;S-LDL-TG;S-LDL-TG_percent;S-VLDL-PL_percent;XL-HDL-FC_percent;XL-VLDL-CE_percent;XS-VLDL-CE_percent;XS-VLDL-C_percent;	No
15_1	15	40768305	46450569	Crea	15:45675440:A:G	rs1145084	upstream	a	g	0.4004	0.0736	0.0041	5.145e-73	72.29	33	GATM	GATM	Biology	114	1	Crea;	Yes
15_2	15	54679066	61395636	L-HDL-TG	15:58723939:A:G	rs2070895	intron	a	g	0.238	0.2964	0.0046	0	901.79	33	LIPC	LIPC	Biology	186	173	Ala;ApoA1;ApoB;CLA;DAG;DAGbyTG;DHA;DHAbyFA;EstC;FALen;FAw3;FAw6;FAw6byFA;FreeC;HDL2-C;HDL3-C;HDL-C;HDL-D;HDL-TG;IDL-C;IDL-CE;IDL-CE_percent;IDL-C_percent;IDL-FC;IDL-L;IDL-P;IDL-PL;IDL-PL_percent;IDL-TG;IDL-TG_percent;LA;LAbyFA;LDL-C;LDL-D;LDL-TG;L-HDL-C;L-HDL-CE;L-HDL-CE_percent;L-HDL-C_percent;L-HDL-FC;L-HDL-FC_percent;L-HDL-L;L-HDL-P;L-HDL-PL;L-HDL-PL_percent;L-HDL-TG;L-HDL-TG_percent;L-LDL-C;L…	Yes
15_3	15	75636194	76878262	Crea	15:76304503:A:G	rs10851885	intron	a	g	0.7716	-0.0405	0.0049	1.614e-16	15.79	33	NRG4	NRG4	Nearest gene	1	1	Crea;	No
15_4	15	101565008	102568904	S-HDL-PL_percent	15:102068904:C:T	rs1037116	upstream	t	c	0.2312	0.0361	0.0047	1.809e-14	13.74	32	PCSK6	PCSK6	Biology	5	3	S-HDL-CE_percent;S-HDL-C_percent;S-HDL-PL_percent;	No
16_1	16	10813515	11813515	XL-HDL-CE	16:11313515:A:G	rs72771840	intron	a	g	0.8859	-0.0404	0.0064	2.326e-10	9.63	32	SOCS1	SOCS1	Biology	2	2	XL-HDL-C;XL-HDL-CE;	No
16_2	16	13983993	16384653	UnsatDeg	16:15150505:A:C	rs12928099	upstream	a	c	0.2841	0.0857	0.0045	3.472e-79	78.46	32	NTAN1	PDXDC1	Biology	37	35	DHA;DHAbyFA;FAw3;FAw3byFA;HDL2-C;HDL-C;HDL-D;IDL-FC_percent;LAbyFA;L-HDL-C;L-HDL-CE;L-HDL-FC;L-HDL-L;L-HDL-P;L-HDL-PL;L-HDL-TG;MUFAbyFA;M-VLDL-CE_percent;M-VLDL-C_percent;M-VLDL-TG_percent;S-VLDL-CE_percent;S-VLDL-C_percent;S-VLDL-TG_percent;TGbyPG;UnsatDeg;VLDL-D;XL-HDL-C;XL-HDL-CE;XL-HDL-FC;XL-HDL-L;XL-HDL-P;XL-HDL-PL;XL-HDL-PL_percent;XS-VLDL-TG_percent;XXL-VLDL-CE_percent;	Yes
16_3	16	19850459	20892332	Crea	16:20358248:A:C	rs9928003	intron	a	c	0.8094	0.0448	0.0053	2.231e-17	16.65	30	UMOD	UMOD	Biology	1	1	Crea;	No
16_4	16	53298622	54328066	S-VLDL-PL_percent	16:53802494:C:T	rs11642015	intron	t	c	0.4015	-0.0271	0.004	1.791e-11	10.75	32	FTO	FTO	Biology	1	1	S-VLDL-PL_percent;	No
16_5	16	55918284	57661020	HDL-C	16:56991363:C:T	rs183130	upstream	t	c	0.3159	0.2123	0.0042	0	554.22	33	CETP	CETP	Biology	160	150	ApoA1;ApoB;ApoBbyApoA1;DAG;DAGbyTG;DHA;EstC;FAw6;FAw6byFA;FreeC;HDL2-C;HDL3-C;HDL-C;HDL-D;HDL-TG;IDL-CE;IDL-CE_percent;IDL-FC_percent;IDL-L;IDL-P;IDL-PL_percent;IDL-TG;LA;LAbyFA;LDL-D;L-HDL-C;L-HDL-CE;L-HDL-CE_percent;L-HDL-C_percent;L-HDL-FC;L-HDL-FC_percent;L-HDL-L;L-HDL-P;L-HDL-PL;L-HDL-PL_percent;L-HDL-TG;L-HDL-TG_percent;L-LDL-FC_percent;L-VLDL-C;L-VLDL-CE;L-VLDL-CE_percent;L-VLDL-C_percent;…	Yes
16_6	16	66021785	73638579	Tyr	16:71628046:G:T	rs117866491	intergenic	t	g	0.0176	0.4252	0.0167	2.11e-143	142.68	30	TAT	TAT	Biology	139	1	Tyr;	Yes
16_7	16	80459319	82015361	Gly	16:81126662:G:T	rs9922910	intron	t	g	0.8743	0.1204	0.0078	5.551e-54	53.26	16	GCSH	GCSH	Biology	3	1	Gly;	Yes
16_8	16	87486136	88548652	Crea	16:88031488:C:T	rs11649007	intron	t	c	0.4024	-0.027	0.0041	4.637e-11	10.33	32	BANP	BANP	Nearest gene	1	1	Crea;	No
16_9	16	89199523	90232024	Crea	16:89716883:C:T	rs645019	intron	t	c	0.4028	0.0261	0.0041	2.699e-10	9.57	32	CHMP1A	CHMP1A	Nearest gene	1	1	Crea;	No
17_1	17	1118262	2155605	Alb	17:1618262:C:T	rs11078596	upstream	t	c	0.1959	0.0384	0.0052	1.321e-13	12.88	32	MIR22	SERPINF2	Biology	1	1	Alb;	No
17_2	17	3900995	6039894	IDL-TG	17:4692640:G:T	rs79202680	intron	t	g	0.0319	-0.2481	0.0188	7.7e-40	39.11	25	GLTPD2	GLTPD2	Biology	49	48	FAw6byFA;FreeC;HDL3-C;HDL-TG;IDL-CE_percent;IDL-C_percent;IDL-P;IDL-TG;IDL-TG_percent;LAbyFA;LDL-TG;L-LDL-FC_percent;L-LDL-TG;L-LDL-TG_percent;M-HDL-CE_percent;M-LDL-TG;M-LDL-TG_percent;MUFA;MUFAbyFA;M-VLDL-FC_percent;PC;PUFAbyFA;Serum-TG;SFA;S-HDL-TG;S-HDL-TG_percent;S-LDL-TG;S-LDL-TG_percent;SM;S-VLDL-FC;S-VLDL-FC_percent;S-VLDL-L;S-VLDL-P;S-VLDL-PL;S-VLDL-TG;TGbyPG;TotCho;TotFA;TotPG;XL-HDL-TG…	Yes
17_3	17	6081647	8052123	Cit	17:6595398:A:C	rs172642	intron	a	c	0.4908	-0.0918	0.0049	2.878e-78	77.54	30	SLC13A5	SLC13A5	Biology	55	1	Cit;	Yes
17_4	17	16255649	17978390	LDL-D	17:16842991:A:G	rs34562254	missense	a	g	0.1282	0.0727	0.0062	2.174e-31	30.66	33	TNFRSF13B	TNFRSF13B	SNP function (missense variant)	22	18	LDL-D;L-HDL-C_percent;L-HDL-FC_percent;L-HDL-TG_percent;S-LDL-FC;S-LDL-PL;S-VLDL-PL_percent;XL-HDL-C;XL-HDL-CE;XL-HDL-C_percent;XL-HDL-FC;XL-HDL-FC_percent;XL-HDL-L;XL-HDL-P;XL-HDL-PL;XL-HDL-TG_percent;XS-VLDL-FC_percent;XXL-VLDL-C_percent;	No
17_5	17	18974875	19974875	Crea	17:19474875:C:T	rs111653425	missense	t	c	0.0104	0.1451	0.0238	1.148e-09	8.94	26	SLC47A1	SLC47A1	Biology	1	1	Crea;	No
17_6	17	25079468	27233698	S-HDL-PL_percent	17:26694861:A:G	rs704	missense	a	g	0.4702	-0.0315	0.004	5.171e-15	14.29	31	VTN	VTN	Biology	8	7	M-HDL-TG;S-HDL-CE_percent;S-HDL-C_percent;S-HDL-PL;S-HDL-PL_percent;S-LDL-C_percent;S-LDL-PL_percent;	No
17_7	17	36887413	38403730	Crea	17:37406139:C:T	rs8081338	downstream	t	c	0.7612	0.0422	0.0047	5.224e-19	18.28	32	FBXL20	ERBB2	Biology	12	1	Crea;	No
17_8	17	40071284	42827850	HDL-D	17:41926126:C:T	rs72836561	missense	t	c	0.0323	-0.1863	0.0121	2.487e-53	52.6	30	CD300LG	CD300LG	Biology	115	109	ApoA1;ApoBbyApoA1;DAG;FAw6byFA;GlycA;HDL2-C;HDL3-C;HDL-C;HDL-D;HDL-TG;IDL-FC_percent;IDL-TG_percent;LAbyFA;L-HDL-C;L-HDL-CE;L-HDL-C_percent;L-HDL-FC;L-HDL-FC_percent;L-HDL-L;L-HDL-P;L-HDL-PL;L-HDL-TG_percent;L-LDL-FC_percent;L-VLDL-C;L-VLDL-CE;L-VLDL-FC;L-VLDL-L;L-VLDL-P;L-VLDL-PL;L-VLDL-TG;M-HDL-C;M-HDL-CE;M-HDL-CE_percent;M-HDL-C_percent;M-HDL-FC;M-HDL-FC_percent;M-HDL-L;M-HDL-P;M-HDL-PL;M-HDL-…	No
17_9	17	44874795	46286452	L-LDL-FC	17:45763073:A:C	rs4794048	downstream	a	c	0.5375	-0.0306	0.0039	6.227e-15	14.21	33	KPNB1	KPNB1	Nearest gene	54	49	EstC;FreeC;Gly;HDL3-C;IDL-C;IDL-CE;IDL-FC;IDL-L;IDL-P;IDL-PL;LDL-C;L-LDL-C;L-LDL-CE;L-LDL-C_percent;L-LDL-FC;L-LDL-L;L-LDL-P;L-LDL-PL;L-LDL-PL_percent;M-LDL-C;M-LDL-CE;M-LDL-CE_percent;M-LDL-C_percent;M-LDL-FC;M-LDL-L;M-LDL-P;M-LDL-PL;M-LDL-PL_percent;M-VLDL-CE_percent;M-VLDL-TG_percent;Serum-C;S-HDL-CE_percent;S-HDL-C_percent;S-HDL-PL_percent;S-LDL-C;S-LDL-CE;S-LDL-CE_percent;S-LDL-C_percent;S-L…	No
17_10	17	48774511	49774511	S-LDL-FC_percent	17:49274511:A:G	rs71381337	intron	a	g	0.2391	0.0285	0.0047	1.315e-09	8.88	32	MBTD1	MBTD1	Nearest gene	1	1	S-LDL-FC_percent;	No
17_11	17	57394459	59998250	Crea	17:59456589:C:T	rs9895661	intron	t	c	0.7886	-0.0695	0.0052	1.913e-41	40.72	31	LOC101927855	LOC101927855	Nearest gene	5	1	Crea;	Yes
17_12	17	63695431	64816544	M-VLDL-PL_percent	17:64224775:C:T	rs8178824	intron	t	c	0.0289	0.1404	0.014	9.027e-24	23.04	30	APOH	APOH	Biology	52	48	FreeC;IDL-C;IDL-CE;IDL-FC;IDL-L;IDL-P;IDL-PL;IDL-TG;LDL-C;LDL-TG;L-LDL-C;L-LDL-CE;L-LDL-FC;L-LDL-L;L-LDL-P;L-LDL-PL;L-LDL-PL_percent;L-LDL-TG;M-LDL-C;M-LDL-CE;M-LDL-CE_percent;M-LDL-FC;M-LDL-FC_percent;M-LDL-L;M-LDL-P;M-LDL-PL_percent;M-LDL-TG;M-VLDL-CE_percent;M-VLDL-C_percent;M-VLDL-PL_percent;M-VLDL-TG_percent;S-LDL-C;S-LDL-CE;S-LDL-CE_percent;S-LDL-C_percent;S-LDL-FC;S-LDL-L;S-LDL-P;S-LDL-PL_…	No
17_13	17	66379927	67924508	L-LDL-FC	17:67081278:A:G	rs77542162	missense	a	g	0.9786	-0.1758	0.0169	3.236e-25	24.49	29	ABCA6	ABCA6	Biology	69	69	ApoB;ApoBbyApoA1;EstC;FreeC;IDL-C;IDL-CE;IDL-FC;IDL-L;IDL-P;IDL-PL;LDL-C;L-LDL-C;L-LDL-CE;L-LDL-CE_percent;L-LDL-C_percent;L-LDL-FC;L-LDL-L;L-LDL-P;L-LDL-PL;L-LDL-PL_percent;L-VLDL-CE_percent;L-VLDL-C_percent;L-VLDL-TG_percent;M-LDL-C;M-LDL-CE;M-LDL-CE_percent;M-LDL-C_percent;M-LDL-FC;M-LDL-FC_percent;M-LDL-L;M-LDL-P;M-LDL-PL;M-LDL-PL_percent;M-VLDL-CE_percent;M-VLDL-C_percent;M-VLDL-TG_percent;R…	No
17_14	17	73259552	74316844	ApoBbyApoA1	17:73796002:C:T	rs4789229	intron	t	c	0.6575	0.0294	0.0042	1.675e-12	11.78	33	UNK	ACOX1	Biology	13	3	ApoBbyApoA1;L-HDL-C_percent;M-HDL-TG_percent;	No
17_15	17	75868171	76909809	S-VLDL-CE_percent	17:76392144:A:G	rs17561950	intron	a	g	0.5041	0.0298	0.0039	4.096e-14	13.39	33	PGS1	PGS1	Biology	16	14	EstC;IDL-FC_percent;IDL-TG_percent;L-LDL-C_percent;M-LDL-CE_percent;M-LDL-C_percent;S-HDL-CE;S-LDL-CE_percent;S-LDL-C_percent;S-VLDL-CE_percent;S-VLDL-C_percent;S-VLDL-TG_percent;XL-VLDL-PL_percent;XS-VLDL-PL_percent;	No
18_1	18	29269910	30269910	S-VLDL-TG	18:29769910:A:G	rs144242131	upstream	a	g	0.0118	0.2359	0.0392	1.786e-09	8.75	7	MEP1B	MEP1B	Nearest gene	1	1	S-VLDL-TG;	No
18_2	18	46045976	48472898	M-HDL-PL	18:47181668:A:T	rs2156552	downstream	a	t	0.169	-0.1027	0.0054	3.813e-82	81.42	32	LIPG	LIPG	Biology	84	61	ApoA1;DHA;EstC;FAw3;FAw6;FreeC;HDL2-C;HDL3-C;HDL-C;HDL-D;HDL-TG;IDL-CE_percent;IDL-C_percent;LA;L-HDL-C;L-HDL-CE;L-HDL-FC;L-HDL-L;L-HDL-P;L-HDL-PL;L-HDL-TG;L-VLDL-TG_percent;M-HDL-C;M-HDL-CE;M-HDL-FC;M-HDL-FC_percent;M-HDL-L;M-HDL-P;M-HDL-PL;M-HDL-TG;M-VLDL-CE_percent;M-VLDL-C_percent;M-VLDL-TG_percent;PC;PUFA;Serum-C;SFA;S-HDL-FC;S-HDL-L;S-HDL-P;S-HDL-PL;S-HDL-PL_percent;SM;S-VLDL-FC_percent;TGb…	Yes
18_3	18	57232418	58447519	L-HDL-FC	18:57854694:C:T	rs34633411	intergenic	t	c	0.2423	-0.0309	0.0047	8.197e-11	10.09	31	MC4R	MC4R	Biology	8	6	L-HDL-C;L-HDL-CE;L-HDL-FC;L-HDL-L;L-HDL-P;L-HDL-PL;	No
18_4	18	76656103	77662462	Crea	18:77156537:C:G	rs8096658	upstream	c	g	0.5327	-0.0366	0.0043	1.144e-17	16.94	30	NFATC1	NFATC1	Biology	1	1	Crea;	No
19_1	19	731179	1731179	L-VLDL-C_percent	19:1231179:A:G	rs143744896	missense	a	g	0.9868	0.3623	0.0557	7.836e-11	10.11	7	STK11	CBARP	SNP function (missense variant)	2	2	FAw3byFA;L-VLDL-C_percent;	No
19_2	19	3540593	4583560	LDL-D	19:4082799:C:T	rs350823	intergenic	t	c	0.7421	0.0365	0.0047	1.415e-14	13.85	31	MAP2K2	MAP2K2	Nearest gene	2	1	LDL-D;	No
19_3	19	6687860	7726190	Ile	19:7210810:A:G	rs2042904	intron	a	g	0.4172	-0.0258	0.0041	2.048e-10	9.69	33	INSR	INSR	Biology	3	2	Ile;L-VLDL-TG;	No
19_4	19	7910381	9127569	S-VLDL-TG	19:8429323:A:G	rs116843064	missense	a	g	0.0212	-0.2963	0.0156	1.713e-80	79.77	26	ANGPTL4	ANGPTL4	Biology	121	121	ApoA1;ApoB;ApoBbyApoA1;DAG;DAGbyTG;FAw6byFA;GlycA;HDL2-C;HDL-C;HDL-D;HDL-TG;IDL-C_percent;IDL-FC_percent;IDL-PL_percent;IDL-TG;IDL-TG_percent;Ile;LAbyFA;LDL-TG;L-HDL-C;L-HDL-CE;L-HDL-CE_percent;L-HDL-C_percent;L-HDL-FC;L-HDL-FC_percent;L-HDL-L;L-HDL-P;L-HDL-PL;L-HDL-TG_percent;L-LDL-FC_percent;L-LDL-TG;L-VLDL-C;L-VLDL-CE;L-VLDL-FC;L-VLDL-L;L-VLDL-P;L-VLDL-PL;L-VLDL-TG;M-HDL-C;M-HDL-CE;M-HDL-CE_pe…	Yes
19_5	19	9761309	12125089	L-LDL-C	19:11202306:G:T	rs6511720	intron	t	g	0.1155	-0.2014	0.0065	1.04e-213	212.98	31	LDLR-AS1	LDLR	Biology	178	152	ApoB;ApoBbyApoA1;DHA;EstC;FALen;FAw3;FAw6;FreeC;HDL3-C;HDL-TG;IDL-C;IDL-CE;IDL-CE_percent;IDL-C_percent;IDL-FC;IDL-FC_percent;IDL-L;IDL-P;IDL-PL;IDL-PL_percent;IDL-TG;IDL-TG_percent;LA;LDL-C;LDL-TG;L-HDL-C;L-HDL-CE;L-HDL-CE_percent;L-HDL-C_percent;L-HDL-PL_percent;L-HDL-TG_percent;L-LDL-C;L-LDL-CE;L-LDL-CE_percent;L-LDL-C_percent;L-LDL-FC;L-LDL-FC_percent;L-LDL-L;L-LDL-P;L-LDL-PL;L-LDL-PL_percent…	Yes
19_6	19	17710922	21826928	M-VLDL-CE	19:19379549:C:T	rs58542926	missense	t	c	0.0716	-0.1549	0.0079	1.977e-86	85.7	31	TM6SF2	TM6SF2	Biology	150	141	ApoB;ApoBbyApoA1;CLA;DAG;DHA;DHAbyFA;EstC;FAw3;FAw3byFA;FAw6;FAw6byFA;FreeC;GlycA;HDL-TG;IDL-C;IDL-CE;IDL-CE_percent;IDL-FC;IDL-L;IDL-P;IDL-PL;IDL-PL_percent;IDL-TG;LA;LAbyFA;LDL-C;LDL-TG;L-HDL-C;L-HDL-CE;L-HDL-CE_percent;L-HDL-C_percent;L-HDL-FC;L-HDL-FC_percent;L-HDL-PL_percent;L-HDL-TG_percent;L-LDL-C;L-LDL-CE;L-LDL-CE_percent;L-LDL-C_percent;L-LDL-FC;L-LDL-FC_percent;L-LDL-L;L-LDL-P;L-LDL-PL;…	Yes
19_7	19	32683812	34515904	Crea	19:33364628:C:T	rs8101881	upstream	t	c	0.6145	0.031	0.0041	1.945e-14	13.71	33	CEP89	SLC7A9	Biology	30	1	Crea;	No
19_8	19	35037706	36066151	Alb	19:35547051:C:T	rs1672981	intron	t	c	0.0892	-0.0686	0.0074	2.285e-20	19.64	33	HPN-AS1	HPN	Biology	2	2	Alb;GlycA;	No
19_9	19	37193639	38865063	Crea	19:37855488:A:G	rs256744	downstream	a	g	0.3772	-0.0257	0.0041	2.473e-10	9.61	33	ZNF875	ZNF875	Nearest gene	1	1	Crea;	No
19_10	19	42084958	46940323	L-LDL-C_percent	19:45412079:C:T	rs7412	missense	t	c	0.0752	-0.6481	0.0079	0	1461.47	31	APOE	APOE	Biology	214	178	ApoA1;ApoB;ApoBbyApoA1;DHA;EstC;FALen;FAw3;FAw6;FAw6byFA;FreeC;GlycA;HDL3-C;HDL-TG;IDL-C;IDL-CE;IDL-CE_percent;IDL-C_percent;IDL-FC;IDL-FC_percent;IDL-L;IDL-P;IDL-PL;IDL-PL_percent;IDL-TG;IDL-TG_percent;Ile;LA;LAbyFA;LDL-C;LDL-D;LDL-TG;Leu;L-HDL-C;L-HDL-CE;L-HDL-CE_percent;L-HDL-C_percent;L-HDL-FC;L-HDL-L;L-HDL-P;L-HDL-PL;L-HDL-PL_percent;L-HDL-TG;L-LDL-C;L-LDL-CE;L-LDL-CE_percent;L-LDL-C_percent…	Yes
19_11	19	48662498	50898939	Val	19:49304215:C:T	rs4801776	intron	t	c	0.2494	-0.0651	0.005	1.595e-38	37.8	29	BCAT2	BCAT2	Biology	76	2	Leu;Val;	No
19_12	19	54171421	55337635	M-HDL-PL_percent	19:54793830:C:G	rs798893	downstream	c	g	0.2444	-0.0413	0.0048	3.32e-18	17.48	32	LILRA3	MBOAT7	Biology	22	12	ApoA1;HDL2-C;HDL-C;L-HDL-C;L-HDL-CE;L-HDL-FC;M-HDL-C;M-HDL-CE;M-HDL-CE_percent;M-HDL-C_percent;M-HDL-PL_percent;S-HDL-TG_percent;	No
19_13	19	55578295	56616915	Serum-TG	19:56092549:C:T	rs60220392	upstream	t	c	0.8915	-0.0416	0.0065	1.192e-10	9.92	33	ZNF579	ZNF579	Nearest gene	18	15	L-VLDL-C;L-VLDL-CE;L-VLDL-FC;L-VLDL-L;L-VLDL-P;L-VLDL-PL;L-VLDL-TG;M-VLDL-FC;M-VLDL-L;M-VLDL-P;M-VLDL-PL;M-VLDL-TG;Serum-TG;S-VLDL-TG;VLDL-TG;	No
19_14	19	58151296	59171267	IDL-CE	19:58662235:C:T	rs35081008	upstream	t	c	0.1495	-0.0362	0.0059	6.718e-10	9.17	30	ZNF329	ZNF329	Nearest gene	3	3	IDL-C;IDL-CE;L-LDL-PL_percent;	No
20_1	20	12440649	13473521	IDL-CE_percent	20:12966089:G:T	rs168622	intergenic	t	g	0.3741	-0.0305	0.0041	6.083e-14	13.22	32	SPTLC3	SPTLC3	Biology	3	3	IDL-CE_percent;IDL-C_percent;IDL-TG_percent;	No
20_2	20	17318752	18350778	S-LDL-CE	20:17844684:G:T	rs2618566	intergenic	t	g	0.652	-0.0428	0.0043	1.041e-23	22.98	31	SNX5	SNX5	Nearest gene	59	59	ApoB;ApoBbyApoA1;EstC;FAw6;FreeC;IDL-C;IDL-CE;IDL-FC;IDL-L;IDL-P;IDL-PL;LA;LDL-C;L-LDL-C;L-LDL-CE;L-LDL-CE_percent;L-LDL-C_percent;L-LDL-FC;L-LDL-L;L-LDL-P;L-LDL-PL;L-LDL-PL_percent;M-LDL-C;M-LDL-CE;M-LDL-CE_percent;M-LDL-C_percent;M-LDL-FC;M-LDL-FC_percent;M-LDL-L;M-LDL-P;M-LDL-PL;M-LDL-PL_percent;PUFA;Remnant-C;Serum-C;S-HDL-CE_percent;S-HDL-C_percent;S-HDL-FC_percent;S-HDL-PL;S-HDL-PL_percent;…	No
20_3	20	24440353	25500683	Ace	20:25000683:C:T	rs145679432	synonymous	t	c	0.015	0.1784	0.0272	5.152e-11	10.29	23	ACSS1	ACSS1	Biology	1	1	Ace;	No
20_4	20	33375369	34922220	UnsatDeg	20:33875369:A:G	rs149545885	missense	a	g	0.9656	0.2444	0.0376	8.306e-11	10.08	10	FAM83C-AS1	FAM83C	SNP function (missense variant)	4	2	FAw3;UnsatDeg;	No
20_5	20	38485760	40521751	XS-VLDL-PL	20:39165692:A:G	rs117113213	intergenic	a	g	0.0456	0.1396	0.0114	2.967e-34	33.53	27	MAFB	MAFB	Biology	95	91	ApoB;ApoBbyApoA1;DHA;EstC;FAw3;FAw6;FreeC;HDL-TG;IDL-C;IDL-CE;IDL-FC;IDL-L;IDL-P;IDL-PL;IDL-PL_percent;IDL-TG;LA;LDL-C;LDL-TG;L-HDL-CE_percent;L-LDL-C;L-LDL-CE;L-LDL-CE_percent;L-LDL-C_percent;L-LDL-FC;L-LDL-FC_percent;L-LDL-L;L-LDL-P;L-LDL-PL;L-LDL-PL_percent;L-LDL-TG;L-VLDL-PL_percent;M-HDL-CE_percent;M-HDL-TG;M-LDL-C;M-LDL-CE;M-LDL-CE_percent;M-LDL-C_percent;M-LDL-FC;M-LDL-FC_percent;M-LDL-L;M…	Yes
20_6	20	42271647	46842197	S-HDL-P	20:44551855:C:T	rs6073958	intergenic	t	c	0.8001	-0.1981	0.0049	0	359.54	33	PLTP	PLTP	Biology	119	92	HDL2-C;HDL3-C;HDL-C;HDL-D;IDL-C;IDL-C_percent;IDL-FC;IDL-FC_percent;IDL-PL_percent;LDL-D;L-HDL-C;L-HDL-CE;L-HDL-CE_percent;L-HDL-C_percent;L-HDL-FC;L-HDL-FC_percent;L-HDL-L;L-HDL-P;L-HDL-PL;L-HDL-PL_percent;L-HDL-TG;L-HDL-TG_percent;L-LDL-C_percent;L-LDL-FC_percent;L-LDL-PL_percent;L-VLDL-CE_percent;L-VLDL-C_percent;L-VLDL-TG;L-VLDL-TG_percent;M-HDL-C;M-HDL-CE;M-HDL-FC;M-HDL-FC_percent;M-HDL-L;M-…	Yes
20_7	20	52231402	53231402	Crea	20:52731402:A:T	rs6127099	intergenic	a	t	0.7128	0.0287	0.0046	5.183e-10	9.29	31	CYP24A1	CYP24A1	Nearest gene	1	1	Crea;	No
20_8	20	55638747	56638747	Gln	20:56138747:A:G	rs201186470	missense	a	g	0.011	0.2519	0.0395	1.854e-10	9.73	11	PCK1	PCK1	Biology	1	1	Gln;	No
20_9	20	61648912	62872706	Phe	20:62364180:A:G	rs6011066	intron	a	g	0.684	0.0277	0.0042	5.421e-11	10.27	33	LIME1	SLC2A4RG	Biology	3	1	Phe;	No
21_1	21	41852376	42866206	M-LDL-PL_percent	21:42366206:C:T	rs62217829	intergenic	t	c	0.0717	0.0492	0.008	9.512e-10	9.02	33	DSCAM	DSCAM	Nearest gene	1	1	M-LDL-PL_percent;	No
22_1	22	18646555	19998687	Cit	22:19253274:C:T	rs9605972	intron	t	c	0.6168	-0.0827	0.0051	1.041e-59	58.98	30	CLTCL1	SLC25A1	Biology	4	4	Ala;Cit;Lac;Pyr;	Yes
22_2	22	21298351	22499292	ApoA1	22:21945096:A:T	rs5749502	intron	a	t	0.2439	-0.0405	0.0048	1.865e-17	16.73	31	UBE2L3	YDJC	LD with missense variant	32	25	ApoA1;HDL2-C;HDL-C;HDL-D;L-HDL-C;L-HDL-CE;L-HDL-FC;L-HDL-L;L-HDL-P;L-HDL-PL;M-HDL-C;M-HDL-CE;M-HDL-FC;M-HDL-L;M-HDL-P;M-HDL-PL;PC;TotCho;TotPG;XL-HDL-C;XL-HDL-CE;XL-HDL-FC;XL-HDL-L;XL-HDL-P;XL-HDL-PL;	No
22_3	22	29769907	31092487	XL-HDL-FC_percent	22:30549071:A:C	rs5763821	intron	a	c	0.5599	-0.03	0.004	4.714e-14	13.33	32	HORMAD2	HORMAD2	Nearest gene	2	2	XL-HDL-FC_percent;XS-VLDL-FC_percent;	No
22_4	22	38045942	39660117	S-HDL-TG_percent	22:38577515:A:G	rs2277844	intron	a	g	0.5627	0.0279	0.0039	1.102e-12	11.96	33	PLA2G6	PLA2G6	Biology	14	8	ApoBbyApoA1;M-HDL-TG_percent;Serum-TG;S-HDL-TG_percent;S-VLDL-TG;TGbyPG;VLDL-TG;XS-VLDL-TG;	No
22_5	22	40308676	41549402	Crea	22:40887074:C:T	rs56135013	intron	t	c	0.1256	-0.0458	0.0063	4.554e-13	12.34	31	MRTFA-AS1	MRTFA	Biology	1	1	Crea;	No
22_6	22	43824727	44845771	IDL-CE_percent	22:44324855:A:G	rs3747207	intron	a	g	0.2308	-0.0361	0.0047	2.271e-14	13.64	31	PNPLA3	PNPLA3	Biology	3	2	IDL-CE_percent;XL-HDL-FC_percent;	No

## Sheet: TableS5_all_lead_SNP_assoc
Supplementary Table 5. Significant lead SNP – metabolic trait associations. GWAS results for all significant lead SNP – metabolic trait associations within the defined associated genomic regions are shown, along with comparisons to previous GWASs. GWAS was performed under the additive model separately in each cohort, and the cohorts were combined in fixed-effect inverse variance weighted meta-ana…
Region_ID	Chromosome	Region start (bp)	Region end (bp)	Metabolite	Lead variant position	Lead variant (chr:pos:alleles)	Rsid	Allele1	Allele2	Freq1	Effect	StdErr	P-value	-log(P-value)	Number of studies	HetPVal	Variance explained by SNP	Lead SNP - lead metabolite pair in this locus?	Nearest gene	Candidate gene	Assigned to candidate gene based on	Number of significantly associated metabolic traits at lead variant	Significantly associated metabolic traits at lead variant	Number of independent lead SNPs in the whole locus	Lead SNP part of which association signal?	Lead variant consequence (VEP)	Functional LD proxies (r2>0.8 INTERVAL)	LD proxy consequence (VEP)	Genes affected by LD proxy (VEP)	Lead SNP associations with disease endpoints (FinnGen p<5E-08)	Lead SNP associations with diseases and traits (PhenoScanner p<5E-08)	Lead SNP associations with metabolites (PhenoScanner p<5E-08)	Lead SNP associations with diseases and traits (GWAS catalog p<5E-08)	Lead SNP associations with gene expression (PhenoScanner eQTL p<5E-08)	Lead SNP associations with protein levels (PhenoScanner pQTL p<5E-08)	Associated variants at 500-kb flank in Kettunen et al. 2016, Nat Commun 7 (at genome-wide sign. level p<2.3e-09 as defined in the study)	Associated traits at 500-kb flank in Kettunen et al. 2016, Nat Commun 7 (at genome-wide sign. level p<2.3e-09 as defined in the study)	Overlap with lipid associated loci in GLGC 2021 transancestry GWAS (Graham et al. 2021, Nature 600)?	Proxy variants (LD r2>0.3 with lead variant in INTERVAL) associated with lipids in GLGC 2021 transancestry GWAS (Graham et al. 2021, Nature 600)	Proxy variant rsids (LD r2>0.3 with lead variant in INTERVAL) associated with lipids in GLGC 2021 transancestry GWAS (Graham et al. 2021, Nature 600)	Variants at 500-kb flank associated with lipids in GLGC 2021 transancestry GWAS (Graham et al. 2021, Nature 600), positions	Variants at 500-kb flank associated with lipids in GLGC 2021 transancestry GWAS (Graham et al. 2021, Nature 600), rsids	Associated clinical lipids at 500-kb flank in GLGC 2021 transancestry GWAS (Graham et al. 2021, Nature 600)	Proxy variants (LD r2>0.3 with lead variant in INTERVAL) associated with clinical lipids in UK Biobank or GLGC 2013 (Willer et al. 2013)	Proxy variant (LD r2>0.3 with lead variant in INTERVAL) associated with clinical lipids in UK Biobank or GLGC 2013 (Willer et al. 2013), rsids	Traits associated with proxy variants in UK Biobank or GLGC 2013 (Willer et al. 2013)	Clinical lipid association source	Proxy variants (LD r2>0.3 with lead variant in INTERVAL) associated with metabolic traits	Proxy variant rsids (LD r2>0.3 with lead variant in INTERVAL) associated with metabolic traits
1_1	1	411595	1437250	Ala	936210	1:936210:A:C	rs3121569	a	c	0.8041	0.0411772	0.00570597	5.334e-13	12.27	25	0.5801	0.00053418	Yes	HES4	HES4	Nearest gene	1	Ala;	1	region_1_1_locus_1	upstream_gene_variant	NA	NA	NA	NA	NA	NA	NA	HES4/ENSG00000188290-Whole blood (BIOSQTL_eQTL_EUR_2017); C1orf159/ENSG00000131591-Whole blood (BIOSQTL_eQTL_EUR_2017); PLEKHN1/ENSG00000187583-Whole blood (BIOSQTL_eQTL_EUR_2017); HES4/ENSG00000188290.6-Neutrophils (BLUEPRINT_eQTL_EUR_2016); -/ENSG00000272512.1-Artery aorta (GTEx-V6p_eQTL_EUR_2016); HES4/ENSG00000188290.6-Colon sigmoid (GTEx-V6p_eQTL_EUR_2016); -/ENSG00000272512.1-Esophagus muco…	NA	NA	NA	Yes	NA	NA	914852	rs13303368	HDL	NA	NA	NA	NA	1:924448;1:931873;	rs141818071;rs2002848;
1_2	1	1826009	2839427	LAbyFA	2332391	1:2332391:C:T	rs12037485	t	c	0.464	-0.0323772	0.00404413	1.185e-15	14.93	30	0.805	0.000521425	Yes	PEX10	PLCH2	Biology	1	LAbyFA;	1	region_1_2_locus_1	intron_variant	NA	NA	NA	NA	NA	NA	NA	PLCH2/ENSG00000149527-Whole blood (BIOSQTL_eQTL_EUR_2017); MORN1;AL513477.1/ENSG00000116151;ENSG00000178642-Whole blood (BIOSQTL_eQTL_EUR_2017); PLCH2/ENSG00000149527-Whole blood (eQTLGen_eQTL_EUR_2018); AL513477.1/ENSG00000178642-Whole blood (eQTLGen_eQTL_EUR_2018);	NA	NA	NA	Yes	1:2326009	rs1123571	2147162;2326009	rs6605083;rs1123571	logTG;LDL	NA	NA	NA	NA	NA	NA
1_3	1	15565188	16565188	Ala	16065188	1:16065188:C:T	rs150136696	t	c	0.0329	0.126315	0.0203838	5.762e-10	9.24	18	0.005716	0.00101533	Yes	SLC25A34-AS1	SLC25A34	SNP function (missense variant)	1	Ala;	1	region_1_3_locus_1	missense_variant	NA	NA	NA	NA	Cause of death: appendix (Neale B 2017);	NA	NA	NA	NA	NA	NA	Yes	NA	NA	15914648;15914648;16508059;16510894;16510894;16510894	rs6690758;rs6690758;rs12562207;rs36086195;rs36086195;rs36086195	TC;LDL;logTG;nonHDL;LDL;TC	NA	NA	NA	NA	NA	NA
1_4	1	20416444	21417206	S-HDL-FC	20916444	1:20916444:A:G	rs588485	a	g	0.2972	-0.0279553	0.00445763	3.58e-10	9.45	31	0.8504	0.000326466	Yes	CDA	CDA	LD with missense variant	1	S-HDL-FC;	1	region_1_4_locus_1	intron_variant	1:20915701:A:C;	missense_variant;	CDA;	NA	Mean corpuscular volume (Astle W 2016);	NA	Phosphatidylinositol (37:6) levels (GCST90024475); Uridine levels (GCST90103233);	CDA/ENSG00000158825-Whole blood (BIOSQTL_eQTL_EUR_2017); DDOST/ENSG00000244038-Whole blood (BIOSQTL_eQTL_EUR_2017); PINK1-AS/ENSG00000117242.7-Monocytes (BLUEPRINT_eQTL_EUR_2016); CDA/ENSG00000158825.5-Monocytes (BLUEPRINT_eQTL_EUR_2016); CDA/ENSG00000158825.5-Neutrophils (BLUEPRINT_eQTL_EUR_2016); PINK1-AS/ENSG00000117242.7-T cells (BLUEPRINT_eQTL_EUR_2016); CDA/ENSG00000158825.5-Adipose subcuta…	NA	NA	NA	Yes	1:20916080	rs589942	20916080	rs589942	HDL	NA	NA	NA	NA	NA	NA
1_5	1	23089214	24203118	Crea	23703118	1:23703118:C:G	rs10753555	c	g	0.7324	0.0278415	0.00448382	5.321e-10	9.27	33	0.782	0.000303844	Yes	TCEA3	TCEA3	Nearest gene	1	Crea;	1	region_1_5_locus_1	downstream_gene_variant	NA	NA	NA	NA	NA	NA	NA	ZNF436/ENSG00000125945-Whole blood (BIOSQTL_eQTL_EUR_2017); TCEA3/ENSG00000204219-Whole blood (BIOSQTL_eQTL_EUR_2017); TCEA3/ENSG00000204219.5-Heart left ventricle (GTEx-V6p_eQTL_EUR_2016); ZNF436/ENSG00000125945.10-Skin sun exposed lower leg (GTEx-V6p_eQTL_EUR_2016); ZNF436/ENSG00000125945.10-Esophagus muscularis (GTEx-V7_eQTL_EUR_2017); TCEA3/ENSG00000204219.5-Heart left ventricle (GTEx-V7_eQTL…	NA	NA	NA	Yes	NA	NA	23734350;23747996;23769359;23784965;23785760	rs1767141;rs11340914;rs946269;rs534417;rs7551124	HDL;logTG;TC;LDL;nonHDL	1:23681232;1:23688933;1:23691613;1:23691745;1:23692843;1:23693422;1:23699168;1:23699340;1:23701118;1:23703118;1:23706760;1:23708919;1:23709772;1:23712528;1:23712773;1:23714665;	rs2749141;rs2849028;rs2849026;rs10917373;rs139587962;rs2849025;rs2144734;rs2749153;rs10799794;rs10753555;rs664755;rs10737472;rs10604385;rs649458;rs1198443;rs1212034;	HDL_C;HDL_C;HDL_C;HDL_C;HDL_C;HDL_C;HDL_C;HDL_C;HDL_C;HDL_C;HDL_C;HDL_C;HDL_C;HDL_C;HDL_C;HDL_C;	UKBB;UKBB;UKBB;UKBB;UKBB;UKBB;UKBB;UKBB;UKBB;UKBB;UKBB;UKBB;UKBB;UKBB;UKBB;UKBB;	NA	NA
1_6	1	24791697	26363694	XL-HDL-FC_percent	25291697	1:25291697:C:T	rs188468174	t	c	0.0133	0.155478	0.021743	8.631e-13	12.06	28	0.1021	0.000634463	No	RUNX3	RUNX3	Nearest gene	1	XL-HDL-FC_percent;	2	region_1_6_locus_2	upstream_gene_variant	NA	NA	NA	NA	Reticulocyte count (Astle W 2016); Reticulocyte fraction of red cells (Astle W 2016); Hair or balding pattern: pattern 3 (Neale B 2017); Hair or balding pattern: pattern 4 (Neale B 2017);	NA	Male-pattern baldness (GCST006661); Balding type 1 (GCST007038); Male-pattern baldness (GCST007020); IgA levels (GCST008568); Basophil count (GCST90002292); Reticulocyte fraction of red cells (GCST90002406); Reticulocyte count (GCST90002405); Glycoprotein acetyls levels (GCST90092821); Immunoglobulin N-glycan 8 levels (GCST90129328); Immunoglobulin N-glycan 10 levels (GCST90129330); Immunoglobuli…	NA	NA	NA	NA	Yes	NA	NA	25049949;25760920;25764177;25768937	rs2361147;rs11802413;rs9438905;rs10903129	HDL;TC;nonHDL;LDL	NA	NA	NA	NA	NA	NA
1_6	1	24791697	26363694	IDL-FC	25768937	1:25768937:A:G	rs10903129	a	g	0.4682	-0.0317151	0.00402937	3.519e-15	14.45	32	0.3038	0.000500889	No	MACO1	LDLRAP1	Biology	55	ApoB;EstC;FAw6;FreeC;IDL-C;IDL-CE;IDL-FC;IDL-L;IDL-P;IDL-PL;LA;LDL-C;LDL-TG;L-LDL-C;L-LDL-CE;L-LDL-CE_percent;L-LDL-FC;L-LDL-L;L-LDL-P;L-LDL-PL;L-LDL-PL_percent;L-LDL-TG;M-LDL-C;M-LDL-CE;M-LDL-CE_percent;M-LDL-FC;M-LDL-FC_percent;M-LDL-L;M-LDL-P;M-LDL-PL;M-LDL-PL_percent;M-LDL-TG;PUFA;Remnant-C;Serum-C;S-HDL-PL_percent;S-LDL-C;S-LDL-CE;S-LDL-CE_percent;S-LDL-C_percent;S-LDL-FC;S-LDL-FC_percent;S-…	2	region_1_6_locus_1	intron_variant	1:25747230:C:G;1:25747230:C:G;	missense_variant,NMD_transcript_variant;missense_variant;	RHCE;RHCE;	H8_OTHEREAR (p=8.76476e-09);	Immature fraction of reticulocytes (Astle W 2016); Mean corpuscular volume (Astle W 2016); Platelet count (Astle W 2016); Plateletcrit (Astle W 2016); Red cell distribution width (Astle W 2016); Low density lipoprotein (GLGC 2013); Low density lipoprotein (GLGC 2010); Total cholesterol (GLGC 2013); Total cholesterol (GLGC 2010); Erythrocyte sedimentation rate (Kullo IJ 2011); Erythrocyte sediment…	NA	Cholesterol (GCST000285); Erythrocyte sedimentation rate (GCST001120); Total cholesterol levels (GCST004235); Low density lipoprotein cholesterol levels (GCST007141); Total cholesterol levels (GCST007143); LDL cholesterol levels (GCST008676); Low density lipoprotein cholesterol levels (GCST90239655); Low density lipoprotein cholesterol levels (GCST90239658);	C1orf63;TMEM50A;RP11-335G20.7/ENSG00000117616;ENSG00000183726;ENSG00000259984-Whole blood (BIOSQTL_eQTL_EUR_2017); TMEM50A/ENSG00000183726-Whole blood (BIOSQTL_eQTL_EUR_2017); RHD/ENSG00000187010-Whole blood (BIOSQTL_eQTL_EUR_2017); RP3-465N24.5/ENSG00000261349-Whole blood (BIOSQTL_eQTL_EUR_2017); C1orf63;RHD/ENSG00000117616;ENSG00000187010-Whole blood (BIOSQTL_eQTL_EUR_2017); RHCE/ENSG0000018867…	Intercellular adhesion molecule 4 (Sun B 2018); Transmembrane protein 2 (Sun B 2018);	NA	NA	Yes	1:25760920;1:25764177;1:25768937	rs11802413;rs9438905;rs10903129	25760920;25764177;25768937;26232356	rs11802413;rs9438905;rs10903129;rs213641	TC;nonHDL;LDL;logTG	1:25561667;1:25561667;1:25570081;1:25570081;1:25580095;1:25580095;1:25583610;1:25583610;1:25590970;1:25590970;1:25621980;1:25621980;1:25622288;1:25622288;1:25624901;1:25624901;1:25663071;1:25663071;1:25667911;1:25667911;1:25668326;1:25668326;1:25668714;1:25668714;1:25668714;1:25674785;1:25674785;1:25674785;1:25674785;1:25674913;1:25674913;1:25676935;1:25676935;1:25677844;1:25677844;1:25684012;1:2…	rs55794721;rs55794721;rs1043879;rs1043879;rs9438900;rs9438900;rs72660908;rs72660908;rs201912594;rs201912594;rs190056379;rs190056379;rs2986163;rs2986163;rs1293267;rs1293267;rs596608;rs596608;rs3093578;rs3093578;rs9645452;rs9645452;rs3093584;rs3093584;rs3093584;rs3091242;rs3091242;rs3091242;rs3091242;rs3091241;rs3091241;rs3091240;rs3091240;rs3093614;rs3093614;rs3093632;rs3093632;rs3093632;rs3093638…	cholesterol;LDL_C;cholesterol;LDL_C;cholesterol;LDL_C;cholesterol;LDL_C;cholesterol;LDL_C;cholesterol;LDL_C;cholesterol;LDL_C;cholesterol;LDL_C;cholesterol;LDL_C;cholesterol;LDL_C;cholesterol;LDL_C;cholesterol;LDL;LDL_C;cholesterol;LDL;LDL_C;TC;cholesterol;LDL_C;cholesterol;LDL_C;cholesterol;LDL_C;cholesterol;LDL;LDL_C;cholesterol;LDL_C;cholesterol;LDL;LDL_C;cholesterol;LDL;LDL_C;cholesterol;LDL_…	UKBB;UKBB;UKBB;UKBB;UKBB;UKBB;UKBB;UKBB;UKBB;UKBB;UKBB;UKBB;UKBB;UKBB;UKBB;UKBB;UKBB;UKBB;UKBB;UKBB;UKBB;UKBB;UKBB;Willer_et_al_2013;UKBB;UKBB;Willer_et_al_2013;UKBB;Willer_et_al_2013;UKBB;UKBB;UKBB;UKBB;UKBB;UKBB;UKBB;Willer_et_al_2013;UKBB;UKBB;UKBB;UKBB;Willer_et_al_2013;UKBB;UKBB;Willer_et_al_2013;UKBB;UKBB;UKBB;UKBB;UKBB;UKBB;UKBB;UKBB;UKBB;UKBB;UKBB;UKBB;UKBB;UKBB;UKBB;UKBB;UKBB;UKBB;UKBB;U…	1:25866838;1:25570081;	rs61776818;rs1043879;
1_6	1	24791697	26363694	EstC	25768937	1:25768937:A:G	rs10903129	a	g	0.4682	-0.0307128	0.0040389	2.866e-14	13.54	32	0.3033	0.000469729	No	MACO1	LDLRAP1	Biology	55	ApoB;EstC;FAw6;FreeC;IDL-C;IDL-CE;IDL-FC;IDL-L;IDL-P;IDL-PL;LA;LDL-C;LDL-TG;L-LDL-C;L-LDL-CE;L-LDL-CE_percent;L-LDL-FC;L-LDL-L;L-LDL-P;L-LDL-PL;L-LDL-PL_percent;L-LDL-TG;M-LDL-C;M-LDL-CE;M-LDL-CE_percent;M-LDL-FC;M-LDL-FC_percent;M-LDL-L;M-LDL-P;M-LDL-PL;M-LDL-PL_percent;M-LDL-TG;PUFA;Remnant-C;Serum-C;S-HDL-PL_percent;S-LDL-C;S-LDL-CE;S-LDL-CE_percent;S-LDL-C_percent;S-LDL-FC;S-LDL-FC_percent;S-…	2	region_1_6_locus_1	intron_variant	1:25747230:C:G;1:25747230:C:G;	missense_variant,NMD_transcript_variant;missense_variant;	RHCE;RHCE;	H8_OTHEREAR (p=8.76476e-09);	Immature fraction of reticulocytes (Astle W 2016); Mean corpuscular volume (Astle W 2016); Platelet count (Astle W 2016); Plateletcrit (Astle W 2016); Red cell distribution width (Astle W 2016); Low density lipoprotein (GLGC 2013); Low density lipoprotein (GLGC 2010); Total cholesterol (GLGC 2013); Total cholesterol (GLGC 2010); Erythrocyte sedimentation rate (Kullo IJ 2011); Erythrocyte sediment…	NA	See above	C1orf63;TMEM50A;RP11-335G20.7/ENSG00000117616;ENSG00000183726;ENSG00000259984-Whole blood (BIOSQTL_eQTL_EUR_2017); TMEM50A/ENSG00000183726-Whole blood (BIOSQTL_eQTL_EUR_2017); RHD/ENSG00000187010-Whole blood (BIOSQTL_eQTL_EUR_2017); RP3-465N24.5/ENSG00000261349-Whole blood (BIOSQTL_eQTL_EUR_2017); C1orf63;RHD/ENSG00000117616;ENSG00000187010-Whole blood (BIOSQTL_eQTL_EUR_2017); RHCE/ENSG0000018867…	Intercellular adhesion molecule 4 (Sun B 2018); Transmembrane protein 2 (Sun B 2018);	NA	NA	Yes	1:25760920;1:25764177;1:25768937	rs11802413;rs9438905;rs10903129	25760920;25764177;25768937;26232356	rs11802413;rs9438905;rs10903129;rs213641	TC;nonHDL;LDL;logTG	1:25561667;1:25561667;1:25570081;1:25570081;1:25580095;1:25580095;1:25583610;1:25583610;1:25590970;1:25590970;1:25621980;1:25621980;1:25622288;1:25622288;1:25624901;1:25624901;1:25663071;1:25663071;1:25667911;1:25667911;1:25668326;1:25668326;1:25668714;1:25668714;1:25668714;1:25674785;1:25674785;1:25674785;1:25674785;1:25674913;1:25674913;1:25676935;1:25676935;1:25677844;1:25677844;1:25684012;1:2…	rs55794721;rs55794721;rs1043879;rs1043879;rs9438900;rs9438900;rs72660908;rs72660908;rs201912594;rs201912594;rs190056379;rs190056379;rs2986163;rs2986163;rs1293267;rs1293267;rs596608;rs596608;rs3093578;rs3093578;rs9645452;rs9645452;rs3093584;rs3093584;rs3093584;rs3091242;rs3091242;rs3091242;rs3091242;rs3091241;rs3091241;rs3091240;rs3091240;rs3093614;rs3093614;rs3093632;rs3093632;rs3093632;rs3093638…	cholesterol;LDL_C;cholesterol;LDL_C;cholesterol;LDL_C;cholesterol;LDL_C;cholesterol;LDL_C;cholesterol;LDL_C;cholesterol;LDL_C;cholesterol;LDL_C;cholesterol;LDL_C;cholesterol;LDL_C;cholesterol;LDL_C;cholesterol;LDL;LDL_C;cholesterol;LDL;LDL_C;TC;cholesterol;LDL_C;cholesterol;LDL_C;cholesterol;LDL_C;cholesterol;LDL;LDL_C;cholesterol;LDL_C;cholesterol;LDL;LDL_C;cholesterol;LDL;LDL_C;cholesterol;LDL_…	UKBB;UKBB;UKBB;UKBB;UKBB;UKBB;UKBB;UKBB;UKBB;UKBB;UKBB;UKBB;UKBB;UKBB;UKBB;UKBB;UKBB;UKBB;UKBB;UKBB;UKBB;UKBB;UKBB;Willer_et_al_2013;UKBB;UKBB;Willer_et_al_2013;UKBB;Willer_et_al_2013;UKBB;UKBB;UKBB;UKBB;UKBB;UKBB;UKBB;Willer_et_al_2013;UKBB;UKBB;UKBB;UKBB;Willer_et_al_2013;UKBB;UKBB;Willer_et_al_2013;UKBB;UKBB;UKBB;UKBB;UKBB;UKBB;UKBB;UKBB;UKBB;UKBB;UKBB;UKBB;UKBB;UKBB;UKBB;UKBB;UKBB;UKBB;UKBB;U…	1:25866838;1:25570081;	rs61776818;rs1043879;
1_6	1	24791697	26363694	IDL-C	25768937	1:25768937:A:G	rs10903129	a	g	0.4682	-0.0302535	0.00402714	5.805e-14	13.24	32	0.3571	0.000455786	No	MACO1	LDLRAP1	Biology	55	ApoB;EstC;FAw6;FreeC;IDL-C;IDL-CE;IDL-FC;IDL-L;IDL-P;IDL-PL;LA;LDL-C;LDL-TG;L-LDL-C;L-LDL-CE;L-LDL-CE_percent;L-LDL-FC;L-LDL-L;L-LDL-P;L-LDL-PL;L-LDL-PL_percent;L-LDL-TG;M-LDL-C;M-LDL-CE;M-LDL-CE_percent;M-LDL-FC;M-LDL-FC_percent;M-LDL-L;M-LDL-P;M-LDL-PL;M-LDL-PL_percent;M-LDL-TG;PUFA;Remnant-C;Serum-C;S-HDL-PL_percent;S-LDL-C;S-LDL-CE;S-LDL-CE_percent;S-LDL-C_percent;S-LDL-FC;S-LDL-FC_percent;S-…	2	region_1_6_locus_1	intron_variant	1:25747230:C:G;1:25747230:C:G;	missense_variant,NMD_transcript_variant;missense_variant;	RHCE;RHCE;	H8_OTHEREAR (p=8.76476e-09);	Immature fraction of reticulocytes (Astle W 2016); Mean corpuscular volume (Astle W 2016); Platelet count (Astle W 2016); Plateletcrit (Astle W 2016); Red cell distribution width (Astle W 2016); Low density lipoprotein (GLGC 2013); Low density lipoprotein (GLGC 2010); Total cholesterol (GLGC 2013); Total cholesterol (GLGC 2010); Erythrocyte sedimentation rate (Kullo IJ 2011); Erythrocyte sediment…	NA	See above	C1orf63;TMEM50A;RP11-335G20.7/ENSG00000117616;ENSG00000183726;ENSG00000259984-Whole blood (BIOSQTL_eQTL_EUR_2017); TMEM50A/ENSG00000183726-Whole blood (BIOSQTL_eQTL_EUR_2017); RHD/ENSG00000187010-Whole blood (BIOSQTL_eQTL_EUR_2017); RP3-465N24.5/ENSG00000261349-Whole blood (BIOSQTL_eQTL_EUR_2017); C1orf63;RHD/ENSG00000117616;ENSG00000187010-Whole blood (BIOSQTL_eQTL_EUR_2017); RHCE/ENSG0000018867…	Intercellular adhesion molecule 4 (Sun B 2018); Transmembrane protein 2 (Sun B 2018);	NA	NA	Yes	1:25760920;1:25764177;1:25768937	rs11802413;rs9438905;rs10903129	25760920;25764177;25768937;26232356	rs11802413;rs9438905;rs10903129;rs213641	TC;nonHDL;LDL;logTG	1:25561667;1:25561667;1:25570081;1:25570081;1:25580095;1:25580095;1:25583610;1:25583610;1:25590970;1:25590970;1:25621980;1:25621980;1:25622288;1:25622288;1:25624901;1:25624901;1:25663071;1:25663071;1:25667911;1:25667911;1:25668326;1:25668326;1:25668714;1:25668714;1:25668714;1:25674785;1:25674785;1:25674785;1:25674785;1:25674913;1:25674913;1:25676935;1:25676935;1:25677844;1:25677844;1:25684012;1:2…	rs55794721;rs55794721;rs1043879;rs1043879;rs9438900;rs9438900;rs72660908;rs72660908;rs201912594;rs201912594;rs190056379;rs190056379;rs2986163;rs2986163;rs1293267;rs1293267;rs596608;rs596608;rs3093578;rs3093578;rs9645452;rs9645452;rs3093584;rs3093584;rs3093584;rs3091242;rs3091242;rs3091242;rs3091242;rs3091241;rs3091241;rs3091240;rs3091240;rs3093614;rs3093614;rs3093632;rs3093632;rs3093632;rs3093638…	cholesterol;LDL_C;cholesterol;LDL_C;cholesterol;LDL_C;cholesterol;LDL_C;cholesterol;LDL_C;cholesterol;LDL_C;cholesterol;LDL_C;cholesterol;LDL_C;cholesterol;LDL_C;cholesterol;LDL_C;cholesterol;LDL_C;cholesterol;LDL;LDL_C;cholesterol;LDL;LDL_C;TC;cholesterol;LDL_C;cholesterol;LDL_C;cholesterol;LDL_C;cholesterol;LDL;LDL_C;cholesterol;LDL_C;cholesterol;LDL;LDL_C;cholesterol;LDL;LDL_C;cholesterol;LDL_…	UKBB;UKBB;UKBB;UKBB;UKBB;UKBB;UKBB;UKBB;UKBB;UKBB;UKBB;UKBB;UKBB;UKBB;UKBB;UKBB;UKBB;UKBB;UKBB;UKBB;UKBB;UKBB;UKBB;Willer_et_al_2013;UKBB;UKBB;Willer_et_al_2013;UKBB;Willer_et_al_2013;UKBB;UKBB;UKBB;UKBB;UKBB;UKBB;UKBB;Willer_et_al_2013;UKBB;UKBB;UKBB;UKBB;Willer_et_al_2013;UKBB;UKBB;Willer_et_al_2013;UKBB;UKBB;UKBB;UKBB;UKBB;UKBB;UKBB;UKBB;UKBB;UKBB;UKBB;UKBB;UKBB;UKBB;UKBB;UKBB;UKBB;UKBB;UKBB;U…	1:25866838;1:25570081;	rs61776818;rs1043879;
1_6	1	24791697	26363694	IDL-CE	25768937	1:25768937:A:G	rs10903129	a	g	0.4681	-0.0290709	0.00402655	5.206e-13	12.28	32	0.3702	0.000420839	No	MACO1	LDLRAP1	Biology	55	ApoB;EstC;FAw6;FreeC;IDL-C;IDL-CE;IDL-FC;IDL-L;IDL-P;IDL-PL;LA;LDL-C;LDL-TG;L-LDL-C;L-LDL-CE;L-LDL-CE_percent;L-LDL-FC;L-LDL-L;L-LDL-P;L-LDL-PL;L-LDL-PL_percent;L-LDL-TG;M-LDL-C;M-LDL-CE;M-LDL-CE_percent;M-LDL-FC;M-LDL-FC_percent;M-LDL-L;M-LDL-P;M-LDL-PL;M-LDL-PL_percent;M-LDL-TG;PUFA;Remnant-C;Serum-C;S-HDL-PL_percent;S-LDL-C;S-LDL-CE;S-LDL-CE_percent;S-LDL-C_percent;S-LDL-FC;S-LDL-FC_percent;S-…	2	region_1_6_locus_1	intron_variant	1:25747230:C:G;1:25747230:C:G;	missense_variant,NMD_transcript_variant;missense_variant;	RHCE;RHCE;	H8_OTHEREAR (p=8.76476e-09);	Immature fraction of reticulocytes (Astle W 2016); Mean corpuscular volume (Astle W 2016); Platelet count (Astle W 2016); Plateletcrit (Astle W 2016); Red cell distribution width (Astle W 2016); Low density lipoprotein (GLGC 2013); Low density lipoprotein (GLGC 2010); Total cholesterol (GLGC 2013); Total cholesterol (GLGC 2010); Erythrocyte sedimentation rate (Kullo IJ 2011); Erythrocyte sediment…	NA	See above	C1orf63;TMEM50A;RP11-335G20.7/ENSG00000117616;ENSG00000183726;ENSG00000259984-Whole blood (BIOSQTL_eQTL_EUR_2017); TMEM50A/ENSG00000183726-Whole blood (BIOSQTL_eQTL_EUR_2017); RHD/ENSG00000187010-Whole blood (BIOSQTL_eQTL_EUR_2017); RP3-465N24.5/ENSG00000261349-Whole blood (BIOSQTL_eQTL_EUR_2017); C1orf63;RHD/ENSG00000117616;ENSG00000187010-Whole blood (BIOSQTL_eQTL_EUR_2017); RHCE/ENSG0000018867…	Intercellular adhesion molecule 4 (Sun B 2018); Transmembrane protein 2 (Sun B 2018);	NA	NA	Yes	1:25760920;1:25764177;1:25768937	rs11802413;rs9438905;rs10903129	25760920;25764177;25768937;26232356	rs11802413;rs9438905;rs10903129;rs213641	TC;nonHDL;LDL;logTG	1:25561667;1:25561667;1:25570081;1:25570081;1:25580095;1:25580095;1:25583610;1:25583610;1:25590970;1:25590970;1:25621980;1:25621980;1:25622288;1:25622288;1:25624901;1:25624901;1:25663071;1:25663071;1:25667911;1:25667911;1:25668326;1:25668326;1:25668714;1:25668714;1:25668714;1:25674785;1:25674785;1:25674785;1:25674785;1:25674913;1:25674913;1:25676935;1:25676935;1:25677844;1:25677844;1:25684012;1:2…	rs55794721;rs55794721;rs1043879;rs1043879;rs9438900;rs9438900;rs72660908;rs72660908;rs201912594;rs201912594;rs190056379;rs190056379;rs2986163;rs2986163;rs1293267;rs1293267;rs596608;rs596608;rs3093578;rs3093578;rs9645452;rs9645452;rs3093584;rs3093584;rs3093584;rs3091242;rs3091242;rs3091242;rs3091242;rs3091241;rs3091241;rs3091240;rs3091240;rs3093614;rs3093614;rs3093632;rs3093632;rs3093632;rs3093638…	cholesterol;LDL_C;cholesterol;LDL_C;cholesterol;LDL_C;cholesterol;LDL_C;cholesterol;LDL_C;cholesterol;LDL_C;cholesterol;LDL_C;cholesterol;LDL_C;cholesterol;LDL_C;cholesterol;LDL_C;cholesterol;LDL_C;cholesterol;LDL;LDL_C;cholesterol;LDL;LDL_C;TC;cholesterol;LDL_C;cholesterol;LDL_C;cholesterol;LDL_C;cholesterol;LDL;LDL_C;cholesterol;LDL_C;cholesterol;LDL;LDL_C;cholesterol;LDL;LDL_C;cholesterol;LDL_…	UKBB;UKBB;UKBB;UKBB;UKBB;UKBB;UKBB;UKBB;UKBB;UKBB;UKBB;UKBB;UKBB;UKBB;UKBB;UKBB;UKBB;UKBB;UKBB;UKBB;UKBB;UKBB;UKBB;Willer_et_al_2013;UKBB;UKBB;Willer_et_al_2013;UKBB;Willer_et_al_2013;UKBB;UKBB;UKBB;UKBB;UKBB;UKBB;UKBB;Willer_et_al_2013;UKBB;UKBB;UKBB;UKBB;Willer_et_al_2013;UKBB;UKBB;Willer_et_al_2013;UKBB;UKBB;UKBB;UKBB;UKBB;UKBB;UKBB;UKBB;UKBB;UKBB;UKBB;UKBB;UKBB;UKBB;UKBB;UKBB;UKBB;UKBB;UKBB;U…	1:25866838;1:25570081;	rs61776818;rs1043879;
1_6	1	24791697	26363694	XS-VLDL-FC	25768937	1:25768937:A:G	rs10903129	a	g	0.468	-0.0283608	0.00400072	1.352e-12	11.87	32	0.6589	0.00040052	No	MACO1	LDLRAP1	Biology	55	ApoB;EstC;FAw6;FreeC;IDL-C;IDL-CE;IDL-FC;IDL-L;IDL-P;IDL-PL;LA;LDL-C;LDL-TG;L-LDL-C;L-LDL-CE;L-LDL-CE_percent;L-LDL-FC;L-LDL-L;L-LDL-P;L-LDL-PL;L-LDL-PL_percent;L-LDL-TG;M-LDL-C;M-LDL-CE;M-LDL-CE_percent;M-LDL-FC;M-LDL-FC_percent;M-LDL-L;M-LDL-P;M-LDL-PL;M-LDL-PL_percent;M-LDL-TG;PUFA;Remnant-C;Serum-C;S-HDL-PL_percent;S-LDL-C;S-LDL-CE;S-LDL-CE_percent;S-LDL-C_percent;S-LDL-FC;S-LDL-FC_percent;S-…	2	region_1_6_locus_1	intron_variant	1:25747230:C:G;1:25747230:C:G;	missense_variant,NMD_transcript_variant;missense_variant;	RHCE;RHCE;	H8_OTHEREAR (p=8.76476e-09);	Immature fraction of reticulocytes (Astle W 2016); Mean corpuscular volume (Astle W 2016); Platelet count (Astle W 2016); Plateletcrit (Astle W 2016); Red cell distribution width (Astle W 2016); Low density lipoprotein (GLGC 2013); Low density lipoprotein (GLGC 2010); Total cholesterol (GLGC 2013); Total cholesterol (GLGC 2010); Erythrocyte sedimentation rate (Kullo IJ 2011); Erythrocyte sediment…	NA	See above	C1orf63;TMEM50A;RP11-335G20.7/ENSG00000117616;ENSG00000183726;ENSG00000259984-Whole blood (BIOSQTL_eQTL_EUR_2017); TMEM50A/ENSG00000183726-Whole blood (BIOSQTL_eQTL_EUR_2017); RHD/ENSG00000187010-Whole blood (BIOSQTL_eQTL_EUR_2017); RP3-465N24.5/ENSG00000261349-Whole blood (BIOSQTL_eQTL_EUR_2017); C1orf63;RHD/ENSG00000117616;ENSG00000187010-Whole blood (BIOSQTL_eQTL_EUR_2017); RHCE/ENSG0000018867…	Intercellular adhesion molecule 4 (Sun B 2018); Transmembrane protein 2 (Sun B 2018);	NA	NA	Yes	1:25760920;1:25764177;1:25768937	rs11802413;rs9438905;rs10903129	25760920;25764177;25768937;26232356	rs11802413;rs9438905;rs10903129;rs213641	TC;nonHDL;LDL;logTG	1:25561667;1:25561667;1:25570081;1:25570081;1:25580095;1:25580095;1:25583610;1:25583610;1:25590970;1:25590970;1:25621980;1:25621980;1:25622288;1:25622288;1:25624901;1:25624901;1:25663071;1:25663071;1:25667911;1:25667911;1:25668326;1:25668326;1:25668714;1:25668714;1:25668714;1:25674785;1:25674785;1:25674785;1:25674785;1:25674913;1:25674913;1:25676935;1:25676935;1:25677844;1:25677844;1:25684012;1:2…	rs55794721;rs55794721;rs1043879;rs1043879;rs9438900;rs9438900;rs72660908;rs72660908;rs201912594;rs201912594;rs190056379;rs190056379;rs2986163;rs2986163;rs1293267;rs1293267;rs596608;rs596608;rs3093578;rs3093578;rs9645452;rs9645452;rs3093584;rs3093584;rs3093584;rs3091242;rs3091242;rs3091242;rs3091242;rs3091241;rs3091241;rs3091240;rs3091240;rs3093614;rs3093614;rs3093632;rs3093632;rs3093632;rs3093638…	cholesterol;LDL_C;cholesterol;LDL_C;cholesterol;LDL_C;cholesterol;LDL_C;cholesterol;LDL_C;cholesterol;LDL_C;cholesterol;LDL_C;cholesterol;LDL_C;cholesterol;LDL_C;cholesterol;LDL_C;cholesterol;LDL_C;cholesterol;LDL;LDL_C;cholesterol;LDL;LDL_C;TC;cholesterol;LDL_C;cholesterol;LDL_C;cholesterol;LDL_C;cholesterol;LDL;LDL_C;cholesterol;LDL_C;cholesterol;LDL;LDL_C;cholesterol;LDL;LDL_C;cholesterol;LDL_…	UKBB;UKBB;UKBB;UKBB;UKBB;UKBB;UKBB;UKBB;UKBB;UKBB;UKBB;UKBB;UKBB;UKBB;UKBB;UKBB;UKBB;UKBB;UKBB;UKBB;UKBB;UKBB;UKBB;Willer_et_al_2013;UKBB;UKBB;Willer_et_al_2013;UKBB;Willer_et_al_2013;UKBB;UKBB;UKBB;UKBB;UKBB;UKBB;UKBB;Willer_et_al_2013;UKBB;UKBB;UKBB;UKBB;Willer_et_al_2013;UKBB;UKBB;Willer_et_al_2013;UKBB;UKBB;UKBB;UKBB;UKBB;UKBB;UKBB;UKBB;UKBB;UKBB;UKBB;UKBB;UKBB;UKBB;UKBB;UKBB;UKBB;UKBB;UKBB;U…	1:25866838;1:25570081;	rs61776818;rs1043879;
1_6	1	24791697	26363694	M-LDL-P	25777743	1:25777743:C:T	rs6699113	t	c	0.5306	0.0333302	0.0040618	2.291e-16	15.64	32	0.3908	0.00055337	Yes	MACO1	LDLRAP1	Biology	55	ApoB;EstC;FAw6;FreeC;IDL-C;IDL-CE;IDL-FC;IDL-L;IDL-P;IDL-PL;IDL-TG;LA;LDL-C;LDL-TG;L-LDL-C;L-LDL-CE;L-LDL-CE_percent;L-LDL-FC;L-LDL-L;L-LDL-P;L-LDL-PL;L-LDL-PL_percent;L-LDL-TG;M-LDL-C;M-LDL-CE;M-LDL-CE_percent;M-LDL-FC;M-LDL-FC_percent;M-LDL-L;M-LDL-P;M-LDL-PL;M-LDL-PL_percent;M-LDL-TG;PUFA;Remnant-C;Serum-C;S-HDL-PL_percent;S-LDL-C;S-LDL-CE;S-LDL-CE_percent;S-LDL-FC;S-LDL-FC_percent;S-LDL-L;S-L…	2	region_1_6_locus_1	intron_variant	1:25747230:C:G;1:25747230:C:G;	missense_variant,NMD_transcript_variant;missense_variant;	RHCE;RHCE;	H8_OTHEREAR (p=1.08508e-08);	Immature fraction of reticulocytes (Astle W 2016); Mean corpuscular volume (Astle W 2016); Platelet count (Astle W 2016); Plateletcrit (Astle W 2016); Red cell distribution width (Astle W 2016);	NA	NA	C1orf63;TMEM50A;RP11-335G20.7/ENSG00000117616;ENSG00000183726;ENSG00000259984-Whole blood (BIOSQTL_eQTL_EUR_2017); TMEM50A/ENSG00000183726-Whole blood (BIOSQTL_eQTL_EUR_2017); RHD/ENSG00000187010-Whole blood (BIOSQTL_eQTL_EUR_2017); RP3-465N24.5/ENSG00000261349-Whole blood (BIOSQTL_eQTL_EUR_2017); C1orf63;RHD/ENSG00000117616;ENSG00000187010-Whole blood (BIOSQTL_eQTL_EUR_2017); RHCE/ENSG0000018867…	Intercellular adhesion molecule 4 (Sun B 2018); Transmembrane protein 2 (Sun B 2018);	NA	NA	Yes	1:25760920;1:25764177;1:25768937	rs11802413;rs9438905;rs10903129	25760920;25764177;25768937;26232356	rs11802413;rs9438905;rs10903129;rs213641	TC;nonHDL;LDL;logTG	1:25561667;1:25561667;1:25570081;1:25570081;1:25580095;1:25580095;1:25583610;1:25583610;1:25590970;1:25590970;1:25621980;1:25621980;1:25622288;1:25622288;1:25624901;1:25624901;1:25663071;1:25663071;1:25667911;1:25667911;1:25668326;1:25668326;1:25668714;1:25668714;1:25668714;1:25674785;1:25674785;1:25674785;1:25674785;1:25674913;1:25674913;1:25676935;1:25676935;1:25677844;1:25677844;1:25684012;1:2…	rs55794721;rs55794721;rs1043879;rs1043879;rs9438900;rs9438900;rs72660908;rs72660908;rs201912594;rs201912594;rs190056379;rs190056379;rs2986163;rs2986163;rs1293267;rs1293267;rs596608;rs596608;rs3093578;rs3093578;rs9645452;rs9645452;rs3093584;rs3093584;rs3093584;rs3091242;rs3091242;rs3091242;rs3091242;rs3091241;rs3091241;rs3091240;rs3091240;rs3093614;rs3093614;rs3093632;rs3093632;rs3093632;rs3093638…	cholesterol;LDL_C;cholesterol;LDL_C;cholesterol;LDL_C;cholesterol;LDL_C;cholesterol;LDL_C;cholesterol;LDL_C;cholesterol;LDL_C;cholesterol;LDL_C;cholesterol;LDL_C;cholesterol;LDL_C;cholesterol;LDL_C;cholesterol;LDL;LDL_C;cholesterol;LDL;LDL_C;TC;cholesterol;LDL_C;cholesterol;LDL_C;cholesterol;LDL_C;cholesterol;LDL;LDL_C;cholesterol;LDL_C;cholesterol;LDL;LDL_C;cholesterol;LDL;LDL_C;cholesterol;LDL_…	UKBB;UKBB;UKBB;UKBB;UKBB;UKBB;UKBB;UKBB;UKBB;UKBB;UKBB;UKBB;UKBB;UKBB;UKBB;UKBB;UKBB;UKBB;UKBB;UKBB;UKBB;UKBB;UKBB;Willer_et_al_2013;UKBB;UKBB;Willer_et_al_2013;UKBB;Willer_et_al_2013;UKBB;UKBB;UKBB;UKBB;UKBB;UKBB;UKBB;Willer_et_al_2013;UKBB;UKBB;UKBB;UKBB;Willer_et_al_2013;UKBB;UKBB;Willer_et_al_2013;UKBB;UKBB;UKBB;UKBB;UKBB;UKBB;UKBB;UKBB;UKBB;UKBB;UKBB;UKBB;UKBB;UKBB;UKBB;UKBB;UKBB;UKBB;UKBB;U…	1:25866838;1:25570081;	rs61776818;rs1043879;
1_6	1	24791697	26363694	M-LDL-L	25777743	1:25777743:C:T	rs6699113	t	c	0.5305	0.0331114	0.00406128	3.552e-16	15.45	32	0.3748	0.000546142	No	MACO1	LDLRAP1	Biology	55	ApoB;EstC;FAw6;FreeC;IDL-C;IDL-CE;IDL-FC;IDL-L;IDL-P;IDL-PL;IDL-TG;LA;LDL-C;LDL-TG;L-LDL-C;L-LDL-CE;L-LDL-CE_percent;L-LDL-FC;L-LDL-L;L-LDL-P;L-LDL-PL;L-LDL-PL_percent;L-LDL-TG;M-LDL-C;M-LDL-CE;M-LDL-CE_percent;M-LDL-FC;M-LDL-FC_percent;M-LDL-L;M-LDL-P;M-LDL-PL;M-LDL-PL_percent;M-LDL-TG;PUFA;Remnant-C;Serum-C;S-HDL-PL_percent;S-LDL-C;S-LDL-CE;S-LDL-CE_percent;S-LDL-FC;S-LDL-FC_percent;S-LDL-L;S-L…	2	region_1_6_locus_1	intron_variant	1:25747230:C:G;1:25747230:C:G;	missense_variant,NMD_transcript_variant;missense_variant;	RHCE;RHCE;	H8_OTHEREAR (p=1.08508e-08);	Immature fraction of reticulocytes (Astle W 2016); Mean corpuscular volume (Astle W 2016); Platelet count (Astle W 2016); Plateletcrit (Astle W 2016); Red cell distribution width (Astle W 2016);	NA	NA	C1orf63;TMEM50A;RP11-335G20.7/ENSG00000117616;ENSG00000183726;ENSG00000259984-Whole blood (BIOSQTL_eQTL_EUR_2017); TMEM50A/ENSG00000183726-Whole blood (BIOSQTL_eQTL_EUR_2017); RHD/ENSG00000187010-Whole blood (BIOSQTL_eQTL_EUR_2017); RP3-465N24.5/ENSG00000261349-Whole blood (BIOSQTL_eQTL_EUR_2017); C1orf63;RHD/ENSG00000117616;ENSG00000187010-Whole blood (BIOSQTL_eQTL_EUR_2017); RHCE/ENSG0000018867…	Intercellular adhesion molecule 4 (Sun B 2018); Transmembrane protein 2 (Sun B 2018);	NA	NA	Yes	1:25760920;1:25764177;1:25768937	rs11802413;rs9438905;rs10903129	25760920;25764177;25768937;26232356	rs11802413;rs9438905;rs10903129;rs213641	TC;nonHDL;LDL;logTG	1:25561667;1:25561667;1:25570081;1:25570081;1:25580095;1:25580095;1:25583610;1:25583610;1:25590970;1:25590970;1:25621980;1:25621980;1:25622288;1:25622288;1:25624901;1:25624901;1:25663071;1:25663071;1:25667911;1:25667911;1:25668326;1:25668326;1:25668714;1:25668714;1:25668714;1:25674785;1:25674785;1:25674785;1:25674785;1:25674913;1:25674913;1:25676935;1:25676935;1:25677844;1:25677844;1:25684012;1:2…	rs55794721;rs55794721;rs1043879;rs1043879;rs9438900;rs9438900;rs72660908;rs72660908;rs201912594;rs201912594;rs190056379;rs190056379;rs2986163;rs2986163;rs1293267;rs1293267;rs596608;rs596608;rs3093578;rs3093578;rs9645452;rs9645452;rs3093584;rs3093584;rs3093584;rs3091242;rs3091242;rs3091242;rs3091242;rs3091241;rs3091241;rs3091240;rs3091240;rs3093614;rs3093614;rs3093632;rs3093632;rs3093632;rs3093638…	cholesterol;LDL_C;cholesterol;LDL_C;cholesterol;LDL_C;cholesterol;LDL_C;cholesterol;LDL_C;cholesterol;LDL_C;cholesterol;LDL_C;cholesterol;LDL_C;cholesterol;LDL_C;cholesterol;LDL_C;cholesterol;LDL_C;cholesterol;LDL;LDL_C;cholesterol;LDL;LDL_C;TC;cholesterol;LDL_C;cholesterol;LDL_C;cholesterol;LDL_C;cholesterol;LDL;LDL_C;cholesterol;LDL_C;cholesterol;LDL;LDL_C;cholesterol;LDL;LDL_C;cholesterol;LDL_…	UKBB;UKBB;UKBB;UKBB;UKBB;UKBB;UKBB;UKBB;UKBB;UKBB;UKBB;UKBB;UKBB;UKBB;UKBB;UKBB;UKBB;UKBB;UKBB;UKBB;UKBB;UKBB;UKBB;Willer_et_al_2013;UKBB;UKBB;Willer_et_al_2013;UKBB;Willer_et_al_2013;UKBB;UKBB;UKBB;UKBB;UKBB;UKBB;UKBB;Willer_et_al_2013;UKBB;UKBB;UKBB;UKBB;Willer_et_al_2013;UKBB;UKBB;Willer_et_al_2013;UKBB;UKBB;UKBB;UKBB;UKBB;UKBB;UKBB;UKBB;UKBB;UKBB;UKBB;UKBB;UKBB;UKBB;UKBB;UKBB;UKBB;UKBB;UKBB;U…	1:25866838;1:25570081;	rs61776818;rs1043879;
1_6	1	24791697	26363694	S-LDL-P	25777743	1:25777743:C:T	rs6699113	t	c	0.5305	0.0330165	0.00406172	4.339e-16	15.36	32	0.4855	0.000543017	No	MACO1	LDLRAP1	Biology	55	ApoB;EstC;FAw6;FreeC;IDL-C;IDL-CE;IDL-FC;IDL-L;IDL-P;IDL-PL;IDL-TG;LA;LDL-C;LDL-TG;L-LDL-C;L-LDL-CE;L-LDL-CE_percent;L-LDL-FC;L-LDL-L;L-LDL-P;L-LDL-PL;L-LDL-PL_percent;L-LDL-TG;M-LDL-C;M-LDL-CE;M-LDL-CE_percent;M-LDL-FC;M-LDL-FC_percent;M-LDL-L;M-LDL-P;M-LDL-PL;M-LDL-PL_percent;M-LDL-TG;PUFA;Remnant-C;Serum-C;S-HDL-PL_percent;S-LDL-C;S-LDL-CE;S-LDL-CE_percent;S-LDL-FC;S-LDL-FC_percent;S-LDL-L;S-L…	2	region_1_6_locus_1	intron_variant	1:25747230:C:G;1:25747230:C:G;	missense_variant,NMD_transcript_variant;missense_variant;	RHCE;RHCE;	H8_OTHEREAR (p=1.08508e-08);	Immature fraction of reticulocytes (Astle W 2016); Mean corpuscular volume (Astle W 2016); Platelet count (Astle W 2016); Plateletcrit (Astle W 2016); Red cell distribution width (Astle W 2016);	NA	NA	C1orf63;TMEM50A;RP11-335G20.7/ENSG00000117616;ENSG00000183726;ENSG00000259984-Whole blood (BIOSQTL_eQTL_EUR_2017); TMEM50A/ENSG00000183726-Whole blood (BIOSQTL_eQTL_EUR_2017); RHD/ENSG00000187010-Whole blood (BIOSQTL_eQTL_EUR_2017); RP3-465N24.5/ENSG00000261349-Whole blood (BIOSQTL_eQTL_EUR_2017); C1orf63;RHD/ENSG00000117616;ENSG00000187010-Whole blood (BIOSQTL_eQTL_EUR_2017); RHCE/ENSG0000018867…	Intercellular adhesion molecule 4 (Sun B 2018); Transmembrane protein 2 (Sun B 2018);	NA	NA	Yes	1:25760920;1:25764177;1:25768937	rs11802413;rs9438905;rs10903129	25760920;25764177;25768937;26232356	rs11802413;rs9438905;rs10903129;rs213641	TC;nonHDL;LDL;logTG	1:25561667;1:25561667;1:25570081;1:25570081;1:25580095;1:25580095;1:25583610;1:25583610;1:25590970;1:25590970;1:25621980;1:25621980;1:25622288;1:25622288;1:25624901;1:25624901;1:25663071;1:25663071;1:25667911;1:25667911;1:25668326;1:25668326;1:25668714;1:25668714;1:25668714;1:25674785;1:25674785;1:25674785;1:25674785;1:25674913;1:25674913;1:25676935;1:25676935;1:25677844;1:25677844;1:25684012;1:2…	rs55794721;rs55794721;rs1043879;rs1043879;rs9438900;rs9438900;rs72660908;rs72660908;rs201912594;rs201912594;rs190056379;rs190056379;rs2986163;rs2986163;rs1293267;rs1293267;rs596608;rs596608;rs3093578;rs3093578;rs9645452;rs9645452;rs3093584;rs3093584;rs3093584;rs3091242;rs3091242;rs3091242;rs3091242;rs3091241;rs3091241;rs3091240;rs3091240;rs3093614;rs3093614;rs3093632;rs3093632;rs3093632;rs3093638…	cholesterol;LDL_C;cholesterol;LDL_C;cholesterol;LDL_C;cholesterol;LDL_C;cholesterol;LDL_C;cholesterol;LDL_C;cholesterol;LDL_C;cholesterol;LDL_C;cholesterol;LDL_C;cholesterol;LDL_C;cholesterol;LDL_C;cholesterol;LDL;LDL_C;cholesterol;LDL;LDL_C;TC;cholesterol;LDL_C;cholesterol;LDL_C;cholesterol;LDL_C;cholesterol;LDL;LDL_C;cholesterol;LDL_C;cholesterol;LDL;LDL_C;cholesterol;LDL;LDL_C;cholesterol;LDL_…	UKBB;UKBB;UKBB;UKBB;UKBB;UKBB;UKBB;UKBB;UKBB;UKBB;UKBB;UKBB;UKBB;UKBB;UKBB;UKBB;UKBB;UKBB;UKBB;UKBB;UKBB;UKBB;UKBB;Willer_et_al_2013;UKBB;UKBB;Willer_et_al_2013;UKBB;Willer_et_al_2013;UKBB;UKBB;UKBB;UKBB;UKBB;UKBB;UKBB;Willer_et_al_2013;UKBB;UKBB;UKBB;UKBB;Willer_et_al_2013;UKBB;UKBB;Willer_et_al_2013;UKBB;UKBB;UKBB;UKBB;UKBB;UKBB;UKBB;UKBB;UKBB;UKBB;UKBB;UKBB;UKBB;UKBB;UKBB;UKBB;UKBB;UKBB;UKBB;U…	1:25866838;1:25570081;	rs61776818;rs1043879;
1_6	1	24791697	26363694	L-LDL-P	25777743	1:25777743:C:T	rs6699113	t	c	0.5306	0.0329082	0.00405716	5.015e-16	15.3	32	0.3067	0.000539447	No	MACO1	LDLRAP1	Biology	55	ApoB;EstC;FAw6;FreeC;IDL-C;IDL-CE;IDL-FC;IDL-L;IDL-P;IDL-PL;IDL-TG;LA;LDL-C;LDL-TG;L-LDL-C;L-LDL-CE;L-LDL-CE_percent;L-LDL-FC;L-LDL-L;L-LDL-P;L-LDL-PL;L-LDL-PL_percent;L-LDL-TG;M-LDL-C;M-LDL-CE;M-LDL-CE_percent;M-LDL-FC;M-LDL-FC_percent;M-LDL-L;M-LDL-P;M-LDL-PL;M-LDL-PL_percent;M-LDL-TG;PUFA;Remnant-C;Serum-C;S-HDL-PL_percent;S-LDL-C;S-LDL-CE;S-LDL-CE_percent;S-LDL-FC;S-LDL-FC_percent;S-LDL-L;S-L…	2	region_1_6_locus_1	intron_variant	1:25747230:C:G;1:25747230:C:G;	missense_variant,NMD_transcript_variant;missense_variant;	RHCE;RHCE;	H8_OTHEREAR (p=1.08508e-08);	Immature fraction of reticulocytes (Astle W 2016); Mean corpuscular volume (Astle W 2016); Platelet count (Astle W 2016); Plateletcrit (Astle W 2016); Red cell distribution width (Astle W 2016);	NA	NA	C1orf63;TMEM50A;RP11-335G20.7/ENSG00000117616;ENSG00000183726;ENSG00000259984-Whole blood (BIOSQTL_eQTL_EUR_2017); TMEM50A/ENSG00000183726-Whole blood (BIOSQTL_eQTL_EUR_2017); RHD/ENSG00000187010-Whole blood (BIOSQTL_eQTL_EUR_2017); RP3-465N24.5/ENSG00000261349-Whole blood (BIOSQTL_eQTL_EUR_2017); C1orf63;RHD/ENSG00000117616;ENSG00000187010-Whole blood (BIOSQTL_eQTL_EUR_2017); RHCE/ENSG0000018867…	Intercellular adhesion molecule 4 (Sun B 2018); Transmembrane protein 2 (Sun B 2018);	NA	NA	Yes	1:25760920;1:25764177;1:25768937	rs11802413;rs9438905;rs10903129	25760920;25764177;25768937;26232356	rs11802413;rs9438905;rs10903129;rs213641	TC;nonHDL;LDL;logTG	1:25561667;1:25561667;1:25570081;1:25570081;1:25580095;1:25580095;1:25583610;1:25583610;1:25590970;1:25590970;1:25621980;1:25621980;1:25622288;1:25622288;1:25624901;1:25624901;1:25663071;1:25663071;1:25667911;1:25667911;1:25668326;1:25668326;1:25668714;1:25668714;1:25668714;1:25674785;1:25674785;1:25674785;1:25674785;1:25674913;1:25674913;1:25676935;1:25676935;1:25677844;1:25677844;1:25684012;1:2…	rs55794721;rs55794721;rs1043879;rs1043879;rs9438900;rs9438900;rs72660908;rs72660908;rs201912594;rs201912594;rs190056379;rs190056379;rs2986163;rs2986163;rs1293267;rs1293267;rs596608;rs596608;rs3093578;rs3093578;rs9645452;rs9645452;rs3093584;rs3093584;rs3093584;rs3091242;rs3091242;rs3091242;rs3091242;rs3091241;rs3091241;rs3091240;rs3091240;rs3093614;rs3093614;rs3093632;rs3093632;rs3093632;rs3093638…	cholesterol;LDL_C;cholesterol;LDL_C;cholesterol;LDL_C;cholesterol;LDL_C;cholesterol;LDL_C;cholesterol;LDL_C;cholesterol;LDL_C;cholesterol;LDL_C;cholesterol;LDL_C;cholesterol;LDL_C;cholesterol;LDL_C;cholesterol;LDL;LDL_C;cholesterol;LDL;LDL_C;TC;cholesterol;LDL_C;cholesterol;LDL_C;cholesterol;LDL_C;cholesterol;LDL;LDL_C;cholesterol;LDL_C;cholesterol;LDL;LDL_C;cholesterol;LDL;LDL_C;cholesterol;LDL_…	UKBB;UKBB;UKBB;UKBB;UKBB;UKBB;UKBB;UKBB;UKBB;UKBB;UKBB;UKBB;UKBB;UKBB;UKBB;UKBB;UKBB;UKBB;UKBB;UKBB;UKBB;UKBB;UKBB;Willer_et_al_2013;UKBB;UKBB;Willer_et_al_2013;UKBB;Willer_et_al_2013;UKBB;UKBB;UKBB;UKBB;UKBB;UKBB;UKBB;Willer_et_al_2013;UKBB;UKBB;UKBB;UKBB;Willer_et_al_2013;UKBB;UKBB;Willer_et_al_2013;UKBB;UKBB;UKBB;UKBB;UKBB;UKBB;UKBB;UKBB;UKBB;UKBB;UKBB;UKBB;UKBB;UKBB;UKBB;UKBB;UKBB;UKBB;UKBB;U…	1:25866838;1:25570081;	rs61776818;rs1043879;
1_6	1	24791697	26363694	L-LDL-L	25777743	1:25777743:C:T	rs6699113	t	c	0.5306	0.0328386	0.00405723	5.782e-16	15.24	32	0.3011	0.000537167	No	MACO1	LDLRAP1	Biology	55	ApoB;EstC;FAw6;FreeC;IDL-C;IDL-CE;IDL-FC;IDL-L;IDL-P;IDL-PL;IDL-TG;LA;LDL-C;LDL-TG;L-LDL-C;L-LDL-CE;L-LDL-CE_percent;L-LDL-FC;L-LDL-L;L-LDL-P;L-LDL-PL;L-LDL-PL_percent;L-LDL-TG;M-LDL-C;M-LDL-CE;M-LDL-CE_percent;M-LDL-FC;M-LDL-FC_percent;M-LDL-L;M-LDL-P;M-LDL-PL;M-LDL-PL_percent;M-LDL-TG;PUFA;Remnant-C;Serum-C;S-HDL-PL_percent;S-LDL-C;S-LDL-CE;S-LDL-CE_percent;S-LDL-FC;S-LDL-FC_percent;S-LDL-L;S-L…	2	region_1_6_locus_1	intron_variant	1:25747230:C:G;1:25747230:C:G;	missense_variant,NMD_transcript_variant;missense_variant;	RHCE;RHCE;	H8_OTHEREAR (p=1.08508e-08);	Immature fraction of reticulocytes (Astle W 2016); Mean corpuscular volume (Astle W 2016); Platelet count (Astle W 2016); Plateletcrit (Astle W 2016); Red cell distribution width (Astle W 2016);	NA	NA	C1orf63;TMEM50A;RP11-335G20.7/ENSG00000117616;ENSG00000183726;ENSG00000259984-Whole blood (BIOSQTL_eQTL_EUR_2017); TMEM50A/ENSG00000183726-Whole blood (BIOSQTL_eQTL_EUR_2017); RHD/ENSG00000187010-Whole blood (BIOSQTL_eQTL_EUR_2017); RP3-465N24.5/ENSG00000261349-Whole blood (BIOSQTL_eQTL_EUR_2017); C1orf63;RHD/ENSG00000117616;ENSG00000187010-Whole blood (BIOSQTL_eQTL_EUR_2017); RHCE/ENSG0000018867…	Intercellular adhesion molecule 4 (Sun B 2018); Transmembrane protein 2 (Sun B 2018);	NA	NA	Yes	1:25760920;1:25764177;1:25768937	rs11802413;rs9438905;rs10903129	25760920;25764177;25768937;26232356	rs11802413;rs9438905;rs10903129;rs213641	TC;nonHDL;LDL;logTG	1:25561667;1:25561667;1:25570081;1:25570081;1:25580095;1:25580095;1:25583610;1:25583610;1:25590970;1:25590970;1:25621980;1:25621980;1:25622288;1:25622288;1:25624901;1:25624901;1:25663071;1:25663071;1:25667911;1:25667911;1:25668326;1:25668326;1:25668714;1:25668714;1:25668714;1:25674785;1:25674785;1:25674785;1:25674785;1:25674913;1:25674913;1:25676935;1:25676935;1:25677844;1:25677844;1:25684012;1:2…	rs55794721;rs55794721;rs1043879;rs1043879;rs9438900;rs9438900;rs72660908;rs72660908;rs201912594;rs201912594;rs190056379;rs190056379;rs2986163;rs2986163;rs1293267;rs1293267;rs596608;rs596608;rs3093578;rs3093578;rs9645452;rs9645452;rs3093584;rs3093584;rs3093584;rs3091242;rs3091242;rs3091242;rs3091242;rs3091241;rs3091241;rs3091240;rs3091240;rs3093614;rs3093614;rs3093632;rs3093632;rs3093632;rs3093638…	cholesterol;LDL_C;cholesterol;LDL_C;cholesterol;LDL_C;cholesterol;LDL_C;cholesterol;LDL_C;cholesterol;LDL_C;cholesterol;LDL_C;cholesterol;LDL_C;cholesterol;LDL_C;cholesterol;LDL_C;cholesterol;LDL_C;cholesterol;LDL;LDL_C;cholesterol;LDL;LDL_C;TC;cholesterol;LDL_C;cholesterol;LDL_C;cholesterol;LDL_C;cholesterol;LDL;LDL_C;cholesterol;LDL_C;cholesterol;LDL;LDL_C;cholesterol;LDL;LDL_C;cholesterol;LDL_…	UKBB;UKBB;UKBB;UKBB;UKBB;UKBB;UKBB;UKBB;UKBB;UKBB;UKBB;UKBB;UKBB;UKBB;UKBB;UKBB;UKBB;UKBB;UKBB;UKBB;UKBB;UKBB;UKBB;Willer_et_al_2013;UKBB;UKBB;Willer_et_al_2013;UKBB;Willer_et_al_2013;UKBB;UKBB;UKBB;UKBB;UKBB;UKBB;UKBB;Willer_et_al_2013;UKBB;UKBB;UKBB;UKBB;Willer_et_al_2013;UKBB;UKBB;Willer_et_al_2013;UKBB;UKBB;UKBB;UKBB;UKBB;UKBB;UKBB;UKBB;UKBB;UKBB;UKBB;UKBB;UKBB;UKBB;UKBB;UKBB;UKBB;UKBB;UKBB;U…	1:25866838;1:25570081;	rs61776818;rs1043879;
1_6	1	24791697	26363694	L-LDL-CE	25777743	1:25777743:C:T	rs6699113	t	c	0.5305	0.0325319	0.00406124	1.144e-15	14.94	32	0.3384	0.000527193	No	MACO1	LDLRAP1	Biology	55	ApoB;EstC;FAw6;FreeC;IDL-C;IDL-CE;IDL-FC;IDL-L;IDL-P;IDL-PL;IDL-TG;LA;LDL-C;LDL-TG;L-LDL-C;L-LDL-CE;L-LDL-CE_percent;L-LDL-FC;L-LDL-L;L-LDL-P;L-LDL-PL;L-LDL-PL_percent;L-LDL-TG;M-LDL-C;M-LDL-CE;M-LDL-CE_percent;M-LDL-FC;M-LDL-FC_percent;M-LDL-L;M-LDL-P;M-LDL-PL;M-LDL-PL_percent;M-LDL-TG;PUFA;Remnant-C;Serum-C;S-HDL-PL_percent;S-LDL-C;S-LDL-CE;S-LDL-CE_percent;S-LDL-FC;S-LDL-FC_percent;S-LDL-L;S-L…	2	region_1_6_locus_1	intron_variant	1:25747230:C:G;1:25747230:C:G;	missense_variant,NMD_transcript_variant;missense_variant;	RHCE;RHCE;	H8_OTHEREAR (p=1.08508e-08);	Immature fraction of reticulocytes (Astle W 2016); Mean corpuscular volume (Astle W 2016); Platelet count (Astle W 2016); Plateletcrit (Astle W 2016); Red cell distribution width (Astle W 2016);	NA	NA	C1orf63;TMEM50A;RP11-335G20.7/ENSG00000117616;ENSG00000183726;ENSG00000259984-Whole blood (BIOSQTL_eQTL_EUR_2017); TMEM50A/ENSG00000183726-Whole blood (BIOSQTL_eQTL_EUR_2017); RHD/ENSG00000187010-Whole blood (BIOSQTL_eQTL_EUR_2017); RP3-465N24.5/ENSG00000261349-Whole blood (BIOSQTL_eQTL_EUR_2017); C1orf63;RHD/ENSG00000117616;ENSG00000187010-Whole blood (BIOSQTL_eQTL_EUR_2017); RHCE/ENSG0000018867…	Intercellular adhesion molecule 4 (Sun B 2018); Transmembrane protein 2 (Sun B 2018);	NA	NA	Yes	1:25760920;1:25764177;1:25768937	rs11802413;rs9438905;rs10903129	25760920;25764177;25768937;26232356	rs11802413;rs9438905;rs10903129;rs213641	TC;nonHDL;LDL;logTG	1:25561667;1:25561667;1:25570081;1:25570081;1:25580095;1:25580095;1:25583610;1:25583610;1:25590970;1:25590970;1:25621980;1:25621980;1:25622288;1:25622288;1:25624901;1:25624901;1:25663071;1:25663071;1:25667911;1:25667911;1:25668326;1:25668326;1:25668714;1:25668714;1:25668714;1:25674785;1:25674785;1:25674785;1:25674785;1:25674913;1:25674913;1:25676935;1:25676935;1:25677844;1:25677844;1:25684012;1:2…	rs55794721;rs55794721;rs1043879;rs1043879;rs9438900;rs9438900;rs72660908;rs72660908;rs201912594;rs201912594;rs190056379;rs190056379;rs2986163;rs2986163;rs1293267;rs1293267;rs596608;rs596608;rs3093578;rs3093578;rs9645452;rs9645452;rs3093584;rs3093584;rs3093584;rs3091242;rs3091242;rs3091242;rs3091242;rs3091241;rs3091241;rs3091240;rs3091240;rs3093614;rs3093614;rs3093632;rs3093632;rs3093632;rs3093638…	cholesterol;LDL_C;cholesterol;LDL_C;cholesterol;LDL_C;cholesterol;LDL_C;cholesterol;LDL_C;cholesterol;LDL_C;cholesterol;LDL_C;cholesterol;LDL_C;cholesterol;LDL_C;cholesterol;LDL_C;cholesterol;LDL_C;cholesterol;LDL;LDL_C;cholesterol;LDL;LDL_C;TC;cholesterol;LDL_C;cholesterol;LDL_C;cholesterol;LDL_C;cholesterol;LDL;LDL_C;cholesterol;LDL_C;cholesterol;LDL;LDL_C;cholesterol;LDL;LDL_C;cholesterol;LDL_…	UKBB;UKBB;UKBB;UKBB;UKBB;UKBB;UKBB;UKBB;UKBB;UKBB;UKBB;UKBB;UKBB;UKBB;UKBB;UKBB;UKBB;UKBB;UKBB;UKBB;UKBB;UKBB;UKBB;Willer_et_al_2013;UKBB;UKBB;Willer_et_al_2013;UKBB;Willer_et_al_2013;UKBB;UKBB;UKBB;UKBB;UKBB;UKBB;UKBB;Willer_et_al_2013;UKBB;UKBB;UKBB;UKBB;Willer_et_al_2013;UKBB;UKBB;Willer_et_al_2013;UKBB;UKBB;UKBB;UKBB;UKBB;UKBB;UKBB;UKBB;UKBB;UKBB;UKBB;UKBB;UKBB;UKBB;UKBB;UKBB;UKBB;UKBB;UKBB;U…	1:25866838;1:25570081;	rs61776818;rs1043879;
1_6	1	24791697	26363694	L-LDL-C	25777743	1:25777743:C:T	rs6699113	t	c	0.5306	0.0325033	0.0040591	1.171e-15	14.93	32	0.3308	0.000526254	No	MACO1	LDLRAP1	Biology	55	ApoB;EstC;FAw6;FreeC;IDL-C;IDL-CE;IDL-FC;IDL-L;IDL-P;IDL-PL;IDL-TG;LA;LDL-C;LDL-TG;L-LDL-C;L-LDL-CE;L-LDL-CE_percent;L-LDL-FC;L-LDL-L;L-LDL-P;L-LDL-PL;L-LDL-PL_percent;L-LDL-TG;M-LDL-C;M-LDL-CE;M-LDL-CE_percent;M-LDL-FC;M-LDL-FC_percent;M-LDL-L;M-LDL-P;M-LDL-PL;M-LDL-PL_percent;M-LDL-TG;PUFA;Remnant-C;Serum-C;S-HDL-PL_percent;S-LDL-C;S-LDL-CE;S-LDL-CE_percent;S-LDL-FC;S-LDL-FC_percent;S-LDL-L;S-L…	2	region_1_6_locus_1	intron_variant	1:25747230:C:G;1:25747230:C:G;	missense_variant,NMD_transcript_variant;missense_variant;	RHCE;RHCE;	H8_OTHEREAR (p=1.08508e-08);	Immature fraction of reticulocytes (Astle W 2016); Mean corpuscular volume (Astle W 2016); Platelet count (Astle W 2016); Plateletcrit (Astle W 2016); Red cell distribution width (Astle W 2016);	NA	NA	C1orf63;TMEM50A;RP11-335G20.7/ENSG00000117616;ENSG00000183726;ENSG00000259984-Whole blood (BIOSQTL_eQTL_EUR_2017); TMEM50A/ENSG00000183726-Whole blood (BIOSQTL_eQTL_EUR_2017); RHD/ENSG00000187010-Whole blood (BIOSQTL_eQTL_EUR_2017); RP3-465N24.5/ENSG00000261349-Whole blood (BIOSQTL_eQTL_EUR_2017); C1orf63;RHD/ENSG00000117616;ENSG00000187010-Whole blood (BIOSQTL_eQTL_EUR_2017); RHCE/ENSG0000018867…	Intercellular adhesion molecule 4 (Sun B 2018); Transmembrane protein 2 (Sun B 2018);	NA	NA	Yes	1:25760920;1:25764177;1:25768937	rs11802413;rs9438905;rs10903129	25760920;25764177;25768937;26232356	rs11802413;rs9438905;rs10903129;rs213641	TC;nonHDL;LDL;logTG	1:25561667;1:25561667;1:25570081;1:25570081;1:25580095;1:25580095;1:25583610;1:25583610;1:25590970;1:25590970;1:25621980;1:25621980;1:25622288;1:25622288;1:25624901;1:25624901;1:25663071;1:25663071;1:25667911;1:25667911;1:25668326;1:25668326;1:25668714;1:25668714;1:25668714;1:25674785;1:25674785;1:25674785;1:25674785;1:25674913;1:25674913;1:25676935;1:25676935;1:25677844;1:25677844;1:25684012;1:2…	rs55794721;rs55794721;rs1043879;rs1043879;rs9438900;rs9438900;rs72660908;rs72660908;rs201912594;rs201912594;rs190056379;rs190056379;rs2986163;rs2986163;rs1293267;rs1293267;rs596608;rs596608;rs3093578;rs3093578;rs9645452;rs9645452;rs3093584;rs3093584;rs3093584;rs3091242;rs3091242;rs3091242;rs3091242;rs3091241;rs3091241;rs3091240;rs3091240;rs3093614;rs3093614;rs3093632;rs3093632;rs3093632;rs3093638…	cholesterol;LDL_C;cholesterol;LDL_C;cholesterol;LDL_C;cholesterol;LDL_C;cholesterol;LDL_C;cholesterol;LDL_C;cholesterol;LDL_C;cholesterol;LDL_C;cholesterol;LDL_C;cholesterol;LDL_C;cholesterol;LDL_C;cholesterol;LDL;LDL_C;cholesterol;LDL;LDL_C;TC;cholesterol;LDL_C;cholesterol;LDL_C;cholesterol;LDL_C;cholesterol;LDL;LDL_C;cholesterol;LDL_C;cholesterol;LDL;LDL_C;cholesterol;LDL;LDL_C;cholesterol;LDL_…	UKBB;UKBB;UKBB;UKBB;UKBB;UKBB;UKBB;UKBB;UKBB;UKBB;UKBB;UKBB;UKBB;UKBB;UKBB;UKBB;UKBB;UKBB;UKBB;UKBB;UKBB;UKBB;UKBB;Willer_et_al_2013;UKBB;UKBB;Willer_et_al_2013;UKBB;Willer_et_al_2013;UKBB;UKBB;UKBB;UKBB;UKBB;UKBB;UKBB;Willer_et_al_2013;UKBB;UKBB;UKBB;UKBB;Willer_et_al_2013;UKBB;UKBB;Willer_et_al_2013;UKBB;UKBB;UKBB;UKBB;UKBB;UKBB;UKBB;UKBB;UKBB;UKBB;UKBB;UKBB;UKBB;UKBB;UKBB;UKBB;UKBB;UKBB;UKBB;U…	1:25866838;1:25570081;	rs61776818;rs1043879;
1_6	1	24791697	26363694	L-LDL-FC	25777743	1:25777743:C:T	rs6699113	t	c	0.5306	0.032391	0.004053	1.329e-15	14.88	32	0.3265	0.000522625	No	MACO1	LDLRAP1	Biology	55	ApoB;EstC;FAw6;FreeC;IDL-C;IDL-CE;IDL-FC;IDL-L;IDL-P;IDL-PL;IDL-TG;LA;LDL-C;LDL-TG;L-LDL-C;L-LDL-CE;L-LDL-CE_percent;L-LDL-FC;L-LDL-L;L-LDL-P;L-LDL-PL;L-LDL-PL_percent;L-LDL-TG;M-LDL-C;M-LDL-CE;M-LDL-CE_percent;M-LDL-FC;M-LDL-FC_percent;M-LDL-L;M-LDL-P;M-LDL-PL;M-LDL-PL_percent;M-LDL-TG;PUFA;Remnant-C;Serum-C;S-HDL-PL_percent;S-LDL-C;S-LDL-CE;S-LDL-CE_percent;S-LDL-FC;S-LDL-FC_percent;S-LDL-L;S-L…	2	region_1_6_locus_1	intron_variant	1:25747230:C:G;1:25747230:C:G;	missense_variant,NMD_transcript_variant;missense_variant;	RHCE;RHCE;	H8_OTHEREAR (p=1.08508e-08);	Immature fraction of reticulocytes (Astle W 2016); Mean corpuscular volume (Astle W 2016); Platelet count (Astle W 2016); Plateletcrit (Astle W 2016); Red cell distribution width (Astle W 2016);	NA	NA	C1orf63;TMEM50A;RP11-335G20.7/ENSG00000117616;ENSG00000183726;ENSG00000259984-Whole blood (BIOSQTL_eQTL_EUR_2017); TMEM50A/ENSG00000183726-Whole blood (BIOSQTL_eQTL_EUR_2017); RHD/ENSG00000187010-Whole blood (BIOSQTL_eQTL_EUR_2017); RP3-465N24.5/ENSG00000261349-Whole blood (BIOSQTL_eQTL_EUR_2017); C1orf63;RHD/ENSG00000117616;ENSG00000187010-Whole blood (BIOSQTL_eQTL_EUR_2017); RHCE/ENSG0000018867…	Intercellular adhesion molecule 4 (Sun B 2018); Transmembrane protein 2 (Sun B 2018);	NA	NA	Yes	1:25760920;1:25764177;1:25768937	rs11802413;rs9438905;rs10903129	25760920;25764177;25768937;26232356	rs11802413;rs9438905;rs10903129;rs213641	TC;nonHDL;LDL;logTG	1:25561667;1:25561667;1:25570081;1:25570081;1:25580095;1:25580095;1:25583610;1:25583610;1:25590970;1:25590970;1:25621980;1:25621980;1:25622288;1:25622288;1:25624901;1:25624901;1:25663071;1:25663071;1:25667911;1:25667911;1:25668326;1:25668326;1:25668714;1:25668714;1:25668714;1:25674785;1:25674785;1:25674785;1:25674785;1:25674913;1:25674913;1:25676935;1:25676935;1:25677844;1:25677844;1:25684012;1:2…	rs55794721;rs55794721;rs1043879;rs1043879;rs9438900;rs9438900;rs72660908;rs72660908;rs201912594;rs201912594;rs190056379;rs190056379;rs2986163;rs2986163;rs1293267;rs1293267;rs596608;rs596608;rs3093578;rs3093578;rs9645452;rs9645452;rs3093584;rs3093584;rs3093584;rs3091242;rs3091242;rs3091242;rs3091242;rs3091241;rs3091241;rs3091240;rs3091240;rs3093614;rs3093614;rs3093632;rs3093632;rs3093632;rs3093638…	cholesterol;LDL_C;cholesterol;LDL_C;cholesterol;LDL_C;cholesterol;LDL_C;cholesterol;LDL_C;cholesterol;LDL_C;cholesterol;LDL_C;cholesterol;LDL_C;cholesterol;LDL_C;cholesterol;LDL_C;cholesterol;LDL_C;cholesterol;LDL;LDL_C;cholesterol;LDL;LDL_C;TC;cholesterol;LDL_C;cholesterol;LDL_C;cholesterol;LDL_C;cholesterol;LDL;LDL_C;cholesterol;LDL_C;cholesterol;LDL;LDL_C;cholesterol;LDL;LDL_C;cholesterol;LDL_…	UKBB;UKBB;UKBB;UKBB;UKBB;UKBB;UKBB;UKBB;UKBB;UKBB;UKBB;UKBB;UKBB;UKBB;UKBB;UKBB;UKBB;UKBB;UKBB;UKBB;UKBB;UKBB;UKBB;Willer_et_al_2013;UKBB;UKBB;Willer_et_al_2013;UKBB;Willer_et_al_2013;UKBB;UKBB;UKBB;UKBB;UKBB;UKBB;UKBB;Willer_et_al_2013;UKBB;UKBB;UKBB;UKBB;Willer_et_al_2013;UKBB;UKBB;Willer_et_al_2013;UKBB;UKBB;UKBB;UKBB;UKBB;UKBB;UKBB;UKBB;UKBB;UKBB;UKBB;UKBB;UKBB;UKBB;UKBB;UKBB;UKBB;UKBB;UKBB;U…	1:25866838;1:25570081;	rs61776818;rs1043879;
1_6	1	24791697	26363694	L-LDL-PL	25777743	1:25777743:C:T	rs6699113	t	c	0.5306	0.0322139	0.00405911	2.085e-15	14.68	32	0.2664	0.000516924	No	MACO1	LDLRAP1	Biology	55	ApoB;EstC;FAw6;FreeC;IDL-C;IDL-CE;IDL-FC;IDL-L;IDL-P;IDL-PL;IDL-TG;LA;LDL-C;LDL-TG;L-LDL-C;L-LDL-CE;L-LDL-CE_percent;L-LDL-FC;L-LDL-L;L-LDL-P;L-LDL-PL;L-LDL-PL_percent;L-LDL-TG;M-LDL-C;M-LDL-CE;M-LDL-CE_percent;M-LDL-FC;M-LDL-FC_percent;M-LDL-L;M-LDL-P;M-LDL-PL;M-LDL-PL_percent;M-LDL-TG;PUFA;Remnant-C;Serum-C;S-HDL-PL_percent;S-LDL-C;S-LDL-CE;S-LDL-CE_percent;S-LDL-FC;S-LDL-FC_percent;S-LDL-L;S-L…	2	region_1_6_locus_1	intron_variant	1:25747230:C:G;1:25747230:C:G;	missense_variant,NMD_transcript_variant;missense_variant;	RHCE;RHCE;	H8_OTHEREAR (p=1.08508e-08);	Immature fraction of reticulocytes (Astle W 2016); Mean corpuscular volume (Astle W 2016); Platelet count (Astle W 2016); Plateletcrit (Astle W 2016); Red cell distribution width (Astle W 2016);	NA	NA	C1orf63;TMEM50A;RP11-335G20.7/ENSG00000117616;ENSG00000183726;ENSG00000259984-Whole blood (BIOSQTL_eQTL_EUR_2017); TMEM50A/ENSG00000183726-Whole blood (BIOSQTL_eQTL_EUR_2017); RHD/ENSG00000187010-Whole blood (BIOSQTL_eQTL_EUR_2017); RP3-465N24.5/ENSG00000261349-Whole blood (BIOSQTL_eQTL_EUR_2017); C1orf63;RHD/ENSG00000117616;ENSG00000187010-Whole blood (BIOSQTL_eQTL_EUR_2017); RHCE/ENSG0000018867…	Intercellular adhesion molecule 4 (Sun B 2018); Transmembrane protein 2 (Sun B 2018);	NA	NA	Yes	1:25760920;1:25764177;1:25768937	rs11802413;rs9438905;rs10903129	25760920;25764177;25768937;26232356	rs11802413;rs9438905;rs10903129;rs213641	TC;nonHDL;LDL;logTG	1:25561667;1:25561667;1:25570081;1:25570081;1:25580095;1:25580095;1:25583610;1:25583610;1:25590970;1:25590970;1:25621980;1:25621980;1:25622288;1:25622288;1:25624901;1:25624901;1:25663071;1:25663071;1:25667911;1:25667911;1:25668326;1:25668326;1:25668714;1:25668714;1:25668714;1:25674785;1:25674785;1:25674785;1:25674785;1:25674913;1:25674913;1:25676935;1:25676935;1:25677844;1:25677844;1:25684012;1:2…	rs55794721;rs55794721;rs1043879;rs1043879;rs9438900;rs9438900;rs72660908;rs72660908;rs201912594;rs201912594;rs190056379;rs190056379;rs2986163;rs2986163;rs1293267;rs1293267;rs596608;rs596608;rs3093578;rs3093578;rs9645452;rs9645452;rs3093584;rs3093584;rs3093584;rs3091242;rs3091242;rs3091242;rs3091242;rs3091241;rs3091241;rs3091240;rs3091240;rs3093614;rs3093614;rs3093632;rs3093632;rs3093632;rs3093638…	cholesterol;LDL_C;cholesterol;LDL_C;cholesterol;LDL_C;cholesterol;LDL_C;cholesterol;LDL_C;cholesterol;LDL_C;cholesterol;LDL_C;cholesterol;LDL_C;cholesterol;LDL_C;cholesterol;LDL_C;cholesterol;LDL_C;cholesterol;LDL;LDL_C;cholesterol;LDL;LDL_C;TC;cholesterol;LDL_C;cholesterol;LDL_C;cholesterol;LDL_C;cholesterol;LDL;LDL_C;cholesterol;LDL_C;cholesterol;LDL;LDL_C;cholesterol;LDL;LDL_C;cholesterol;LDL_…	UKBB;UKBB;UKBB;UKBB;UKBB;UKBB;UKBB;UKBB;UKBB;UKBB;UKBB;UKBB;UKBB;UKBB;UKBB;UKBB;UKBB;UKBB;UKBB;UKBB;UKBB;UKBB;UKBB;Willer_et_al_2013;UKBB;UKBB;Willer_et_al_2013;UKBB;Willer_et_al_2013;UKBB;UKBB;UKBB;UKBB;UKBB;UKBB;UKBB;Willer_et_al_2013;UKBB;UKBB;UKBB;UKBB;Willer_et_al_2013;UKBB;UKBB;Willer_et_al_2013;UKBB;UKBB;UKBB;UKBB;UKBB;UKBB;UKBB;UKBB;UKBB;UKBB;UKBB;UKBB;UKBB;UKBB;UKBB;UKBB;UKBB;UKBB;UKBB;U…	1:25866838;1:25570081;	rs61776818;rs1043879;
1_6	1	24791697	26363694	Serum-C	25777743	1:25777743:C:T	rs6699113	t	c	0.5307	0.0320297	0.00404196	2.295e-15	14.64	32	0.2522	0.000511016	No	MACO1	LDLRAP1	Biology	55	ApoB;EstC;FAw6;FreeC;IDL-C;IDL-CE;IDL-FC;IDL-L;IDL-P;IDL-PL;IDL-TG;LA;LDL-C;LDL-TG;L-LDL-C;L-LDL-CE;L-LDL-CE_percent;L-LDL-FC;L-LDL-L;L-LDL-P;L-LDL-PL;L-LDL-PL_percent;L-LDL-TG;M-LDL-C;M-LDL-CE;M-LDL-CE_percent;M-LDL-FC;M-LDL-FC_percent;M-LDL-L;M-LDL-P;M-LDL-PL;M-LDL-PL_percent;M-LDL-TG;PUFA;Remnant-C;Serum-C;S-HDL-PL_percent;S-LDL-C;S-LDL-CE;S-LDL-CE_percent;S-LDL-FC;S-LDL-FC_percent;S-LDL-L;S-L…	2	region_1_6_locus_1	intron_variant	1:25747230:C:G;1:25747230:C:G;	missense_variant,NMD_transcript_variant;missense_variant;	RHCE;RHCE;	H8_OTHEREAR (p=1.08508e-08);	Immature fraction of reticulocytes (Astle W 2016); Mean corpuscular volume (Astle W 2016); Platelet count (Astle W 2016); Plateletcrit (Astle W 2016); Red cell distribution width (Astle W 2016);	NA	NA	C1orf63;TMEM50A;RP11-335G20.7/ENSG00000117616;ENSG00000183726;ENSG00000259984-Whole blood (BIOSQTL_eQTL_EUR_2017); TMEM50A/ENSG00000183726-Whole blood (BIOSQTL_eQTL_EUR_2017); RHD/ENSG00000187010-Whole blood (BIOSQTL_eQTL_EUR_2017); RP3-465N24.5/ENSG00000261349-Whole blood (BIOSQTL_eQTL_EUR_2017); C1orf63;RHD/ENSG00000117616;ENSG00000187010-Whole blood (BIOSQTL_eQTL_EUR_2017); RHCE/ENSG0000018867…	Intercellular adhesion molecule 4 (Sun B 2018); Transmembrane protein 2 (Sun B 2018);	NA	NA	Yes	1:25760920;1:25764177;1:25768937	rs11802413;rs9438905;rs10903129	25760920;25764177;25768937;26232356	rs11802413;rs9438905;rs10903129;rs213641	TC;nonHDL;LDL;logTG	1:25561667;1:25561667;1:25570081;1:25570081;1:25580095;1:25580095;1:25583610;1:25583610;1:25590970;1:25590970;1:25621980;1:25621980;1:25622288;1:25622288;1:25624901;1:25624901;1:25663071;1:25663071;1:25667911;1:25667911;1:25668326;1:25668326;1:25668714;1:25668714;1:25668714;1:25674785;1:25674785;1:25674785;1:25674785;1:25674913;1:25674913;1:25676935;1:25676935;1:25677844;1:25677844;1:25684012;1:2…	rs55794721;rs55794721;rs1043879;rs1043879;rs9438900;rs9438900;rs72660908;rs72660908;rs201912594;rs201912594;rs190056379;rs190056379;rs2986163;rs2986163;rs1293267;rs1293267;rs596608;rs596608;rs3093578;rs3093578;rs9645452;rs9645452;rs3093584;rs3093584;rs3093584;rs3091242;rs3091242;rs3091242;rs3091242;rs3091241;rs3091241;rs3091240;rs3091240;rs3093614;rs3093614;rs3093632;rs3093632;rs3093632;rs3093638…	cholesterol;LDL_C;cholesterol;LDL_C;cholesterol;LDL_C;cholesterol;LDL_C;cholesterol;LDL_C;cholesterol;LDL_C;cholesterol;LDL_C;cholesterol;LDL_C;cholesterol;LDL_C;cholesterol;LDL_C;cholesterol;LDL_C;cholesterol;LDL;LDL_C;cholesterol;LDL;LDL_C;TC;cholesterol;LDL_C;cholesterol;LDL_C;cholesterol;LDL_C;cholesterol;LDL;LDL_C;cholesterol;LDL_C;cholesterol;LDL;LDL_C;cholesterol;LDL;LDL_C;cholesterol;LDL_…	UKBB;UKBB;UKBB;UKBB;UKBB;UKBB;UKBB;UKBB;UKBB;UKBB;UKBB;UKBB;UKBB;UKBB;UKBB;UKBB;UKBB;UKBB;UKBB;UKBB;UKBB;UKBB;UKBB;Willer_et_al_2013;UKBB;UKBB;Willer_et_al_2013;UKBB;Willer_et_al_2013;UKBB;UKBB;UKBB;UKBB;UKBB;UKBB;UKBB;Willer_et_al_2013;UKBB;UKBB;UKBB;UKBB;Willer_et_al_2013;UKBB;UKBB;Willer_et_al_2013;UKBB;UKBB;UKBB;UKBB;UKBB;UKBB;UKBB;UKBB;UKBB;UKBB;UKBB;UKBB;UKBB;UKBB;UKBB;UKBB;UKBB;UKBB;UKBB;U…	1:25866838;1:25570081;	rs61776818;rs1043879;
1_6	1	24791697	26363694	IDL-P	25777743	1:25777743:C:T	rs6699113	t	c	0.5307	0.0319082	0.00404556	3.09e-15	14.51	32	0.3404	0.000507147	No	MACO1	LDLRAP1	Biology	55	ApoB;EstC;FAw6;FreeC;IDL-C;IDL-CE;IDL-FC;IDL-L;IDL-P;IDL-PL;IDL-TG;LA;LDL-C;LDL-TG;L-LDL-C;L-LDL-CE;L-LDL-CE_percent;L-LDL-FC;L-LDL-L;L-LDL-P;L-LDL-PL;L-LDL-PL_percent;L-LDL-TG;M-LDL-C;M-LDL-CE;M-LDL-CE_percent;M-LDL-FC;M-LDL-FC_percent;M-LDL-L;M-LDL-P;M-LDL-PL;M-LDL-PL_percent;M-LDL-TG;PUFA;Remnant-C;Serum-C;S-HDL-PL_percent;S-LDL-C;S-LDL-CE;S-LDL-CE_percent;S-LDL-FC;S-LDL-FC_percent;S-LDL-L;S-L…	2	region_1_6_locus_1	intron_variant	1:25747230:C:G;1:25747230:C:G;	missense_variant,NMD_transcript_variant;missense_variant;	RHCE;RHCE;	H8_OTHEREAR (p=1.08508e-08);	Immature fraction of reticulocytes (Astle W 2016); Mean corpuscular volume (Astle W 2016); Platelet count (Astle W 2016); Plateletcrit (Astle W 2016); Red cell distribution width (Astle W 2016);	NA	NA	C1orf63;TMEM50A;RP11-335G20.7/ENSG00000117616;ENSG00000183726;ENSG00000259984-Whole blood (BIOSQTL_eQTL_EUR_2017); TMEM50A/ENSG00000183726-Whole blood (BIOSQTL_eQTL_EUR_2017); RHD/ENSG00000187010-Whole blood (BIOSQTL_eQTL_EUR_2017); RP3-465N24.5/ENSG00000261349-Whole blood (BIOSQTL_eQTL_EUR_2017); C1orf63;RHD/ENSG00000117616;ENSG00000187010-Whole blood (BIOSQTL_eQTL_EUR_2017); RHCE/ENSG0000018867…	Intercellular adhesion molecule 4 (Sun B 2018); Transmembrane protein 2 (Sun B 2018);	NA	NA	Yes	1:25760920;1:25764177;1:25768937	rs11802413;rs9438905;rs10903129	25760920;25764177;25768937;26232356	rs11802413;rs9438905;rs10903129;rs213641	TC;nonHDL;LDL;logTG	1:25561667;1:25561667;1:25570081;1:25570081;1:25580095;1:25580095;1:25583610;1:25583610;1:25590970;1:25590970;1:25621980;1:25621980;1:25622288;1:25622288;1:25624901;1:25624901;1:25663071;1:25663071;1:25667911;1:25667911;1:25668326;1:25668326;1:25668714;1:25668714;1:25668714;1:25674785;1:25674785;1:25674785;1:25674785;1:25674913;1:25674913;1:25676935;1:25676935;1:25677844;1:25677844;1:25684012;1:2…	rs55794721;rs55794721;rs1043879;rs1043879;rs9438900;rs9438900;rs72660908;rs72660908;rs201912594;rs201912594;rs190056379;rs190056379;rs2986163;rs2986163;rs1293267;rs1293267;rs596608;rs596608;rs3093578;rs3093578;rs9645452;rs9645452;rs3093584;rs3093584;rs3093584;rs3091242;rs3091242;rs3091242;rs3091242;rs3091241;rs3091241;rs3091240;rs3091240;rs3093614;rs3093614;rs3093632;rs3093632;rs3093632;rs3093638…	cholesterol;LDL_C;cholesterol;LDL_C;cholesterol;LDL_C;cholesterol;LDL_C;cholesterol;LDL_C;cholesterol;LDL_C;cholesterol;LDL_C;cholesterol;LDL_C;cholesterol;LDL_C;cholesterol;LDL_C;cholesterol;LDL_C;cholesterol;LDL;LDL_C;cholesterol;LDL;LDL_C;TC;cholesterol;LDL_C;cholesterol;LDL_C;cholesterol;LDL_C;cholesterol;LDL;LDL_C;cholesterol;LDL_C;cholesterol;LDL;LDL_C;cholesterol;LDL;LDL_C;cholesterol;LDL_…	UKBB;UKBB;UKBB;UKBB;UKBB;UKBB;UKBB;UKBB;UKBB;UKBB;UKBB;UKBB;UKBB;UKBB;UKBB;UKBB;UKBB;UKBB;UKBB;UKBB;UKBB;UKBB;UKBB;Willer_et_al_2013;UKBB;UKBB;Willer_et_al_2013;UKBB;Willer_et_al_2013;UKBB;UKBB;UKBB;UKBB;UKBB;UKBB;UKBB;Willer_et_al_2013;UKBB;UKBB;UKBB;UKBB;Willer_et_al_2013;UKBB;UKBB;Willer_et_al_2013;UKBB;UKBB;UKBB;UKBB;UKBB;UKBB;UKBB;UKBB;UKBB;UKBB;UKBB;UKBB;UKBB;UKBB;UKBB;UKBB;UKBB;UKBB;UKBB;U…	1:25866838;1:25570081;	rs61776818;rs1043879;
1_6	1	24791697	26363694	FreeC	25777743	1:25777743:C:T	rs6699113	t	c	0.5307	0.0317665	0.0040364	3.546e-15	14.45	32	0.1821	0.000502654	No	MACO1	LDLRAP1	Biology	55	ApoB;EstC;FAw6;FreeC;IDL-C;IDL-CE;IDL-FC;IDL-L;IDL-P;IDL-PL;IDL-TG;LA;LDL-C;LDL-TG;L-LDL-C;L-LDL-CE;L-LDL-CE_percent;L-LDL-FC;L-LDL-L;L-LDL-P;L-LDL-PL;L-LDL-PL_percent;L-LDL-TG;M-LDL-C;M-LDL-CE;M-LDL-CE_percent;M-LDL-FC;M-LDL-FC_percent;M-LDL-L;M-LDL-P;M-LDL-PL;M-LDL-PL_percent;M-LDL-TG;PUFA;Remnant-C;Serum-C;S-HDL-PL_percent;S-LDL-C;S-LDL-CE;S-LDL-CE_percent;S-LDL-FC;S-LDL-FC_percent;S-LDL-L;S-L…	2	region_1_6_locus_1	intron_variant	1:25747230:C:G;1:25747230:C:G;	missense_variant,NMD_transcript_variant;missense_variant;	RHCE;RHCE;	H8_OTHEREAR (p=1.08508e-08);	Immature fraction of reticulocytes (Astle W 2016); Mean corpuscular volume (Astle W 2016); Platelet count (Astle W 2016); Plateletcrit (Astle W 2016); Red cell distribution width (Astle W 2016);	NA	NA	C1orf63;TMEM50A;RP11-335G20.7/ENSG00000117616;ENSG00000183726;ENSG00000259984-Whole blood (BIOSQTL_eQTL_EUR_2017); TMEM50A/ENSG00000183726-Whole blood (BIOSQTL_eQTL_EUR_2017); RHD/ENSG00000187010-Whole blood (BIOSQTL_eQTL_EUR_2017); RP3-465N24.5/ENSG00000261349-Whole blood (BIOSQTL_eQTL_EUR_2017); C1orf63;RHD/ENSG00000117616;ENSG00000187010-Whole blood (BIOSQTL_eQTL_EUR_2017); RHCE/ENSG0000018867…	Intercellular adhesion molecule 4 (Sun B 2018); Transmembrane protein 2 (Sun B 2018);	NA	NA	Yes	1:25760920;1:25764177;1:25768937	rs11802413;rs9438905;rs10903129	25760920;25764177;25768937;26232356	rs11802413;rs9438905;rs10903129;rs213641	TC;nonHDL;LDL;logTG	1:25561667;1:25561667;1:25570081;1:25570081;1:25580095;1:25580095;1:25583610;1:25583610;1:25590970;1:25590970;1:25621980;1:25621980;1:25622288;1:25622288;1:25624901;1:25624901;1:25663071;1:25663071;1:25667911;1:25667911;1:25668326;1:25668326;1:25668714;1:25668714;1:25668714;1:25674785;1:25674785;1:25674785;1:25674785;1:25674913;1:25674913;1:25676935;1:25676935;1:25677844;1:25677844;1:25684012;1:2…	rs55794721;rs55794721;rs1043879;rs1043879;rs9438900;rs9438900;rs72660908;rs72660908;rs201912594;rs201912594;rs190056379;rs190056379;rs2986163;rs2986163;rs1293267;rs1293267;rs596608;rs596608;rs3093578;rs3093578;rs9645452;rs9645452;rs3093584;rs3093584;rs3093584;rs3091242;rs3091242;rs3091242;rs3091242;rs3091241;rs3091241;rs3091240;rs3091240;rs3093614;rs3093614;rs3093632;rs3093632;rs3093632;rs3093638…	cholesterol;LDL_C;cholesterol;LDL_C;cholesterol;LDL_C;cholesterol;LDL_C;cholesterol;LDL_C;cholesterol;LDL_C;cholesterol;LDL_C;cholesterol;LDL_C;cholesterol;LDL_C;cholesterol;LDL_C;cholesterol;LDL_C;cholesterol;LDL;LDL_C;cholesterol;LDL;LDL_C;TC;cholesterol;LDL_C;cholesterol;LDL_C;cholesterol;LDL_C;cholesterol;LDL;LDL_C;cholesterol;LDL_C;cholesterol;LDL;LDL_C;cholesterol;LDL;LDL_C;cholesterol;LDL_…	UKBB;UKBB;UKBB;UKBB;UKBB;UKBB;UKBB;UKBB;UKBB;UKBB;UKBB;UKBB;UKBB;UKBB;UKBB;UKBB;UKBB;UKBB;UKBB;UKBB;UKBB;UKBB;UKBB;Willer_et_al_2013;UKBB;UKBB;Willer_et_al_2013;UKBB;Willer_et_al_2013;UKBB;UKBB;UKBB;UKBB;UKBB;UKBB;UKBB;Willer_et_al_2013;UKBB;UKBB;UKBB;UKBB;Willer_et_al_2013;UKBB;UKBB;Willer_et_al_2013;UKBB;UKBB;UKBB;UKBB;UKBB;UKBB;UKBB;UKBB;UKBB;UKBB;UKBB;UKBB;UKBB;UKBB;UKBB;UKBB;UKBB;UKBB;UKBB;U…	1:25866838;1:25570081;	rs61776818;rs1043879;
1_6	1	24791697	26363694	IDL-PL	25777743	1:25777743:C:T	rs6699113	t	c	0.5306	0.0319041	0.00405687	3.714e-15	14.43	32	0.3037	0.000507029	No	MACO1	LDLRAP1	Biology	55	ApoB;EstC;FAw6;FreeC;IDL-C;IDL-CE;IDL-FC;IDL-L;IDL-P;IDL-PL;IDL-TG;LA;LDL-C;LDL-TG;L-LDL-C;L-LDL-CE;L-LDL-CE_percent;L-LDL-FC;L-LDL-L;L-LDL-P;L-LDL-PL;L-LDL-PL_percent;L-LDL-TG;M-LDL-C;M-LDL-CE;M-LDL-CE_percent;M-LDL-FC;M-LDL-FC_percent;M-LDL-L;M-LDL-P;M-LDL-PL;M-LDL-PL_percent;M-LDL-TG;PUFA;Remnant-C;Serum-C;S-HDL-PL_percent;S-LDL-C;S-LDL-CE;S-LDL-CE_percent;S-LDL-FC;S-LDL-FC_percent;S-LDL-L;S-L…	2	region_1_6_locus_1	intron_variant	1:25747230:C:G;1:25747230:C:G;	missense_variant,NMD_transcript_variant;missense_variant;	RHCE;RHCE;	H8_OTHEREAR (p=1.08508e-08);	Immature fraction of reticulocytes (Astle W 2016); Mean corpuscular volume (Astle W 2016); Platelet count (Astle W 2016); Plateletcrit (Astle W 2016); Red cell distribution width (Astle W 2016);	NA	NA	C1orf63;TMEM50A;RP11-335G20.7/ENSG00000117616;ENSG00000183726;ENSG00000259984-Whole blood (BIOSQTL_eQTL_EUR_2017); TMEM50A/ENSG00000183726-Whole blood (BIOSQTL_eQTL_EUR_2017); RHD/ENSG00000187010-Whole blood (BIOSQTL_eQTL_EUR_2017); RP3-465N24.5/ENSG00000261349-Whole blood (BIOSQTL_eQTL_EUR_2017); C1orf63;RHD/ENSG00000117616;ENSG00000187010-Whole blood (BIOSQTL_eQTL_EUR_2017); RHCE/ENSG0000018867…	Intercellular adhesion molecule 4 (Sun B 2018); Transmembrane protein 2 (Sun B 2018);	NA	NA	Yes	1:25760920;1:25764177;1:25768937	rs11802413;rs9438905;rs10903129	25760920;25764177;25768937;26232356	rs11802413;rs9438905;rs10903129;rs213641	TC;nonHDL;LDL;logTG	1:25561667;1:25561667;1:25570081;1:25570081;1:25580095;1:25580095;1:25583610;1:25583610;1:25590970;1:25590970;1:25621980;1:25621980;1:25622288;1:25622288;1:25624901;1:25624901;1:25663071;1:25663071;1:25667911;1:25667911;1:25668326;1:25668326;1:25668714;1:25668714;1:25668714;1:25674785;1:25674785;1:25674785;1:25674785;1:25674913;1:25674913;1:25676935;1:25676935;1:25677844;1:25677844;1:25684012;1:2…	rs55794721;rs55794721;rs1043879;rs1043879;rs9438900;rs9438900;rs72660908;rs72660908;rs201912594;rs201912594;rs190056379;rs190056379;rs2986163;rs2986163;rs1293267;rs1293267;rs596608;rs596608;rs3093578;rs3093578;rs9645452;rs9645452;rs3093584;rs3093584;rs3093584;rs3091242;rs3091242;rs3091242;rs3091242;rs3091241;rs3091241;rs3091240;rs3091240;rs3093614;rs3093614;rs3093632;rs3093632;rs3093632;rs3093638…	cholesterol;LDL_C;cholesterol;LDL_C;cholesterol;LDL_C;cholesterol;LDL_C;cholesterol;LDL_C;cholesterol;LDL_C;cholesterol;LDL_C;cholesterol;LDL_C;cholesterol;LDL_C;cholesterol;LDL_C;cholesterol;LDL_C;cholesterol;LDL;LDL_C;cholesterol;LDL;LDL_C;TC;cholesterol;LDL_C;cholesterol;LDL_C;cholesterol;LDL_C;cholesterol;LDL;LDL_C;cholesterol;LDL_C;cholesterol;LDL;LDL_C;cholesterol;LDL;LDL_C;cholesterol;LDL_…	UKBB;UKBB;UKBB;UKBB;UKBB;UKBB;UKBB;UKBB;UKBB;UKBB;UKBB;UKBB;UKBB;UKBB;UKBB;UKBB;UKBB;UKBB;UKBB;UKBB;UKBB;UKBB;UKBB;Willer_et_al_2013;UKBB;UKBB;Willer_et_al_2013;UKBB;Willer_et_al_2013;UKBB;UKBB;UKBB;UKBB;UKBB;UKBB;UKBB;Willer_et_al_2013;UKBB;UKBB;UKBB;UKBB;Willer_et_al_2013;UKBB;UKBB;Willer_et_al_2013;UKBB;UKBB;UKBB;UKBB;UKBB;UKBB;UKBB;UKBB;UKBB;UKBB;UKBB;UKBB;UKBB;UKBB;UKBB;UKBB;UKBB;UKBB;UKBB;U…	1:25866838;1:25570081;	rs61776818;rs1043879;
1_6	1	24791697	26363694	IDL-L	25777743	1:25777743:C:T	rs6699113	t	c	0.5307	0.0317183	0.00404546	4.488e-15	14.35	32	0.3492	0.00050113	No	MACO1	LDLRAP1	Biology	55	ApoB;EstC;FAw6;FreeC;IDL-C;IDL-CE;IDL-FC;IDL-L;IDL-P;IDL-PL;IDL-TG;LA;LDL-C;LDL-TG;L-LDL-C;L-LDL-CE;L-LDL-CE_percent;L-LDL-FC;L-LDL-L;L-LDL-P;L-LDL-PL;L-LDL-PL_percent;L-LDL-TG;M-LDL-C;M-LDL-CE;M-LDL-CE_percent;M-LDL-FC;M-LDL-FC_percent;M-LDL-L;M-LDL-P;M-LDL-PL;M-LDL-PL_percent;M-LDL-TG;PUFA;Remnant-C;Serum-C;S-HDL-PL_percent;S-LDL-C;S-LDL-CE;S-LDL-CE_percent;S-LDL-FC;S-LDL-FC_percent;S-LDL-L;S-L…	2	region_1_6_locus_1	intron_variant	1:25747230:C:G;1:25747230:C:G;	missense_variant,NMD_transcript_variant;missense_variant;	RHCE;RHCE;	H8_OTHEREAR (p=1.08508e-08);	Immature fraction of reticulocytes (Astle W 2016); Mean corpuscular volume (Astle W 2016); Platelet count (Astle W 2016); Plateletcrit (Astle W 2016); Red cell distribution width (Astle W 2016);	NA	NA	C1orf63;TMEM50A;RP11-335G20.7/ENSG00000117616;ENSG00000183726;ENSG00000259984-Whole blood (BIOSQTL_eQTL_EUR_2017); TMEM50A/ENSG00000183726-Whole blood (BIOSQTL_eQTL_EUR_2017); RHD/ENSG00000187010-Whole blood (BIOSQTL_eQTL_EUR_2017); RP3-465N24.5/ENSG00000261349-Whole blood (BIOSQTL_eQTL_EUR_2017); C1orf63;RHD/ENSG00000117616;ENSG00000187010-Whole blood (BIOSQTL_eQTL_EUR_2017); RHCE/ENSG0000018867…	Intercellular adhesion molecule 4 (Sun B 2018); Transmembrane protein 2 (Sun B 2018);	NA	NA	Yes	1:25760920;1:25764177;1:25768937	rs11802413;rs9438905;rs10903129	25760920;25764177;25768937;26232356	rs11802413;rs9438905;rs10903129;rs213641	TC;nonHDL;LDL;logTG	1:25561667;1:25561667;1:25570081;1:25570081;1:25580095;1:25580095;1:25583610;1:25583610;1:25590970;1:25590970;1:25621980;1:25621980;1:25622288;1:25622288;1:25624901;1:25624901;1:25663071;1:25663071;1:25667911;1:25667911;1:25668326;1:25668326;1:25668714;1:25668714;1:25668714;1:25674785;1:25674785;1:25674785;1:25674785;1:25674913;1:25674913;1:25676935;1:25676935;1:25677844;1:25677844;1:25684012;1:2…	rs55794721;rs55794721;rs1043879;rs1043879;rs9438900;rs9438900;rs72660908;rs72660908;rs201912594;rs201912594;rs190056379;rs190056379;rs2986163;rs2986163;rs1293267;rs1293267;rs596608;rs596608;rs3093578;rs3093578;rs9645452;rs9645452;rs3093584;rs3093584;rs3093584;rs3091242;rs3091242;rs3091242;rs3091242;rs3091241;rs3091241;rs3091240;rs3091240;rs3093614;rs3093614;rs3093632;rs3093632;rs3093632;rs3093638…	cholesterol;LDL_C;cholesterol;LDL_C;cholesterol;LDL_C;cholesterol;LDL_C;cholesterol;LDL_C;cholesterol;LDL_C;cholesterol;LDL_C;cholesterol;LDL_C;cholesterol;LDL_C;cholesterol;LDL_C;cholesterol;LDL_C;cholesterol;LDL;LDL_C;cholesterol;LDL;LDL_C;TC;cholesterol;LDL_C;cholesterol;LDL_C;cholesterol;LDL_C;cholesterol;LDL;LDL_C;cholesterol;LDL_C;cholesterol;LDL;LDL_C;cholesterol;LDL;LDL_C;cholesterol;LDL_…	UKBB;UKBB;UKBB;UKBB;UKBB;UKBB;UKBB;UKBB;UKBB;UKBB;UKBB;UKBB;UKBB;UKBB;UKBB;UKBB;UKBB;UKBB;UKBB;UKBB;UKBB;UKBB;UKBB;Willer_et_al_2013;UKBB;UKBB;Willer_et_al_2013;UKBB;Willer_et_al_2013;UKBB;UKBB;UKBB;UKBB;UKBB;UKBB;UKBB;Willer_et_al_2013;UKBB;UKBB;UKBB;UKBB;Willer_et_al_2013;UKBB;UKBB;Willer_et_al_2013;UKBB;UKBB;UKBB;UKBB;UKBB;UKBB;UKBB;UKBB;UKBB;UKBB;UKBB;UKBB;UKBB;UKBB;UKBB;UKBB;UKBB;UKBB;UKBB;U…	1:25866838;1:25570081;	rs61776818;rs1043879;
1_6	1	24791697	26363694	M-LDL-FC	25777743	1:25777743:C:T	rs6699113	t	c	0.5306	0.0316792	0.00405009	5.205e-15	14.28	32	0.341	0.000499906	No	MACO1	LDLRAP1	Biology	55	ApoB;EstC;FAw6;FreeC;IDL-C;IDL-CE;IDL-FC;IDL-L;IDL-P;IDL-PL;IDL-TG;LA;LDL-C;LDL-TG;L-LDL-C;L-LDL-CE;L-LDL-CE_percent;L-LDL-FC;L-LDL-L;L-LDL-P;L-LDL-PL;L-LDL-PL_percent;L-LDL-TG;M-LDL-C;M-LDL-CE;M-LDL-CE_percent;M-LDL-FC;M-LDL-FC_percent;M-LDL-L;M-LDL-P;M-LDL-PL;M-LDL-PL_percent;M-LDL-TG;PUFA;Remnant-C;Serum-C;S-HDL-PL_percent;S-LDL-C;S-LDL-CE;S-LDL-CE_percent;S-LDL-FC;S-LDL-FC_percent;S-LDL-L;S-L…	2	region_1_6_locus_1	intron_variant	1:25747230:C:G;1:25747230:C:G;	missense_variant,NMD_transcript_variant;missense_variant;	RHCE;RHCE;	H8_OTHEREAR (p=1.08508e-08);	Immature fraction of reticulocytes (Astle W 2016); Mean corpuscular volume (Astle W 2016); Platelet count (Astle W 2016); Plateletcrit (Astle W 2016); Red cell distribution width (Astle W 2016);	NA	NA	C1orf63;TMEM50A;RP11-335G20.7/ENSG00000117616;ENSG00000183726;ENSG00000259984-Whole blood (BIOSQTL_eQTL_EUR_2017); TMEM50A/ENSG00000183726-Whole blood (BIOSQTL_eQTL_EUR_2017); RHD/ENSG00000187010-Whole blood (BIOSQTL_eQTL_EUR_2017); RP3-465N24.5/ENSG00000261349-Whole blood (BIOSQTL_eQTL_EUR_2017); C1orf63;RHD/ENSG00000117616;ENSG00000187010-Whole blood (BIOSQTL_eQTL_EUR_2017); RHCE/ENSG0000018867…	Intercellular adhesion molecule 4 (Sun B 2018); Transmembrane protein 2 (Sun B 2018);	NA	NA	Yes	1:25760920;1:25764177;1:25768937	rs11802413;rs9438905;rs10903129	25760920;25764177;25768937;26232356	rs11802413;rs9438905;rs10903129;rs213641	TC;nonHDL;LDL;logTG	1:25561667;1:25561667;1:25570081;1:25570081;1:25580095;1:25580095;1:25583610;1:25583610;1:25590970;1:25590970;1:25621980;1:25621980;1:25622288;1:25622288;1:25624901;1:25624901;1:25663071;1:25663071;1:25667911;1:25667911;1:25668326;1:25668326;1:25668714;1:25668714;1:25668714;1:25674785;1:25674785;1:25674785;1:25674785;1:25674913;1:25674913;1:25676935;1:25676935;1:25677844;1:25677844;1:25684012;1:2…	rs55794721;rs55794721;rs1043879;rs1043879;rs9438900;rs9438900;rs72660908;rs72660908;rs201912594;rs201912594;rs190056379;rs190056379;rs2986163;rs2986163;rs1293267;rs1293267;rs596608;rs596608;rs3093578;rs3093578;rs9645452;rs9645452;rs3093584;rs3093584;rs3093584;rs3091242;rs3091242;rs3091242;rs3091242;rs3091241;rs3091241;rs3091240;rs3091240;rs3093614;rs3093614;rs3093632;rs3093632;rs3093632;rs3093638…	cholesterol;LDL_C;cholesterol;LDL_C;cholesterol;LDL_C;cholesterol;LDL_C;cholesterol;LDL_C;cholesterol;LDL_C;cholesterol;LDL_C;cholesterol;LDL_C;cholesterol;LDL_C;cholesterol;LDL_C;cholesterol;LDL_C;cholesterol;LDL;LDL_C;cholesterol;LDL;LDL_C;TC;cholesterol;LDL_C;cholesterol;LDL_C;cholesterol;LDL_C;cholesterol;LDL;LDL_C;cholesterol;LDL_C;cholesterol;LDL;LDL_C;cholesterol;LDL;LDL_C;cholesterol;LDL_…	UKBB;UKBB;UKBB;UKBB;UKBB;UKBB;UKBB;UKBB;UKBB;UKBB;UKBB;UKBB;UKBB;UKBB;UKBB;UKBB;UKBB;UKBB;UKBB;UKBB;UKBB;UKBB;UKBB;Willer_et_al_2013;UKBB;UKBB;Willer_et_al_2013;UKBB;Willer_et_al_2013;UKBB;UKBB;UKBB;UKBB;UKBB;UKBB;UKBB;Willer_et_al_2013;UKBB;UKBB;UKBB;UKBB;Willer_et_al_2013;UKBB;UKBB;Willer_et_al_2013;UKBB;UKBB;UKBB;UKBB;UKBB;UKBB;UKBB;UKBB;UKBB;UKBB;UKBB;UKBB;UKBB;UKBB;UKBB;UKBB;UKBB;UKBB;UKBB;U…	1:25866838;1:25570081;	rs61776818;rs1043879;
1_6	1	24791697	26363694	M-LDL-PL	25777743	1:25777743:C:T	rs6699113	t	c	0.5306	0.0315918	0.00406127	7.322e-15	14.14	32	0.1938	0.000497151	No	MACO1	LDLRAP1	Biology	55	ApoB;EstC;FAw6;FreeC;IDL-C;IDL-CE;IDL-FC;IDL-L;IDL-P;IDL-PL;IDL-TG;LA;LDL-C;LDL-TG;L-LDL-C;L-LDL-CE;L-LDL-CE_percent;L-LDL-FC;L-LDL-L;L-LDL-P;L-LDL-PL;L-LDL-PL_percent;L-LDL-TG;M-LDL-C;M-LDL-CE;M-LDL-CE_percent;M-LDL-FC;M-LDL-FC_percent;M-LDL-L;M-LDL-P;M-LDL-PL;M-LDL-PL_percent;M-LDL-TG;PUFA;Remnant-C;Serum-C;S-HDL-PL_percent;S-LDL-C;S-LDL-CE;S-LDL-CE_percent;S-LDL-FC;S-LDL-FC_percent;S-LDL-L;S-L…	2	region_1_6_locus_1	intron_variant	1:25747230:C:G;1:25747230:C:G;	missense_variant,NMD_transcript_variant;missense_variant;	RHCE;RHCE;	H8_OTHEREAR (p=1.08508e-08);	Immature fraction of reticulocytes (Astle W 2016); Mean corpuscular volume (Astle W 2016); Platelet count (Astle W 2016); Plateletcrit (Astle W 2016); Red cell distribution width (Astle W 2016);	NA	NA	C1orf63;TMEM50A;RP11-335G20.7/ENSG00000117616;ENSG00000183726;ENSG00000259984-Whole blood (BIOSQTL_eQTL_EUR_2017); TMEM50A/ENSG00000183726-Whole blood (BIOSQTL_eQTL_EUR_2017); RHD/ENSG00000187010-Whole blood (BIOSQTL_eQTL_EUR_2017); RP3-465N24.5/ENSG00000261349-Whole blood (BIOSQTL_eQTL_EUR_2017); C1orf63;RHD/ENSG00000117616;ENSG00000187010-Whole blood (BIOSQTL_eQTL_EUR_2017); RHCE/ENSG0000018867…	Intercellular adhesion molecule 4 (Sun B 2018); Transmembrane protein 2 (Sun B 2018);	NA	NA	Yes	1:25760920;1:25764177;1:25768937	rs11802413;rs9438905;rs10903129	25760920;25764177;25768937;26232356	rs11802413;rs9438905;rs10903129;rs213641	TC;nonHDL;LDL;logTG	1:25561667;1:25561667;1:25570081;1:25570081;1:25580095;1:25580095;1:25583610;1:25583610;1:25590970;1:25590970;1:25621980;1:25621980;1:25622288;1:25622288;1:25624901;1:25624901;1:25663071;1:25663071;1:25667911;1:25667911;1:25668326;1:25668326;1:25668714;1:25668714;1:25668714;1:25674785;1:25674785;1:25674785;1:25674785;1:25674913;1:25674913;1:25676935;1:25676935;1:25677844;1:25677844;1:25684012;1:2…	rs55794721;rs55794721;rs1043879;rs1043879;rs9438900;rs9438900;rs72660908;rs72660908;rs201912594;rs201912594;rs190056379;rs190056379;rs2986163;rs2986163;rs1293267;rs1293267;rs596608;rs596608;rs3093578;rs3093578;rs9645452;rs9645452;rs3093584;rs3093584;rs3093584;rs3091242;rs3091242;rs3091242;rs3091242;rs3091241;rs3091241;rs3091240;rs3091240;rs3093614;rs3093614;rs3093632;rs3093632;rs3093632;rs3093638…	cholesterol;LDL_C;cholesterol;LDL_C;cholesterol;LDL_C;cholesterol;LDL_C;cholesterol;LDL_C;cholesterol;LDL_C;cholesterol;LDL_C;cholesterol;LDL_C;cholesterol;LDL_C;cholesterol;LDL_C;cholesterol;LDL_C;cholesterol;LDL;LDL_C;cholesterol;LDL;LDL_C;TC;cholesterol;LDL_C;cholesterol;LDL_C;cholesterol;LDL_C;cholesterol;LDL;LDL_C;cholesterol;LDL_C;cholesterol;LDL;LDL_C;cholesterol;LDL;LDL_C;cholesterol;LDL_…	UKBB;UKBB;UKBB;UKBB;UKBB;UKBB;UKBB;UKBB;UKBB;UKBB;UKBB;UKBB;UKBB;UKBB;UKBB;UKBB;UKBB;UKBB;UKBB;UKBB;UKBB;UKBB;UKBB;Willer_et_al_2013;UKBB;UKBB;Willer_et_al_2013;UKBB;Willer_et_al_2013;UKBB;UKBB;UKBB;UKBB;UKBB;UKBB;UKBB;Willer_et_al_2013;UKBB;UKBB;UKBB;UKBB;Willer_et_al_2013;UKBB;UKBB;Willer_et_al_2013;UKBB;UKBB;UKBB;UKBB;UKBB;UKBB;UKBB;UKBB;UKBB;UKBB;UKBB;UKBB;UKBB;UKBB;UKBB;UKBB;UKBB;UKBB;UKBB;U…	1:25866838;1:25570081;	rs61776818;rs1043879;
1_6	1	24791697	26363694	ApoB	25777743	1:25777743:C:T	rs6699113	t	c	0.5306	0.031413	0.00405097	8.873e-15	14.05	32	0.2736	0.000491542	No	MACO1	LDLRAP1	Biology	55	ApoB;EstC;FAw6;FreeC;IDL-C;IDL-CE;IDL-FC;IDL-L;IDL-P;IDL-PL;IDL-TG;LA;LDL-C;LDL-TG;L-LDL-C;L-LDL-CE;L-LDL-CE_percent;L-LDL-FC;L-LDL-L;L-LDL-P;L-LDL-PL;L-LDL-PL_percent;L-LDL-TG;M-LDL-C;M-LDL-CE;M-LDL-CE_percent;M-LDL-FC;M-LDL-FC_percent;M-LDL-L;M-LDL-P;M-LDL-PL;M-LDL-PL_percent;M-LDL-TG;PUFA;Remnant-C;Serum-C;S-HDL-PL_percent;S-LDL-C;S-LDL-CE;S-LDL-CE_percent;S-LDL-FC;S-LDL-FC_percent;S-LDL-L;S-L…	2	region_1_6_locus_1	intron_variant	1:25747230:C:G;1:25747230:C:G;	missense_variant,NMD_transcript_variant;missense_variant;	RHCE;RHCE;	H8_OTHEREAR (p=1.08508e-08);	Immature fraction of reticulocytes (Astle W 2016); Mean corpuscular volume (Astle W 2016); Platelet count (Astle W 2016); Plateletcrit (Astle W 2016); Red cell distribution width (Astle W 2016);	NA	NA	C1orf63;TMEM50A;RP11-335G20.7/ENSG00000117616;ENSG00000183726;ENSG00000259984-Whole blood (BIOSQTL_eQTL_EUR_2017); TMEM50A/ENSG00000183726-Whole blood (BIOSQTL_eQTL_EUR_2017); RHD/ENSG00000187010-Whole blood (BIOSQTL_eQTL_EUR_2017); RP3-465N24.5/ENSG00000261349-Whole blood (BIOSQTL_eQTL_EUR_2017); C1orf63;RHD/ENSG00000117616;ENSG00000187010-Whole blood (BIOSQTL_eQTL_EUR_2017); RHCE/ENSG0000018867…	Intercellular adhesion molecule 4 (Sun B 2018); Transmembrane protein 2 (Sun B 2018);	NA	NA	Yes	1:25760920;1:25764177;1:25768937	rs11802413;rs9438905;rs10903129	25760920;25764177;25768937;26232356	rs11802413;rs9438905;rs10903129;rs213641	TC;nonHDL;LDL;logTG	1:25561667;1:25561667;1:25570081;1:25570081;1:25580095;1:25580095;1:25583610;1:25583610;1:25590970;1:25590970;1:25621980;1:25621980;1:25622288;1:25622288;1:25624901;1:25624901;1:25663071;1:25663071;1:25667911;1:25667911;1:25668326;1:25668326;1:25668714;1:25668714;1:25668714;1:25674785;1:25674785;1:25674785;1:25674785;1:25674913;1:25674913;1:25676935;1:25676935;1:25677844;1:25677844;1:25684012;1:2…	rs55794721;rs55794721;rs1043879;rs1043879;rs9438900;rs9438900;rs72660908;rs72660908;rs201912594;rs201912594;rs190056379;rs190056379;rs2986163;rs2986163;rs1293267;rs1293267;rs596608;rs596608;rs3093578;rs3093578;rs9645452;rs9645452;rs3093584;rs3093584;rs3093584;rs3091242;rs3091242;rs3091242;rs3091242;rs3091241;rs3091241;rs3091240;rs3091240;rs3093614;rs3093614;rs3093632;rs3093632;rs3093632;rs3093638…	cholesterol;LDL_C;cholesterol;LDL_C;cholesterol;LDL_C;cholesterol;LDL_C;cholesterol;LDL_C;cholesterol;LDL_C;cholesterol;LDL_C;cholesterol;LDL_C;cholesterol;LDL_C;cholesterol;LDL_C;cholesterol;LDL_C;cholesterol;LDL;LDL_C;cholesterol;LDL;LDL_C;TC;cholesterol;LDL_C;cholesterol;LDL_C;cholesterol;LDL_C;cholesterol;LDL;LDL_C;cholesterol;LDL_C;cholesterol;LDL;LDL_C;cholesterol;LDL;LDL_C;cholesterol;LDL_…	UKBB;UKBB;UKBB;UKBB;UKBB;UKBB;UKBB;UKBB;UKBB;UKBB;UKBB;UKBB;UKBB;UKBB;UKBB;UKBB;UKBB;UKBB;UKBB;UKBB;UKBB;UKBB;UKBB;Willer_et_al_2013;UKBB;UKBB;Willer_et_al_2013;UKBB;Willer_et_al_2013;UKBB;UKBB;UKBB;UKBB;UKBB;UKBB;UKBB;Willer_et_al_2013;UKBB;UKBB;UKBB;UKBB;Willer_et_al_2013;UKBB;UKBB;Willer_et_al_2013;UKBB;UKBB;UKBB;UKBB;UKBB;UKBB;UKBB;UKBB;UKBB;UKBB;UKBB;UKBB;UKBB;UKBB;UKBB;UKBB;UKBB;UKBB;UKBB;U…	1:25866838;1:25570081;	rs61776818;rs1043879;
1_6	1	24791697	26363694	XS-VLDL-PL	25777743	1:25777743:C:T	rs6699113	t	c	0.5306	0.0312076	0.00404648	1.236e-14	13.91	32	0.3697	0.000485133	No	MACO1	LDLRAP1	Biology	55	ApoB;EstC;FAw6;FreeC;IDL-C;IDL-CE;IDL-FC;IDL-L;IDL-P;IDL-PL;IDL-TG;LA;LDL-C;LDL-TG;L-LDL-C;L-LDL-CE;L-LDL-CE_percent;L-LDL-FC;L-LDL-L;L-LDL-P;L-LDL-PL;L-LDL-PL_percent;L-LDL-TG;M-LDL-C;M-LDL-CE;M-LDL-CE_percent;M-LDL-FC;M-LDL-FC_percent;M-LDL-L;M-LDL-P;M-LDL-PL;M-LDL-PL_percent;M-LDL-TG;PUFA;Remnant-C;Serum-C;S-HDL-PL_percent;S-LDL-C;S-LDL-CE;S-LDL-CE_percent;S-LDL-FC;S-LDL-FC_percent;S-LDL-L;S-L…	2	region_1_6_locus_1	intron_variant	1:25747230:C:G;1:25747230:C:G;	missense_variant,NMD_transcript_variant;missense_variant;	RHCE;RHCE;	H8_OTHEREAR (p=1.08508e-08);	Immature fraction of reticulocytes (Astle W 2016); Mean corpuscular volume (Astle W 2016); Platelet count (Astle W 2016); Plateletcrit (Astle W 2016); Red cell distribution width (Astle W 2016);	NA	NA	C1orf63;TMEM50A;RP11-335G20.7/ENSG00000117616;ENSG00000183726;ENSG00000259984-Whole blood (BIOSQTL_eQTL_EUR_2017); TMEM50A/ENSG00000183726-Whole blood (BIOSQTL_eQTL_EUR_2017); RHD/ENSG00000187010-Whole blood (BIOSQTL_eQTL_EUR_2017); RP3-465N24.5/ENSG00000261349-Whole blood (BIOSQTL_eQTL_EUR_2017); C1orf63;RHD/ENSG00000117616;ENSG00000187010-Whole blood (BIOSQTL_eQTL_EUR_2017); RHCE/ENSG0000018867…	Intercellular adhesion molecule 4 (Sun B 2018); Transmembrane protein 2 (Sun B 2018);	NA	NA	Yes	1:25760920;1:25764177;1:25768937	rs11802413;rs9438905;rs10903129	25760920;25764177;25768937;26232356	rs11802413;rs9438905;rs10903129;rs213641	TC;nonHDL;LDL;logTG	1:25561667;1:25561667;1:25570081;1:25570081;1:25580095;1:25580095;1:25583610;1:25583610;1:25590970;1:25590970;1:25621980;1:25621980;1:25622288;1:25622288;1:25624901;1:25624901;1:25663071;1:25663071;1:25667911;1:25667911;1:25668326;1:25668326;1:25668714;1:25668714;1:25668714;1:25674785;1:25674785;1:25674785;1:25674785;1:25674913;1:25674913;1:25676935;1:25676935;1:25677844;1:25677844;1:25684012;1:2…	rs55794721;rs55794721;rs1043879;rs1043879;rs9438900;rs9438900;rs72660908;rs72660908;rs201912594;rs201912594;rs190056379;rs190056379;rs2986163;rs2986163;rs1293267;rs1293267;rs596608;rs596608;rs3093578;rs3093578;rs9645452;rs9645452;rs3093584;rs3093584;rs3093584;rs3091242;rs3091242;rs3091242;rs3091242;rs3091241;rs3091241;rs3091240;rs3091240;rs3093614;rs3093614;rs3093632;rs3093632;rs3093632;rs3093638…	cholesterol;LDL_C;cholesterol;LDL_C;cholesterol;LDL_C;cholesterol;LDL_C;cholesterol;LDL_C;cholesterol;LDL_C;cholesterol;LDL_C;cholesterol;LDL_C;cholesterol;LDL_C;cholesterol;LDL_C;cholesterol;LDL_C;cholesterol;LDL;LDL_C;cholesterol;LDL;LDL_C;TC;cholesterol;LDL_C;cholesterol;LDL_C;cholesterol;LDL_C;cholesterol;LDL;LDL_C;cholesterol;LDL_C;cholesterol;LDL;LDL_C;cholesterol;LDL;LDL_C;cholesterol;LDL_…	UKBB;UKBB;UKBB;UKBB;UKBB;UKBB;UKBB;UKBB;UKBB;UKBB;UKBB;UKBB;UKBB;UKBB;UKBB;UKBB;UKBB;UKBB;UKBB;UKBB;UKBB;UKBB;UKBB;Willer_et_al_2013;UKBB;UKBB;Willer_et_al_2013;UKBB;Willer_et_al_2013;UKBB;UKBB;UKBB;UKBB;UKBB;UKBB;UKBB;Willer_et_al_2013;UKBB;UKBB;UKBB;UKBB;Willer_et_al_2013;UKBB;UKBB;Willer_et_al_2013;UKBB;UKBB;UKBB;UKBB;UKBB;UKBB;UKBB;UKBB;UKBB;UKBB;UKBB;UKBB;UKBB;UKBB;UKBB;UKBB;UKBB;UKBB;UKBB;U…	1:25866838;1:25570081;	rs61776818;rs1043879;
1_6	1	24791697	26363694	FAw6	25777743	1:25777743:C:T	rs6699113	t	c	0.5307	0.0312088	0.00405914	1.488e-14	13.83	32	0.2797	0.000485159	No	MACO1	LDLRAP1	Biology	55	ApoB;EstC;FAw6;FreeC;IDL-C;IDL-CE;IDL-FC;IDL-L;IDL-P;IDL-PL;IDL-TG;LA;LDL-C;LDL-TG;L-LDL-C;L-LDL-CE;L-LDL-CE_percent;L-LDL-FC;L-LDL-L;L-LDL-P;L-LDL-PL;L-LDL-PL_percent;L-LDL-TG;M-LDL-C;M-LDL-CE;M-LDL-CE_percent;M-LDL-FC;M-LDL-FC_percent;M-LDL-L;M-LDL-P;M-LDL-PL;M-LDL-PL_percent;M-LDL-TG;PUFA;Remnant-C;Serum-C;S-HDL-PL_percent;S-LDL-C;S-LDL-CE;S-LDL-CE_percent;S-LDL-FC;S-LDL-FC_percent;S-LDL-L;S-L…	2	region_1_6_locus_1	intron_variant	1:25747230:C:G;1:25747230:C:G;	missense_variant,NMD_transcript_variant;missense_variant;	RHCE;RHCE;	H8_OTHEREAR (p=1.08508e-08);	Immature fraction of reticulocytes (Astle W 2016); Mean corpuscular volume (Astle W 2016); Platelet count (Astle W 2016); Plateletcrit (Astle W 2016); Red cell distribution width (Astle W 2016);	NA	NA	C1orf63;TMEM50A;RP11-335G20.7/ENSG00000117616;ENSG00000183726;ENSG00000259984-Whole blood (BIOSQTL_eQTL_EUR_2017); TMEM50A/ENSG00000183726-Whole blood (BIOSQTL_eQTL_EUR_2017); RHD/ENSG00000187010-Whole blood (BIOSQTL_eQTL_EUR_2017); RP3-465N24.5/ENSG00000261349-Whole blood (BIOSQTL_eQTL_EUR_2017); C1orf63;RHD/ENSG00000117616;ENSG00000187010-Whole blood (BIOSQTL_eQTL_EUR_2017); RHCE/ENSG0000018867…	Intercellular adhesion molecule 4 (Sun B 2018); Transmembrane protein 2 (Sun B 2018);	NA	NA	Yes	1:25760920;1:25764177;1:25768937	rs11802413;rs9438905;rs10903129	25760920;25764177;25768937;26232356	rs11802413;rs9438905;rs10903129;rs213641	TC;nonHDL;LDL;logTG	1:25561667;1:25561667;1:25570081;1:25570081;1:25580095;1:25580095;1:25583610;1:25583610;1:25590970;1:25590970;1:25621980;1:25621980;1:25622288;1:25622288;1:25624901;1:25624901;1:25663071;1:25663071;1:25667911;1:25667911;1:25668326;1:25668326;1:25668714;1:25668714;1:25668714;1:25674785;1:25674785;1:25674785;1:25674785;1:25674913;1:25674913;1:25676935;1:25676935;1:25677844;1:25677844;1:25684012;1:2…	rs55794721;rs55794721;rs1043879;rs1043879;rs9438900;rs9438900;rs72660908;rs72660908;rs201912594;rs201912594;rs190056379;rs190056379;rs2986163;rs2986163;rs1293267;rs1293267;rs596608;rs596608;rs3093578;rs3093578;rs9645452;rs9645452;rs3093584;rs3093584;rs3093584;rs3091242;rs3091242;rs3091242;rs3091242;rs3091241;rs3091241;rs3091240;rs3091240;rs3093614;rs3093614;rs3093632;rs3093632;rs3093632;rs3093638…	cholesterol;LDL_C;cholesterol;LDL_C;cholesterol;LDL_C;cholesterol;LDL_C;cholesterol;LDL_C;cholesterol;LDL_C;cholesterol;LDL_C;cholesterol;LDL_C;cholesterol;LDL_C;cholesterol;LDL_C;cholesterol;LDL_C;cholesterol;LDL;LDL_C;cholesterol;LDL;LDL_C;TC;cholesterol;LDL_C;cholesterol;LDL_C;cholesterol;LDL_C;cholesterol;LDL;LDL_C;cholesterol;LDL_C;cholesterol;LDL;LDL_C;cholesterol;LDL;LDL_C;cholesterol;LDL_…	UKBB;UKBB;UKBB;UKBB;UKBB;UKBB;UKBB;UKBB;UKBB;UKBB;UKBB;UKBB;UKBB;UKBB;UKBB;UKBB;UKBB;UKBB;UKBB;UKBB;UKBB;UKBB;UKBB;Willer_et_al_2013;UKBB;UKBB;Willer_et_al_2013;UKBB;Willer_et_al_2013;UKBB;UKBB;UKBB;UKBB;UKBB;UKBB;UKBB;Willer_et_al_2013;UKBB;UKBB;UKBB;UKBB;Willer_et_al_2013;UKBB;UKBB;Willer_et_al_2013;UKBB;UKBB;UKBB;UKBB;UKBB;UKBB;UKBB;UKBB;UKBB;UKBB;UKBB;UKBB;UKBB;UKBB;UKBB;UKBB;UKBB;UKBB;UKBB;U…	1:25866838;1:25570081;	rs61776818;rs1043879;
1_6	1	24791697	26363694	LA	25777743	1:25777743:C:T	rs6699113	t	c	0.531	0.0303196	0.0039984	3.378e-14	13.47	33	0.4133	0.000457873	No	MACO1	LDLRAP1	Biology	55	ApoB;EstC;FAw6;FreeC;IDL-C;IDL-CE;IDL-FC;IDL-L;IDL-P;IDL-PL;IDL-TG;LA;LDL-C;LDL-TG;L-LDL-C;L-LDL-CE;L-LDL-CE_percent;L-LDL-FC;L-LDL-L;L-LDL-P;L-LDL-PL;L-LDL-PL_percent;L-LDL-TG;M-LDL-C;M-LDL-CE;M-LDL-CE_percent;M-LDL-FC;M-LDL-FC_percent;M-LDL-L;M-LDL-P;M-LDL-PL;M-LDL-PL_percent;M-LDL-TG;PUFA;Remnant-C;Serum-C;S-HDL-PL_percent;S-LDL-C;S-LDL-CE;S-LDL-CE_percent;S-LDL-FC;S-LDL-FC_percent;S-LDL-L;S-L…	2	region_1_6_locus_1	intron_variant	1:25747230:C:G;1:25747230:C:G;	missense_variant,NMD_transcript_variant;missense_variant;	RHCE;RHCE;	H8_OTHEREAR (p=1.08508e-08);	Immature fraction of reticulocytes (Astle W 2016); Mean corpuscular volume (Astle W 2016); Platelet count (Astle W 2016); Plateletcrit (Astle W 2016); Red cell distribution width (Astle W 2016);	NA	NA	C1orf63;TMEM50A;RP11-335G20.7/ENSG00000117616;ENSG00000183726;ENSG00000259984-Whole blood (BIOSQTL_eQTL_EUR_2017); TMEM50A/ENSG00000183726-Whole blood (BIOSQTL_eQTL_EUR_2017); RHD/ENSG00000187010-Whole blood (BIOSQTL_eQTL_EUR_2017); RP3-465N24.5/ENSG00000261349-Whole blood (BIOSQTL_eQTL_EUR_2017); C1orf63;RHD/ENSG00000117616;ENSG00000187010-Whole blood (BIOSQTL_eQTL_EUR_2017); RHCE/ENSG0000018867…	Intercellular adhesion molecule 4 (Sun B 2018); Transmembrane protein 2 (Sun B 2018);	NA	NA	Yes	1:25760920;1:25764177;1:25768937	rs11802413;rs9438905;rs10903129	25760920;25764177;25768937;26232356	rs11802413;rs9438905;rs10903129;rs213641	TC;nonHDL;LDL;logTG	1:25561667;1:25561667;1:25570081;1:25570081;1:25580095;1:25580095;1:25583610;1:25583610;1:25590970;1:25590970;1:25621980;1:25621980;1:25622288;1:25622288;1:25624901;1:25624901;1:25663071;1:25663071;1:25667911;1:25667911;1:25668326;1:25668326;1:25668714;1:25668714;1:25668714;1:25674785;1:25674785;1:25674785;1:25674785;1:25674913;1:25674913;1:25676935;1:25676935;1:25677844;1:25677844;1:25684012;1:2…	rs55794721;rs55794721;rs1043879;rs1043879;rs9438900;rs9438900;rs72660908;rs72660908;rs201912594;rs201912594;rs190056379;rs190056379;rs2986163;rs2986163;rs1293267;rs1293267;rs596608;rs596608;rs3093578;rs3093578;rs9645452;rs9645452;rs3093584;rs3093584;rs3093584;rs3091242;rs3091242;rs3091242;rs3091242;rs3091241;rs3091241;rs3091240;rs3091240;rs3093614;rs3093614;rs3093632;rs3093632;rs3093632;rs3093638…	cholesterol;LDL_C;cholesterol;LDL_C;cholesterol;LDL_C;cholesterol;LDL_C;cholesterol;LDL_C;cholesterol;LDL_C;cholesterol;LDL_C;cholesterol;LDL_C;cholesterol;LDL_C;cholesterol;LDL_C;cholesterol;LDL_C;cholesterol;LDL;LDL_C;cholesterol;LDL;LDL_C;TC;cholesterol;LDL_C;cholesterol;LDL_C;cholesterol;LDL_C;cholesterol;LDL;LDL_C;cholesterol;LDL_C;cholesterol;LDL;LDL_C;cholesterol;LDL;LDL_C;cholesterol;LDL_…	UKBB;UKBB;UKBB;UKBB;UKBB;UKBB;UKBB;UKBB;UKBB;UKBB;UKBB;UKBB;UKBB;UKBB;UKBB;UKBB;UKBB;UKBB;UKBB;UKBB;UKBB;UKBB;UKBB;Willer_et_al_2013;UKBB;UKBB;Willer_et_al_2013;UKBB;Willer_et_al_2013;UKBB;UKBB;UKBB;UKBB;UKBB;UKBB;UKBB;Willer_et_al_2013;UKBB;UKBB;UKBB;UKBB;Willer_et_al_2013;UKBB;UKBB;Willer_et_al_2013;UKBB;UKBB;UKBB;UKBB;UKBB;UKBB;UKBB;UKBB;UKBB;UKBB;UKBB;UKBB;UKBB;UKBB;UKBB;UKBB;UKBB;UKBB;UKBB;U…	1:25866838;1:25570081;	rs61776818;rs1043879;
1_6	1	24791697	26363694	PUFA	25777743	1:25777743:C:T	rs6699113	t	c	0.5307	0.0301258	0.00405715	1.125e-13	12.95	32	0.2728	0.000452072	No	MACO1	LDLRAP1	Biology	55	ApoB;EstC;FAw6;FreeC;IDL-C;IDL-CE;IDL-FC;IDL-L;IDL-P;IDL-PL;IDL-TG;LA;LDL-C;LDL-TG;L-LDL-C;L-LDL-CE;L-LDL-CE_percent;L-LDL-FC;L-LDL-L;L-LDL-P;L-LDL-PL;L-LDL-PL_percent;L-LDL-TG;M-LDL-C;M-LDL-CE;M-LDL-CE_percent;M-LDL-FC;M-LDL-FC_percent;M-LDL-L;M-LDL-P;M-LDL-PL;M-LDL-PL_percent;M-LDL-TG;PUFA;Remnant-C;Serum-C;S-HDL-PL_percent;S-LDL-C;S-LDL-CE;S-LDL-CE_percent;S-LDL-FC;S-LDL-FC_percent;S-LDL-L;S-L…	2	region_1_6_locus_1	intron_variant	1:25747230:C:G;1:25747230:C:G;	missense_variant,NMD_transcript_variant;missense_variant;	RHCE;RHCE;	H8_OTHEREAR (p=1.08508e-08);	Immature fraction of reticulocytes (Astle W 2016); Mean corpuscular volume (Astle W 2016); Platelet count (Astle W 2016); Plateletcrit (Astle W 2016); Red cell distribution width (Astle W 2016);	NA	NA	C1orf63;TMEM50A;RP11-335G20.7/ENSG00000117616;ENSG00000183726;ENSG00000259984-Whole blood (BIOSQTL_eQTL_EUR_2017); TMEM50A/ENSG00000183726-Whole blood (BIOSQTL_eQTL_EUR_2017); RHD/ENSG00000187010-Whole blood (BIOSQTL_eQTL_EUR_2017); RP3-465N24.5/ENSG00000261349-Whole blood (BIOSQTL_eQTL_EUR_2017); C1orf63;RHD/ENSG00000117616;ENSG00000187010-Whole blood (BIOSQTL_eQTL_EUR_2017); RHCE/ENSG0000018867…	Intercellular adhesion molecule 4 (Sun B 2018); Transmembrane protein 2 (Sun B 2018);	NA	NA	Yes	1:25760920;1:25764177;1:25768937	rs11802413;rs9438905;rs10903129	25760920;25764177;25768937;26232356	rs11802413;rs9438905;rs10903129;rs213641	TC;nonHDL;LDL;logTG	1:25561667;1:25561667;1:25570081;1:25570081;1:25580095;1:25580095;1:25583610;1:25583610;1:25590970;1:25590970;1:25621980;1:25621980;1:25622288;1:25622288;1:25624901;1:25624901;1:25663071;1:25663071;1:25667911;1:25667911;1:25668326;1:25668326;1:25668714;1:25668714;1:25668714;1:25674785;1:25674785;1:25674785;1:25674785;1:25674913;1:25674913;1:25676935;1:25676935;1:25677844;1:25677844;1:25684012;1:2…	rs55794721;rs55794721;rs1043879;rs1043879;rs9438900;rs9438900;rs72660908;rs72660908;rs201912594;rs201912594;rs190056379;rs190056379;rs2986163;rs2986163;rs1293267;rs1293267;rs596608;rs596608;rs3093578;rs3093578;rs9645452;rs9645452;rs3093584;rs3093584;rs3093584;rs3091242;rs3091242;rs3091242;rs3091242;rs3091241;rs3091241;rs3091240;rs3091240;rs3093614;rs3093614;rs3093632;rs3093632;rs3093632;rs3093638…	cholesterol;LDL_C;cholesterol;LDL_C;cholesterol;LDL_C;cholesterol;LDL_C;cholesterol;LDL_C;cholesterol;LDL_C;cholesterol;LDL_C;cholesterol;LDL_C;cholesterol;LDL_C;cholesterol;LDL_C;cholesterol;LDL_C;cholesterol;LDL;LDL_C;cholesterol;LDL;LDL_C;TC;cholesterol;LDL_C;cholesterol;LDL_C;cholesterol;LDL_C;cholesterol;LDL;LDL_C;cholesterol;LDL_C;cholesterol;LDL;LDL_C;cholesterol;LDL;LDL_C;cholesterol;LDL_…	UKBB;UKBB;UKBB;UKBB;UKBB;UKBB;UKBB;UKBB;UKBB;UKBB;UKBB;UKBB;UKBB;UKBB;UKBB;UKBB;UKBB;UKBB;UKBB;UKBB;UKBB;UKBB;UKBB;Willer_et_al_2013;UKBB;UKBB;Willer_et_al_2013;UKBB;Willer_et_al_2013;UKBB;UKBB;UKBB;UKBB;UKBB;UKBB;UKBB;Willer_et_al_2013;UKBB;UKBB;UKBB;UKBB;Willer_et_al_2013;UKBB;UKBB;Willer_et_al_2013;UKBB;UKBB;UKBB;UKBB;UKBB;UKBB;UKBB;UKBB;UKBB;UKBB;UKBB;UKBB;UKBB;UKBB;UKBB;UKBB;UKBB;UKBB;UKBB;U…	1:25866838;1:25570081;	rs61776818;rs1043879;
1_6	1	24791697	26363694	S-LDL-PL	25777743	1:25777743:C:T	rs6699113	t	c	0.5306	0.0295814	0.00406163	3.262e-13	12.49	32	0.2301	0.00043589	No	MACO1	LDLRAP1	Biology	55	ApoB;EstC;FAw6;FreeC;IDL-C;IDL-CE;IDL-FC;IDL-L;IDL-P;IDL-PL;IDL-TG;LA;LDL-C;LDL-TG;L-LDL-C;L-LDL-CE;L-LDL-CE_percent;L-LDL-FC;L-LDL-L;L-LDL-P;L-LDL-PL;L-LDL-PL_percent;L-LDL-TG;M-LDL-C;M-LDL-CE;M-LDL-CE_percent;M-LDL-FC;M-LDL-FC_percent;M-LDL-L;M-LDL-P;M-LDL-PL;M-LDL-PL_percent;M-LDL-TG;PUFA;Remnant-C;Serum-C;S-HDL-PL_percent;S-LDL-C;S-LDL-CE;S-LDL-CE_percent;S-LDL-FC;S-LDL-FC_percent;S-LDL-L;S-L…	2	region_1_6_locus_1	intron_variant	1:25747230:C:G;1:25747230:C:G;	missense_variant,NMD_transcript_variant;missense_variant;	RHCE;RHCE;	H8_OTHEREAR (p=1.08508e-08);	Immature fraction of reticulocytes (Astle W 2016); Mean corpuscular volume (Astle W 2016); Platelet count (Astle W 2016); Plateletcrit (Astle W 2016); Red cell distribution width (Astle W 2016);	NA	NA	C1orf63;TMEM50A;RP11-335G20.7/ENSG00000117616;ENSG00000183726;ENSG00000259984-Whole blood (BIOSQTL_eQTL_EUR_2017); TMEM50A/ENSG00000183726-Whole blood (BIOSQTL_eQTL_EUR_2017); RHD/ENSG00000187010-Whole blood (BIOSQTL_eQTL_EUR_2017); RP3-465N24.5/ENSG00000261349-Whole blood (BIOSQTL_eQTL_EUR_2017); C1orf63;RHD/ENSG00000117616;ENSG00000187010-Whole blood (BIOSQTL_eQTL_EUR_2017); RHCE/ENSG0000018867…	Intercellular adhesion molecule 4 (Sun B 2018); Transmembrane protein 2 (Sun B 2018);	NA	NA	Yes	1:25760920;1:25764177;1:25768937	rs11802413;rs9438905;rs10903129	25760920;25764177;25768937;26232356	rs11802413;rs9438905;rs10903129;rs213641	TC;nonHDL;LDL;logTG	1:25561667;1:25561667;1:25570081;1:25570081;1:25580095;1:25580095;1:25583610;1:25583610;1:25590970;1:25590970;1:25621980;1:25621980;1:25622288;1:25622288;1:25624901;1:25624901;1:25663071;1:25663071;1:25667911;1:25667911;1:25668326;1:25668326;1:25668714;1:25668714;1:25668714;1:25674785;1:25674785;1:25674785;1:25674785;1:25674913;1:25674913;1:25676935;1:25676935;1:25677844;1:25677844;1:25684012;1:2…	rs55794721;rs55794721;rs1043879;rs1043879;rs9438900;rs9438900;rs72660908;rs72660908;rs201912594;rs201912594;rs190056379;rs190056379;rs2986163;rs2986163;rs1293267;rs1293267;rs596608;rs596608;rs3093578;rs3093578;rs9645452;rs9645452;rs3093584;rs3093584;rs3093584;rs3091242;rs3091242;rs3091242;rs3091242;rs3091241;rs3091241;rs3091240;rs3091240;rs3093614;rs3093614;rs3093632;rs3093632;rs3093632;rs3093638…	cholesterol;LDL_C;cholesterol;LDL_C;cholesterol;LDL_C;cholesterol;LDL_C;cholesterol;LDL_C;cholesterol;LDL_C;cholesterol;LDL_C;cholesterol;LDL_C;cholesterol;LDL_C;cholesterol;LDL_C;cholesterol;LDL_C;cholesterol;LDL;LDL_C;cholesterol;LDL;LDL_C;TC;cholesterol;LDL_C;cholesterol;LDL_C;cholesterol;LDL_C;cholesterol;LDL;LDL_C;cholesterol;LDL_C;cholesterol;LDL;LDL_C;cholesterol;LDL;LDL_C;cholesterol;LDL_…	UKBB;UKBB;UKBB;UKBB;UKBB;UKBB;UKBB;UKBB;UKBB;UKBB;UKBB;UKBB;UKBB;UKBB;UKBB;UKBB;UKBB;UKBB;UKBB;UKBB;UKBB;UKBB;UKBB;Willer_et_al_2013;UKBB;UKBB;Willer_et_al_2013;UKBB;Willer_et_al_2013;UKBB;UKBB;UKBB;UKBB;UKBB;UKBB;UKBB;Willer_et_al_2013;UKBB;UKBB;UKBB;UKBB;Willer_et_al_2013;UKBB;UKBB;Willer_et_al_2013;UKBB;UKBB;UKBB;UKBB;UKBB;UKBB;UKBB;UKBB;UKBB;UKBB;UKBB;UKBB;UKBB;UKBB;UKBB;UKBB;UKBB;UKBB;UKBB;U…	1:25866838;1:25570081;	rs61776818;rs1043879;
1_6	1	24791697	26363694	Remnant-C	25777743	1:25777743:C:T	rs6699113	t	c	0.5307	0.0281634	0.00403869	3.094e-12	11.51	32	0.2278	0.000395093	No	MACO1	LDLRAP1	Biology	55	ApoB;EstC;FAw6;FreeC;IDL-C;IDL-CE;IDL-FC;IDL-L;IDL-P;IDL-PL;IDL-TG;LA;LDL-C;LDL-TG;L-LDL-C;L-LDL-CE;L-LDL-CE_percent;L-LDL-FC;L-LDL-L;L-LDL-P;L-LDL-PL;L-LDL-PL_percent;L-LDL-TG;M-LDL-C;M-LDL-CE;M-LDL-CE_percent;M-LDL-FC;M-LDL-FC_percent;M-LDL-L;M-LDL-P;M-LDL-PL;M-LDL-PL_percent;M-LDL-TG;PUFA;Remnant-C;Serum-C;S-HDL-PL_percent;S-LDL-C;S-LDL-CE;S-LDL-CE_percent;S-LDL-FC;S-LDL-FC_percent;S-LDL-L;S-L…	2	region_1_6_locus_1	intron_variant	1:25747230:C:G;1:25747230:C:G;	missense_variant,NMD_transcript_variant;missense_variant;	RHCE;RHCE;	H8_OTHEREAR (p=1.08508e-08);	Immature fraction of reticulocytes (Astle W 2016); Mean corpuscular volume (Astle W 2016); Platelet count (Astle W 2016); Plateletcrit (Astle W 2016); Red cell distribution width (Astle W 2016);	NA	NA	C1orf63;TMEM50A;RP11-335G20.7/ENSG00000117616;ENSG00000183726;ENSG00000259984-Whole blood (BIOSQTL_eQTL_EUR_2017); TMEM50A/ENSG00000183726-Whole blood (BIOSQTL_eQTL_EUR_2017); RHD/ENSG00000187010-Whole blood (BIOSQTL_eQTL_EUR_2017); RP3-465N24.5/ENSG00000261349-Whole blood (BIOSQTL_eQTL_EUR_2017); C1orf63;RHD/ENSG00000117616;ENSG00000187010-Whole blood (BIOSQTL_eQTL_EUR_2017); RHCE/ENSG0000018867…	Intercellular adhesion molecule 4 (Sun B 2018); Transmembrane protein 2 (Sun B 2018);	NA	NA	Yes	1:25760920;1:25764177;1:25768937	rs11802413;rs9438905;rs10903129	25760920;25764177;25768937;26232356	rs11802413;rs9438905;rs10903129;rs213641	TC;nonHDL;LDL;logTG	1:25561667;1:25561667;1:25570081;1:25570081;1:25580095;1:25580095;1:25583610;1:25583610;1:25590970;1:25590970;1:25621980;1:25621980;1:25622288;1:25622288;1:25624901;1:25624901;1:25663071;1:25663071;1:25667911;1:25667911;1:25668326;1:25668326;1:25668714;1:25668714;1:25668714;1:25674785;1:25674785;1:25674785;1:25674785;1:25674913;1:25674913;1:25676935;1:25676935;1:25677844;1:25677844;1:25684012;1:2…	rs55794721;rs55794721;rs1043879;rs1043879;rs9438900;rs9438900;rs72660908;rs72660908;rs201912594;rs201912594;rs190056379;rs190056379;rs2986163;rs2986163;rs1293267;rs1293267;rs596608;rs596608;rs3093578;rs3093578;rs9645452;rs9645452;rs3093584;rs3093584;rs3093584;rs3091242;rs3091242;rs3091242;rs3091242;rs3091241;rs3091241;rs3091240;rs3091240;rs3093614;rs3093614;rs3093632;rs3093632;rs3093632;rs3093638…	cholesterol;LDL_C;cholesterol;LDL_C;cholesterol;LDL_C;cholesterol;LDL_C;cholesterol;LDL_C;cholesterol;LDL_C;cholesterol;LDL_C;cholesterol;LDL_C;cholesterol;LDL_C;cholesterol;LDL_C;cholesterol;LDL_C;cholesterol;LDL;LDL_C;cholesterol;LDL;LDL_C;TC;cholesterol;LDL_C;cholesterol;LDL_C;cholesterol;LDL_C;cholesterol;LDL;LDL_C;cholesterol;LDL_C;cholesterol;LDL;LDL_C;cholesterol;LDL;LDL_C;cholesterol;LDL_…	UKBB;UKBB;UKBB;UKBB;UKBB;UKBB;UKBB;UKBB;UKBB;UKBB;UKBB;UKBB;UKBB;UKBB;UKBB;UKBB;UKBB;UKBB;UKBB;UKBB;UKBB;UKBB;UKBB;Willer_et_al_2013;UKBB;UKBB;Willer_et_al_2013;UKBB;Willer_et_al_2013;UKBB;UKBB;UKBB;UKBB;UKBB;UKBB;UKBB;Willer_et_al_2013;UKBB;UKBB;UKBB;UKBB;Willer_et_al_2013;UKBB;UKBB;Willer_et_al_2013;UKBB;UKBB;UKBB;UKBB;UKBB;UKBB;UKBB;UKBB;UKBB;UKBB;UKBB;UKBB;UKBB;UKBB;UKBB;UKBB;UKBB;UKBB;UKBB;U…	1:25866838;1:25570081;	rs61776818;rs1043879;
1_6	1	24791697	26363694	XS-VLDL-L	25777743	1:25777743:C:T	rs6699113	t	c	0.5307	0.0274716	0.00402222	8.494e-12	11.07	32	0.4437	0.00037592	No	MACO1	LDLRAP1	Biology	55	ApoB;EstC;FAw6;FreeC;IDL-C;IDL-CE;IDL-FC;IDL-L;IDL-P;IDL-PL;IDL-TG;LA;LDL-C;LDL-TG;L-LDL-C;L-LDL-CE;L-LDL-CE_percent;L-LDL-FC;L-LDL-L;L-LDL-P;L-LDL-PL;L-LDL-PL_percent;L-LDL-TG;M-LDL-C;M-LDL-CE;M-LDL-CE_percent;M-LDL-FC;M-LDL-FC_percent;M-LDL-L;M-LDL-P;M-LDL-PL;M-LDL-PL_percent;M-LDL-TG;PUFA;Remnant-C;Serum-C;S-HDL-PL_percent;S-LDL-C;S-LDL-CE;S-LDL-CE_percent;S-LDL-FC;S-LDL-FC_percent;S-LDL-L;S-L…	2	region_1_6_locus_1	intron_variant	1:25747230:C:G;1:25747230:C:G;	missense_variant,NMD_transcript_variant;missense_variant;	RHCE;RHCE;	H8_OTHEREAR (p=1.08508e-08);	Immature fraction of reticulocytes (Astle W 2016); Mean corpuscular volume (Astle W 2016); Platelet count (Astle W 2016); Plateletcrit (Astle W 2016); Red cell distribution width (Astle W 2016);	NA	NA	C1orf63;TMEM50A;RP11-335G20.7/ENSG00000117616;ENSG00000183726;ENSG00000259984-Whole blood (BIOSQTL_eQTL_EUR_2017); TMEM50A/ENSG00000183726-Whole blood (BIOSQTL_eQTL_EUR_2017); RHD/ENSG00000187010-Whole blood (BIOSQTL_eQTL_EUR_2017); RP3-465N24.5/ENSG00000261349-Whole blood (BIOSQTL_eQTL_EUR_2017); C1orf63;RHD/ENSG00000117616;ENSG00000187010-Whole blood (BIOSQTL_eQTL_EUR_2017); RHCE/ENSG0000018867…	Intercellular adhesion molecule 4 (Sun B 2018); Transmembrane protein 2 (Sun B 2018);	NA	NA	Yes	1:25760920;1:25764177;1:25768937	rs11802413;rs9438905;rs10903129	25760920;25764177;25768937;26232356	rs11802413;rs9438905;rs10903129;rs213641	TC;nonHDL;LDL;logTG	1:25561667;1:25561667;1:25570081;1:25570081;1:25580095;1:25580095;1:25583610;1:25583610;1:25590970;1:25590970;1:25621980;1:25621980;1:25622288;1:25622288;1:25624901;1:25624901;1:25663071;1:25663071;1:25667911;1:25667911;1:25668326;1:25668326;1:25668714;1:25668714;1:25668714;1:25674785;1:25674785;1:25674785;1:25674785;1:25674913;1:25674913;1:25676935;1:25676935;1:25677844;1:25677844;1:25684012;1:2…	rs55794721;rs55794721;rs1043879;rs1043879;rs9438900;rs9438900;rs72660908;rs72660908;rs201912594;rs201912594;rs190056379;rs190056379;rs2986163;rs2986163;rs1293267;rs1293267;rs596608;rs596608;rs3093578;rs3093578;rs9645452;rs9645452;rs3093584;rs3093584;rs3093584;rs3091242;rs3091242;rs3091242;rs3091242;rs3091241;rs3091241;rs3091240;rs3091240;rs3093614;rs3093614;rs3093632;rs3093632;rs3093632;rs3093638…	cholesterol;LDL_C;cholesterol;LDL_C;cholesterol;LDL_C;cholesterol;LDL_C;cholesterol;LDL_C;cholesterol;LDL_C;cholesterol;LDL_C;cholesterol;LDL_C;cholesterol;LDL_C;cholesterol;LDL_C;cholesterol;LDL_C;cholesterol;LDL;LDL_C;cholesterol;LDL;LDL_C;TC;cholesterol;LDL_C;cholesterol;LDL_C;cholesterol;LDL_C;cholesterol;LDL;LDL_C;cholesterol;LDL_C;cholesterol;LDL;LDL_C;cholesterol;LDL;LDL_C;cholesterol;LDL_…	UKBB;UKBB;UKBB;UKBB;UKBB;UKBB;UKBB;UKBB;UKBB;UKBB;UKBB;UKBB;UKBB;UKBB;UKBB;UKBB;UKBB;UKBB;UKBB;UKBB;UKBB;UKBB;UKBB;Willer_et_al_2013;UKBB;UKBB;Willer_et_al_2013;UKBB;Willer_et_al_2013;UKBB;UKBB;UKBB;UKBB;UKBB;UKBB;UKBB;Willer_et_al_2013;UKBB;UKBB;UKBB;UKBB;Willer_et_al_2013;UKBB;UKBB;Willer_et_al_2013;UKBB;UKBB;UKBB;UKBB;UKBB;UKBB;UKBB;UKBB;UKBB;UKBB;UKBB;UKBB;UKBB;UKBB;UKBB;UKBB;UKBB;UKBB;UKBB;U…	1:25866838;1:25570081;	rs61776818;rs1043879;
1_6	1	24791697	26363694	XS-VLDL-P	25777743	1:25777743:C:T	rs6699113	t	c	0.5307	0.0274911	0.00402603	8.59e-12	11.07	32	0.4043	0.000376455	No	MACO1	LDLRAP1	Biology	55	ApoB;EstC;FAw6;FreeC;IDL-C;IDL-CE;IDL-FC;IDL-L;IDL-P;IDL-PL;IDL-TG;LA;LDL-C;LDL-TG;L-LDL-C;L-LDL-CE;L-LDL-CE_percent;L-LDL-FC;L-LDL-L;L-LDL-P;L-LDL-PL;L-LDL-PL_percent;L-LDL-TG;M-LDL-C;M-LDL-CE;M-LDL-CE_percent;M-LDL-FC;M-LDL-FC_percent;M-LDL-L;M-LDL-P;M-LDL-PL;M-LDL-PL_percent;M-LDL-TG;PUFA;Remnant-C;Serum-C;S-HDL-PL_percent;S-LDL-C;S-LDL-CE;S-LDL-CE_percent;S-LDL-FC;S-LDL-FC_percent;S-LDL-L;S-L…	2	region_1_6_locus_1	intron_variant	1:25747230:C:G;1:25747230:C:G;	missense_variant,NMD_transcript_variant;missense_variant;	RHCE;RHCE;	H8_OTHEREAR (p=1.08508e-08);	Immature fraction of reticulocytes (Astle W 2016); Mean corpuscular volume (Astle W 2016); Platelet count (Astle W 2016); Plateletcrit (Astle W 2016); Red cell distribution width (Astle W 2016);	NA	NA	C1orf63;TMEM50A;RP11-335G20.7/ENSG00000117616;ENSG00000183726;ENSG00000259984-Whole blood (BIOSQTL_eQTL_EUR_2017); TMEM50A/ENSG00000183726-Whole blood (BIOSQTL_eQTL_EUR_2017); RHD/ENSG00000187010-Whole blood (BIOSQTL_eQTL_EUR_2017); RP3-465N24.5/ENSG00000261349-Whole blood (BIOSQTL_eQTL_EUR_2017); C1orf63;RHD/ENSG00000117616;ENSG00000187010-Whole blood (BIOSQTL_eQTL_EUR_2017); RHCE/ENSG0000018867…	Intercellular adhesion molecule 4 (Sun B 2018); Transmembrane protein 2 (Sun B 2018);	NA	NA	Yes	1:25760920;1:25764177;1:25768937	rs11802413;rs9438905;rs10903129	25760920;25764177;25768937;26232356	rs11802413;rs9438905;rs10903129;rs213641	TC;nonHDL;LDL;logTG	1:25561667;1:25561667;1:25570081;1:25570081;1:25580095;1:25580095;1:25583610;1:25583610;1:25590970;1:25590970;1:25621980;1:25621980;1:25622288;1:25622288;1:25624901;1:25624901;1:25663071;1:25663071;1:25667911;1:25667911;1:25668326;1:25668326;1:25668714;1:25668714;1:25668714;1:25674785;1:25674785;1:25674785;1:25674785;1:25674913;1:25674913;1:25676935;1:25676935;1:25677844;1:25677844;1:25684012;1:2…	rs55794721;rs55794721;rs1043879;rs1043879;rs9438900;rs9438900;rs72660908;rs72660908;rs201912594;rs201912594;rs190056379;rs190056379;rs2986163;rs2986163;rs1293267;rs1293267;rs596608;rs596608;rs3093578;rs3093578;rs9645452;rs9645452;rs3093584;rs3093584;rs3093584;rs3091242;rs3091242;rs3091242;rs3091242;rs3091241;rs3091241;rs3091240;rs3091240;rs3093614;rs3093614;rs3093632;rs3093632;rs3093632;rs3093638…	cholesterol;LDL_C;cholesterol;LDL_C;cholesterol;LDL_C;cholesterol;LDL_C;cholesterol;LDL_C;cholesterol;LDL_C;cholesterol;LDL_C;cholesterol;LDL_C;cholesterol;LDL_C;cholesterol;LDL_C;cholesterol;LDL_C;cholesterol;LDL;LDL_C;cholesterol;LDL;LDL_C;TC;cholesterol;LDL_C;cholesterol;LDL_C;cholesterol;LDL_C;cholesterol;LDL;LDL_C;cholesterol;LDL_C;cholesterol;LDL;LDL_C;cholesterol;LDL;LDL_C;cholesterol;LDL_…	UKBB;UKBB;UKBB;UKBB;UKBB;UKBB;UKBB;UKBB;UKBB;UKBB;UKBB;UKBB;UKBB;UKBB;UKBB;UKBB;UKBB;UKBB;UKBB;UKBB;UKBB;UKBB;UKBB;Willer_et_al_2013;UKBB;UKBB;Willer_et_al_2013;UKBB;Willer_et_al_2013;UKBB;UKBB;UKBB;UKBB;UKBB;UKBB;UKBB;Willer_et_al_2013;UKBB;UKBB;UKBB;UKBB;Willer_et_al_2013;UKBB;UKBB;Willer_et_al_2013;UKBB;UKBB;UKBB;UKBB;UKBB;UKBB;UKBB;UKBB;UKBB;UKBB;UKBB;UKBB;UKBB;UKBB;UKBB;UKBB;UKBB;UKBB;UKBB;U…	1:25866838;1:25570081;	rs61776818;rs1043879;
1_6	1	24791697	26363694	S-LDL-TG	25777743	1:25777743:C:T	rs6699113	t	c	0.5304	0.0275015	0.00407407	1.475e-11	10.83	32	0.2802	0.000376767	No	MACO1	LDLRAP1	Biology	55	ApoB;EstC;FAw6;FreeC;IDL-C;IDL-CE;IDL-FC;IDL-L;IDL-P;IDL-PL;IDL-TG;LA;LDL-C;LDL-TG;L-LDL-C;L-LDL-CE;L-LDL-CE_percent;L-LDL-FC;L-LDL-L;L-LDL-P;L-LDL-PL;L-LDL-PL_percent;L-LDL-TG;M-LDL-C;M-LDL-CE;M-LDL-CE_percent;M-LDL-FC;M-LDL-FC_percent;M-LDL-L;M-LDL-P;M-LDL-PL;M-LDL-PL_percent;M-LDL-TG;PUFA;Remnant-C;Serum-C;S-HDL-PL_percent;S-LDL-C;S-LDL-CE;S-LDL-CE_percent;S-LDL-FC;S-LDL-FC_percent;S-LDL-L;S-L…	2	region_1_6_locus_1	intron_variant	1:25747230:C:G;1:25747230:C:G;	missense_variant,NMD_transcript_variant;missense_variant;	RHCE;RHCE;	H8_OTHEREAR (p=1.08508e-08);	Immature fraction of reticulocytes (Astle W 2016); Mean corpuscular volume (Astle W 2016); Platelet count (Astle W 2016); Plateletcrit (Astle W 2016); Red cell distribution width (Astle W 2016);	NA	NA	C1orf63;TMEM50A;RP11-335G20.7/ENSG00000117616;ENSG00000183726;ENSG00000259984-Whole blood (BIOSQTL_eQTL_EUR_2017); TMEM50A/ENSG00000183726-Whole blood (BIOSQTL_eQTL_EUR_2017); RHD/ENSG00000187010-Whole blood (BIOSQTL_eQTL_EUR_2017); RP3-465N24.5/ENSG00000261349-Whole blood (BIOSQTL_eQTL_EUR_2017); C1orf63;RHD/ENSG00000117616;ENSG00000187010-Whole blood (BIOSQTL_eQTL_EUR_2017); RHCE/ENSG0000018867…	Intercellular adhesion molecule 4 (Sun B 2018); Transmembrane protein 2 (Sun B 2018);	NA	NA	Yes	1:25760920;1:25764177;1:25768937	rs11802413;rs9438905;rs10903129	25760920;25764177;25768937;26232356	rs11802413;rs9438905;rs10903129;rs213641	TC;nonHDL;LDL;logTG	1:25561667;1:25561667;1:25570081;1:25570081;1:25580095;1:25580095;1:25583610;1:25583610;1:25590970;1:25590970;1:25621980;1:25621980;1:25622288;1:25622288;1:25624901;1:25624901;1:25663071;1:25663071;1:25667911;1:25667911;1:25668326;1:25668326;1:25668714;1:25668714;1:25668714;1:25674785;1:25674785;1:25674785;1:25674785;1:25674913;1:25674913;1:25676935;1:25676935;1:25677844;1:25677844;1:25684012;1:2…	rs55794721;rs55794721;rs1043879;rs1043879;rs9438900;rs9438900;rs72660908;rs72660908;rs201912594;rs201912594;rs190056379;rs190056379;rs2986163;rs2986163;rs1293267;rs1293267;rs596608;rs596608;rs3093578;rs3093578;rs9645452;rs9645452;rs3093584;rs3093584;rs3093584;rs3091242;rs3091242;rs3091242;rs3091242;rs3091241;rs3091241;rs3091240;rs3091240;rs3093614;rs3093614;rs3093632;rs3093632;rs3093632;rs3093638…	cholesterol;LDL_C;cholesterol;LDL_C;cholesterol;LDL_C;cholesterol;LDL_C;cholesterol;LDL_C;cholesterol;LDL_C;cholesterol;LDL_C;cholesterol;LDL_C;cholesterol;LDL_C;cholesterol;LDL_C;cholesterol;LDL_C;cholesterol;LDL;LDL_C;cholesterol;LDL;LDL_C;TC;cholesterol;LDL_C;cholesterol;LDL_C;cholesterol;LDL_C;cholesterol;LDL;LDL_C;cholesterol;LDL_C;cholesterol;LDL;LDL_C;cholesterol;LDL;LDL_C;cholesterol;LDL_…	UKBB;UKBB;UKBB;UKBB;UKBB;UKBB;UKBB;UKBB;UKBB;UKBB;UKBB;UKBB;UKBB;UKBB;UKBB;UKBB;UKBB;UKBB;UKBB;UKBB;UKBB;UKBB;UKBB;Willer_et_al_2013;UKBB;UKBB;Willer_et_al_2013;UKBB;Willer_et_al_2013;UKBB;UKBB;UKBB;UKBB;UKBB;UKBB;UKBB;Willer_et_al_2013;UKBB;UKBB;UKBB;UKBB;Willer_et_al_2013;UKBB;UKBB;Willer_et_al_2013;UKBB;UKBB;UKBB;UKBB;UKBB;UKBB;UKBB;UKBB;UKBB;UKBB;UKBB;UKBB;UKBB;UKBB;UKBB;UKBB;UKBB;UKBB;UKBB;U…	1:25866838;1:25570081;	rs61776818;rs1043879;
1_6	1	24791697	26363694	M-LDL-TG	25777743	1:25777743:C:T	rs6699113	t	c	0.5304	0.0263436	0.0040649	9.126e-11	10.04	32	0.3504	0.000345711	No	MACO1	LDLRAP1	Biology	55	ApoB;EstC;FAw6;FreeC;IDL-C;IDL-CE;IDL-FC;IDL-L;IDL-P;IDL-PL;IDL-TG;LA;LDL-C;LDL-TG;L-LDL-C;L-LDL-CE;L-LDL-CE_percent;L-LDL-FC;L-LDL-L;L-LDL-P;L-LDL-PL;L-LDL-PL_percent;L-LDL-TG;M-LDL-C;M-LDL-CE;M-LDL-CE_percent;M-LDL-FC;M-LDL-FC_percent;M-LDL-L;M-LDL-P;M-LDL-PL;M-LDL-PL_percent;M-LDL-TG;PUFA;Remnant-C;Serum-C;S-HDL-PL_percent;S-LDL-C;S-LDL-CE;S-LDL-CE_percent;S-LDL-FC;S-LDL-FC_percent;S-LDL-L;S-L…	2	region_1_6_locus_1	intron_variant	1:25747230:C:G;1:25747230:C:G;	missense_variant,NMD_transcript_variant;missense_variant;	RHCE;RHCE;	H8_OTHEREAR (p=1.08508e-08);	Immature fraction of reticulocytes (Astle W 2016); Mean corpuscular volume (Astle W 2016); Platelet count (Astle W 2016); Plateletcrit (Astle W 2016); Red cell distribution width (Astle W 2016);	NA	NA	C1orf63;TMEM50A;RP11-335G20.7/ENSG00000117616;ENSG00000183726;ENSG00000259984-Whole blood (BIOSQTL_eQTL_EUR_2017); TMEM50A/ENSG00000183726-Whole blood (BIOSQTL_eQTL_EUR_2017); RHD/ENSG00000187010-Whole blood (BIOSQTL_eQTL_EUR_2017); RP3-465N24.5/ENSG00000261349-Whole blood (BIOSQTL_eQTL_EUR_2017); C1orf63;RHD/ENSG00000117616;ENSG00000187010-Whole blood (BIOSQTL_eQTL_EUR_2017); RHCE/ENSG0000018867…	Intercellular adhesion molecule 4 (Sun B 2018); Transmembrane protein 2 (Sun B 2018);	NA	NA	Yes	1:25760920;1:25764177;1:25768937	rs11802413;rs9438905;rs10903129	25760920;25764177;25768937;26232356	rs11802413;rs9438905;rs10903129;rs213641	TC;nonHDL;LDL;logTG	1:25561667;1:25561667;1:25570081;1:25570081;1:25580095;1:25580095;1:25583610;1:25583610;1:25590970;1:25590970;1:25621980;1:25621980;1:25622288;1:25622288;1:25624901;1:25624901;1:25663071;1:25663071;1:25667911;1:25667911;1:25668326;1:25668326;1:25668714;1:25668714;1:25668714;1:25674785;1:25674785;1:25674785;1:25674785;1:25674913;1:25674913;1:25676935;1:25676935;1:25677844;1:25677844;1:25684012;1:2…	rs55794721;rs55794721;rs1043879;rs1043879;rs9438900;rs9438900;rs72660908;rs72660908;rs201912594;rs201912594;rs190056379;rs190056379;rs2986163;rs2986163;rs1293267;rs1293267;rs596608;rs596608;rs3093578;rs3093578;rs9645452;rs9645452;rs3093584;rs3093584;rs3093584;rs3091242;rs3091242;rs3091242;rs3091242;rs3091241;rs3091241;rs3091240;rs3091240;rs3093614;rs3093614;rs3093632;rs3093632;rs3093632;rs3093638…	cholesterol;LDL_C;cholesterol;LDL_C;cholesterol;LDL_C;cholesterol;LDL_C;cholesterol;LDL_C;cholesterol;LDL_C;cholesterol;LDL_C;cholesterol;LDL_C;cholesterol;LDL_C;cholesterol;LDL_C;cholesterol;LDL_C;cholesterol;LDL;LDL_C;cholesterol;LDL;LDL_C;TC;cholesterol;LDL_C;cholesterol;LDL_C;cholesterol;LDL_C;cholesterol;LDL;LDL_C;cholesterol;LDL_C;cholesterol;LDL;LDL_C;cholesterol;LDL;LDL_C;cholesterol;LDL_…	UKBB;UKBB;UKBB;UKBB;UKBB;UKBB;UKBB;UKBB;UKBB;UKBB;UKBB;UKBB;UKBB;UKBB;UKBB;UKBB;UKBB;UKBB;UKBB;UKBB;UKBB;UKBB;UKBB;Willer_et_al_2013;UKBB;UKBB;Willer_et_al_2013;UKBB;Willer_et_al_2013;UKBB;UKBB;UKBB;UKBB;UKBB;UKBB;UKBB;Willer_et_al_2013;UKBB;UKBB;UKBB;UKBB;Willer_et_al_2013;UKBB;UKBB;Willer_et_al_2013;UKBB;UKBB;UKBB;UKBB;UKBB;UKBB;UKBB;UKBB;UKBB;UKBB;UKBB;UKBB;UKBB;UKBB;UKBB;UKBB;UKBB;UKBB;UKBB;U…	1:25866838;1:25570081;	rs61776818;rs1043879;
1_6	1	24791697	26363694	XL-HDL-TG	25777743	1:25777743:C:T	rs6699113	t	c	0.5305	0.0261827	0.00405233	1.039e-10	9.98	32	0.1303	0.000341491	No	MACO1	LDLRAP1	Biology	55	ApoB;EstC;FAw6;FreeC;IDL-C;IDL-CE;IDL-FC;IDL-L;IDL-P;IDL-PL;IDL-TG;LA;LDL-C;LDL-TG;L-LDL-C;L-LDL-CE;L-LDL-CE_percent;L-LDL-FC;L-LDL-L;L-LDL-P;L-LDL-PL;L-LDL-PL_percent;L-LDL-TG;M-LDL-C;M-LDL-CE;M-LDL-CE_percent;M-LDL-FC;M-LDL-FC_percent;M-LDL-L;M-LDL-P;M-LDL-PL;M-LDL-PL_percent;M-LDL-TG;PUFA;Remnant-C;Serum-C;S-HDL-PL_percent;S-LDL-C;S-LDL-CE;S-LDL-CE_percent;S-LDL-FC;S-LDL-FC_percent;S-LDL-L;S-L…	2	region_1_6_locus_1	intron_variant	1:25747230:C:G;1:25747230:C:G;	missense_variant,NMD_transcript_variant;missense_variant;	RHCE;RHCE;	H8_OTHEREAR (p=1.08508e-08);	Immature fraction of reticulocytes (Astle W 2016); Mean corpuscular volume (Astle W 2016); Platelet count (Astle W 2016); Plateletcrit (Astle W 2016); Red cell distribution width (Astle W 2016);	NA	NA	C1orf63;TMEM50A;RP11-335G20.7/ENSG00000117616;ENSG00000183726;ENSG00000259984-Whole blood (BIOSQTL_eQTL_EUR_2017); TMEM50A/ENSG00000183726-Whole blood (BIOSQTL_eQTL_EUR_2017); RHD/ENSG00000187010-Whole blood (BIOSQTL_eQTL_EUR_2017); RP3-465N24.5/ENSG00000261349-Whole blood (BIOSQTL_eQTL_EUR_2017); C1orf63;RHD/ENSG00000117616;ENSG00000187010-Whole blood (BIOSQTL_eQTL_EUR_2017); RHCE/ENSG0000018867…	Intercellular adhesion molecule 4 (Sun B 2018); Transmembrane protein 2 (Sun B 2018);	NA	NA	Yes	1:25760920;1:25764177;1:25768937	rs11802413;rs9438905;rs10903129	25760920;25764177;25768937;26232356	rs11802413;rs9438905;rs10903129;rs213641	TC;nonHDL;LDL;logTG	1:25561667;1:25561667;1:25570081;1:25570081;1:25580095;1:25580095;1:25583610;1:25583610;1:25590970;1:25590970;1:25621980;1:25621980;1:25622288;1:25622288;1:25624901;1:25624901;1:25663071;1:25663071;1:25667911;1:25667911;1:25668326;1:25668326;1:25668714;1:25668714;1:25668714;1:25674785;1:25674785;1:25674785;1:25674785;1:25674913;1:25674913;1:25676935;1:25676935;1:25677844;1:25677844;1:25684012;1:2…	rs55794721;rs55794721;rs1043879;rs1043879;rs9438900;rs9438900;rs72660908;rs72660908;rs201912594;rs201912594;rs190056379;rs190056379;rs2986163;rs2986163;rs1293267;rs1293267;rs596608;rs596608;rs3093578;rs3093578;rs9645452;rs9645452;rs3093584;rs3093584;rs3093584;rs3091242;rs3091242;rs3091242;rs3091242;rs3091241;rs3091241;rs3091240;rs3091240;rs3093614;rs3093614;rs3093632;rs3093632;rs3093632;rs3093638…	cholesterol;LDL_C;cholesterol;LDL_C;cholesterol;LDL_C;cholesterol;LDL_C;cholesterol;LDL_C;cholesterol;LDL_C;cholesterol;LDL_C;cholesterol;LDL_C;cholesterol;LDL_C;cholesterol;LDL_C;cholesterol;LDL_C;cholesterol;LDL;LDL_C;cholesterol;LDL;LDL_C;TC;cholesterol;LDL_C;cholesterol;LDL_C;cholesterol;LDL_C;cholesterol;LDL;LDL_C;cholesterol;LDL_C;cholesterol;LDL;LDL_C;cholesterol;LDL;LDL_C;cholesterol;LDL_…	UKBB;UKBB;UKBB;UKBB;UKBB;UKBB;UKBB;UKBB;UKBB;UKBB;UKBB;UKBB;UKBB;UKBB;UKBB;UKBB;UKBB;UKBB;UKBB;UKBB;UKBB;UKBB;UKBB;Willer_et_al_2013;UKBB;UKBB;Willer_et_al_2013;UKBB;Willer_et_al_2013;UKBB;UKBB;UKBB;UKBB;UKBB;UKBB;UKBB;Willer_et_al_2013;UKBB;UKBB;UKBB;UKBB;Willer_et_al_2013;UKBB;UKBB;Willer_et_al_2013;UKBB;UKBB;UKBB;UKBB;UKBB;UKBB;UKBB;UKBB;UKBB;UKBB;UKBB;UKBB;UKBB;UKBB;UKBB;UKBB;UKBB;UKBB;UKBB;U…	1:25866838;1:25570081;	rs61776818;rs1043879;
1_6	1	24791697	26363694	LDL-TG	25777743	1:25777743:C:T	rs6699113	t	c	0.5305	0.0259805	0.00406642	1.669e-10	9.78	32	0.3175	0.000336237	No	MACO1	LDLRAP1	Biology	55	ApoB;EstC;FAw6;FreeC;IDL-C;IDL-CE;IDL-FC;IDL-L;IDL-P;IDL-PL;IDL-TG;LA;LDL-C;LDL-TG;L-LDL-C;L-LDL-CE;L-LDL-CE_percent;L-LDL-FC;L-LDL-L;L-LDL-P;L-LDL-PL;L-LDL-PL_percent;L-LDL-TG;M-LDL-C;M-LDL-CE;M-LDL-CE_percent;M-LDL-FC;M-LDL-FC_percent;M-LDL-L;M-LDL-P;M-LDL-PL;M-LDL-PL_percent;M-LDL-TG;PUFA;Remnant-C;Serum-C;S-HDL-PL_percent;S-LDL-C;S-LDL-CE;S-LDL-CE_percent;S-LDL-FC;S-LDL-FC_percent;S-LDL-L;S-L…	2	region_1_6_locus_1	intron_variant	1:25747230:C:G;1:25747230:C:G;	missense_variant,NMD_transcript_variant;missense_variant;	RHCE;RHCE;	H8_OTHEREAR (p=1.08508e-08);	Immature fraction of reticulocytes (Astle W 2016); Mean corpuscular volume (Astle W 2016); Platelet count (Astle W 2016); Plateletcrit (Astle W 2016); Red cell distribution width (Astle W 2016);	NA	NA	C1orf63;TMEM50A;RP11-335G20.7/ENSG00000117616;ENSG00000183726;ENSG00000259984-Whole blood (BIOSQTL_eQTL_EUR_2017); TMEM50A/ENSG00000183726-Whole blood (BIOSQTL_eQTL_EUR_2017); RHD/ENSG00000187010-Whole blood (BIOSQTL_eQTL_EUR_2017); RP3-465N24.5/ENSG00000261349-Whole blood (BIOSQTL_eQTL_EUR_2017); C1orf63;RHD/ENSG00000117616;ENSG00000187010-Whole blood (BIOSQTL_eQTL_EUR_2017); RHCE/ENSG0000018867…	Intercellular adhesion molecule 4 (Sun B 2018); Transmembrane protein 2 (Sun B 2018);	NA	NA	Yes	1:25760920;1:25764177;1:25768937	rs11802413;rs9438905;rs10903129	25760920;25764177;25768937;26232356	rs11802413;rs9438905;rs10903129;rs213641	TC;nonHDL;LDL;logTG	1:25561667;1:25561667;1:25570081;1:25570081;1:25580095;1:25580095;1:25583610;1:25583610;1:25590970;1:25590970;1:25621980;1:25621980;1:25622288;1:25622288;1:25624901;1:25624901;1:25663071;1:25663071;1:25667911;1:25667911;1:25668326;1:25668326;1:25668714;1:25668714;1:25668714;1:25674785;1:25674785;1:25674785;1:25674785;1:25674913;1:25674913;1:25676935;1:25676935;1:25677844;1:25677844;1:25684012;1:2…	rs55794721;rs55794721;rs1043879;rs1043879;rs9438900;rs9438900;rs72660908;rs72660908;rs201912594;rs201912594;rs190056379;rs190056379;rs2986163;rs2986163;rs1293267;rs1293267;rs596608;rs596608;rs3093578;rs3093578;rs9645452;rs9645452;rs3093584;rs3093584;rs3093584;rs3091242;rs3091242;rs3091242;rs3091242;rs3091241;rs3091241;rs3091240;rs3091240;rs3093614;rs3093614;rs3093632;rs3093632;rs3093632;rs3093638…	cholesterol;LDL_C;cholesterol;LDL_C;cholesterol;LDL_C;cholesterol;LDL_C;cholesterol;LDL_C;cholesterol;LDL_C;cholesterol;LDL_C;cholesterol;LDL_C;cholesterol;LDL_C;cholesterol;LDL_C;cholesterol;LDL_C;cholesterol;LDL;LDL_C;cholesterol;LDL;LDL_C;TC;cholesterol;LDL_C;cholesterol;LDL_C;cholesterol;LDL_C;cholesterol;LDL;LDL_C;cholesterol;LDL_C;cholesterol;LDL;LDL_C;cholesterol;LDL;LDL_C;cholesterol;LDL_…	UKBB;UKBB;UKBB;UKBB;UKBB;UKBB;UKBB;UKBB;UKBB;UKBB;UKBB;UKBB;UKBB;UKBB;UKBB;UKBB;UKBB;UKBB;UKBB;UKBB;UKBB;UKBB;UKBB;Willer_et_al_2013;UKBB;UKBB;Willer_et_al_2013;UKBB;Willer_et_al_2013;UKBB;UKBB;UKBB;UKBB;UKBB;UKBB;UKBB;Willer_et_al_2013;UKBB;UKBB;UKBB;UKBB;Willer_et_al_2013;UKBB;UKBB;Willer_et_al_2013;UKBB;UKBB;UKBB;UKBB;UKBB;UKBB;UKBB;UKBB;UKBB;UKBB;UKBB;UKBB;UKBB;UKBB;UKBB;UKBB;UKBB;UKBB;UKBB;U…	1:25866838;1:25570081;	rs61776818;rs1043879;
1_6	1	24791697	26363694	TotFA	25777743	1:25777743:C:T	rs6699113	t	c	0.5306	0.0257832	0.004088	2.844e-10	9.55	32	0.1956	0.000331142	No	MACO1	LDLRAP1	Biology	55	ApoB;EstC;FAw6;FreeC;IDL-C;IDL-CE;IDL-FC;IDL-L;IDL-P;IDL-PL;IDL-TG;LA;LDL-C;LDL-TG;L-LDL-C;L-LDL-CE;L-LDL-CE_percent;L-LDL-FC;L-LDL-L;L-LDL-P;L-LDL-PL;L-LDL-PL_percent;L-LDL-TG;M-LDL-C;M-LDL-CE;M-LDL-CE_percent;M-LDL-FC;M-LDL-FC_percent;M-LDL-L;M-LDL-P;M-LDL-PL;M-LDL-PL_percent;M-LDL-TG;PUFA;Remnant-C;Serum-C;S-HDL-PL_percent;S-LDL-C;S-LDL-CE;S-LDL-CE_percent;S-LDL-FC;S-LDL-FC_percent;S-LDL-L;S-L…	2	region_1_6_locus_1	intron_variant	1:25747230:C:G;1:25747230:C:G;	missense_variant,NMD_transcript_variant;missense_variant;	RHCE;RHCE;	H8_OTHEREAR (p=1.08508e-08);	Immature fraction of reticulocytes (Astle W 2016); Mean corpuscular volume (Astle W 2016); Platelet count (Astle W 2016); Plateletcrit (Astle W 2016); Red cell distribution width (Astle W 2016);	NA	NA	C1orf63;TMEM50A;RP11-335G20.7/ENSG00000117616;ENSG00000183726;ENSG00000259984-Whole blood (BIOSQTL_eQTL_EUR_2017); TMEM50A/ENSG00000183726-Whole blood (BIOSQTL_eQTL_EUR_2017); RHD/ENSG00000187010-Whole blood (BIOSQTL_eQTL_EUR_2017); RP3-465N24.5/ENSG00000261349-Whole blood (BIOSQTL_eQTL_EUR_2017); C1orf63;RHD/ENSG00000117616;ENSG00000187010-Whole blood (BIOSQTL_eQTL_EUR_2017); RHCE/ENSG0000018867…	Intercellular adhesion molecule 4 (Sun B 2018); Transmembrane protein 2 (Sun B 2018);	NA	NA	Yes	1:25760920;1:25764177;1:25768937	rs11802413;rs9438905;rs10903129	25760920;25764177;25768937;26232356	rs11802413;rs9438905;rs10903129;rs213641	TC;nonHDL;LDL;logTG	1:25561667;1:25561667;1:25570081;1:25570081;1:25580095;1:25580095;1:25583610;1:25583610;1:25590970;1:25590970;1:25621980;1:25621980;1:25622288;1:25622288;1:25624901;1:25624901;1:25663071;1:25663071;1:25667911;1:25667911;1:25668326;1:25668326;1:25668714;1:25668714;1:25668714;1:25674785;1:25674785;1:25674785;1:25674785;1:25674913;1:25674913;1:25676935;1:25676935;1:25677844;1:25677844;1:25684012;1:2…	rs55794721;rs55794721;rs1043879;rs1043879;rs9438900;rs9438900;rs72660908;rs72660908;rs201912594;rs201912594;rs190056379;rs190056379;rs2986163;rs2986163;rs1293267;rs1293267;rs596608;rs596608;rs3093578;rs3093578;rs9645452;rs9645452;rs3093584;rs3093584;rs3093584;rs3091242;rs3091242;rs3091242;rs3091242;rs3091241;rs3091241;rs3091240;rs3091240;rs3093614;rs3093614;rs3093632;rs3093632;rs3093632;rs3093638…	cholesterol;LDL_C;cholesterol;LDL_C;cholesterol;LDL_C;cholesterol;LDL_C;cholesterol;LDL_C;cholesterol;LDL_C;cholesterol;LDL_C;cholesterol;LDL_C;cholesterol;LDL_C;cholesterol;LDL_C;cholesterol;LDL_C;cholesterol;LDL;LDL_C;cholesterol;LDL;LDL_C;TC;cholesterol;LDL_C;cholesterol;LDL_C;cholesterol;LDL_C;cholesterol;LDL;LDL_C;cholesterol;LDL_C;cholesterol;LDL;LDL_C;cholesterol;LDL;LDL_C;cholesterol;LDL_…	UKBB;UKBB;UKBB;UKBB;UKBB;UKBB;UKBB;UKBB;UKBB;UKBB;UKBB;UKBB;UKBB;UKBB;UKBB;UKBB;UKBB;UKBB;UKBB;UKBB;UKBB;UKBB;UKBB;Willer_et_al_2013;UKBB;UKBB;Willer_et_al_2013;UKBB;Willer_et_al_2013;UKBB;UKBB;UKBB;UKBB;UKBB;UKBB;UKBB;Willer_et_al_2013;UKBB;UKBB;UKBB;UKBB;Willer_et_al_2013;UKBB;UKBB;Willer_et_al_2013;UKBB;UKBB;UKBB;UKBB;UKBB;UKBB;UKBB;UKBB;UKBB;UKBB;UKBB;UKBB;UKBB;UKBB;UKBB;UKBB;UKBB;UKBB;UKBB;U…	1:25866838;1:25570081;	rs61776818;rs1043879;
1_6	1	24791697	26363694	S-VLDL-C	25777743	1:25777743:C:T	rs6699113	t	c	0.5307	0.0250962	0.00402122	4.35e-10	9.36	32	0.205	0.000313721	No	MACO1	LDLRAP1	Biology	55	ApoB;EstC;FAw6;FreeC;IDL-C;IDL-CE;IDL-FC;IDL-L;IDL-P;IDL-PL;IDL-TG;LA;LDL-C;LDL-TG;L-LDL-C;L-LDL-CE;L-LDL-CE_percent;L-LDL-FC;L-LDL-L;L-LDL-P;L-LDL-PL;L-LDL-PL_percent;L-LDL-TG;M-LDL-C;M-LDL-CE;M-LDL-CE_percent;M-LDL-FC;M-LDL-FC_percent;M-LDL-L;M-LDL-P;M-LDL-PL;M-LDL-PL_percent;M-LDL-TG;PUFA;Remnant-C;Serum-C;S-HDL-PL_percent;S-LDL-C;S-LDL-CE;S-LDL-CE_percent;S-LDL-FC;S-LDL-FC_percent;S-LDL-L;S-L…	2	region_1_6_locus_1	intron_variant	1:25747230:C:G;1:25747230:C:G;	missense_variant,NMD_transcript_variant;missense_variant;	RHCE;RHCE;	H8_OTHEREAR (p=1.08508e-08);	Immature fraction of reticulocytes (Astle W 2016); Mean corpuscular volume (Astle W 2016); Platelet count (Astle W 2016); Plateletcrit (Astle W 2016); Red cell distribution width (Astle W 2016);	NA	NA	C1orf63;TMEM50A;RP11-335G20.7/ENSG00000117616;ENSG00000183726;ENSG00000259984-Whole blood (BIOSQTL_eQTL_EUR_2017); TMEM50A/ENSG00000183726-Whole blood (BIOSQTL_eQTL_EUR_2017); RHD/ENSG00000187010-Whole blood (BIOSQTL_eQTL_EUR_2017); RP3-465N24.5/ENSG00000261349-Whole blood (BIOSQTL_eQTL_EUR_2017); C1orf63;RHD/ENSG00000117616;ENSG00000187010-Whole blood (BIOSQTL_eQTL_EUR_2017); RHCE/ENSG0000018867…	Intercellular adhesion molecule 4 (Sun B 2018); Transmembrane protein 2 (Sun B 2018);	NA	NA	Yes	1:25760920;1:25764177;1:25768937	rs11802413;rs9438905;rs10903129	25760920;25764177;25768937;26232356	rs11802413;rs9438905;rs10903129;rs213641	TC;nonHDL;LDL;logTG	1:25561667;1:25561667;1:25570081;1:25570081;1:25580095;1:25580095;1:25583610;1:25583610;1:25590970;1:25590970;1:25621980;1:25621980;1:25622288;1:25622288;1:25624901;1:25624901;1:25663071;1:25663071;1:25667911;1:25667911;1:25668326;1:25668326;1:25668714;1:25668714;1:25668714;1:25674785;1:25674785;1:25674785;1:25674785;1:25674913;1:25674913;1:25676935;1:25676935;1:25677844;1:25677844;1:25684012;1:2…	rs55794721;rs55794721;rs1043879;rs1043879;rs9438900;rs9438900;rs72660908;rs72660908;rs201912594;rs201912594;rs190056379;rs190056379;rs2986163;rs2986163;rs1293267;rs1293267;rs596608;rs596608;rs3093578;rs3093578;rs9645452;rs9645452;rs3093584;rs3093584;rs3093584;rs3091242;rs3091242;rs3091242;rs3091242;rs3091241;rs3091241;rs3091240;rs3091240;rs3093614;rs3093614;rs3093632;rs3093632;rs3093632;rs3093638…	cholesterol;LDL_C;cholesterol;LDL_C;cholesterol;LDL_C;cholesterol;LDL_C;cholesterol;LDL_C;cholesterol;LDL_C;cholesterol;LDL_C;cholesterol;LDL_C;cholesterol;LDL_C;cholesterol;LDL_C;cholesterol;LDL_C;cholesterol;LDL;LDL_C;cholesterol;LDL;LDL_C;TC;cholesterol;LDL_C;cholesterol;LDL_C;cholesterol;LDL_C;cholesterol;LDL;LDL_C;cholesterol;LDL_C;cholesterol;LDL;LDL_C;cholesterol;LDL;LDL_C;cholesterol;LDL_…	UKBB;UKBB;UKBB;UKBB;UKBB;UKBB;UKBB;UKBB;UKBB;UKBB;UKBB;UKBB;UKBB;UKBB;UKBB;UKBB;UKBB;UKBB;UKBB;UKBB;UKBB;UKBB;UKBB;Willer_et_al_2013;UKBB;UKBB;Willer_et_al_2013;UKBB;Willer_et_al_2013;UKBB;UKBB;UKBB;UKBB;UKBB;UKBB;UKBB;Willer_et_al_2013;UKBB;UKBB;UKBB;UKBB;Willer_et_al_2013;UKBB;UKBB;Willer_et_al_2013;UKBB;UKBB;UKBB;UKBB;UKBB;UKBB;UKBB;UKBB;UKBB;UKBB;UKBB;UKBB;UKBB;UKBB;UKBB;UKBB;UKBB;UKBB;UKBB;U…	1:25866838;1:25570081;	rs61776818;rs1043879;
1_6	1	24791697	26363694	S-VLDL-CE	25777743	1:25777743:C:T	rs6699113	t	c	0.5307	0.024955	0.00401881	5.313e-10	9.27	32	0.2985	0.000310203	No	MACO1	LDLRAP1	Biology	55	ApoB;EstC;FAw6;FreeC;IDL-C;IDL-CE;IDL-FC;IDL-L;IDL-P;IDL-PL;IDL-TG;LA;LDL-C;LDL-TG;L-LDL-C;L-LDL-CE;L-LDL-CE_percent;L-LDL-FC;L-LDL-L;L-LDL-P;L-LDL-PL;L-LDL-PL_percent;L-LDL-TG;M-LDL-C;M-LDL-CE;M-LDL-CE_percent;M-LDL-FC;M-LDL-FC_percent;M-LDL-L;M-LDL-P;M-LDL-PL;M-LDL-PL_percent;M-LDL-TG;PUFA;Remnant-C;Serum-C;S-HDL-PL_percent;S-LDL-C;S-LDL-CE;S-LDL-CE_percent;S-LDL-FC;S-LDL-FC_percent;S-LDL-L;S-L…	2	region_1_6_locus_1	intron_variant	1:25747230:C:G;1:25747230:C:G;	missense_variant,NMD_transcript_variant;missense_variant;	RHCE;RHCE;	H8_OTHEREAR (p=1.08508e-08);	Immature fraction of reticulocytes (Astle W 2016); Mean corpuscular volume (Astle W 2016); Platelet count (Astle W 2016); Plateletcrit (Astle W 2016); Red cell distribution width (Astle W 2016);	NA	NA	C1orf63;TMEM50A;RP11-335G20.7/ENSG00000117616;ENSG00000183726;ENSG00000259984-Whole blood (BIOSQTL_eQTL_EUR_2017); TMEM50A/ENSG00000183726-Whole blood (BIOSQTL_eQTL_EUR_2017); RHD/ENSG00000187010-Whole blood (BIOSQTL_eQTL_EUR_2017); RP3-465N24.5/ENSG00000261349-Whole blood (BIOSQTL_eQTL_EUR_2017); C1orf63;RHD/ENSG00000117616;ENSG00000187010-Whole blood (BIOSQTL_eQTL_EUR_2017); RHCE/ENSG0000018867…	Intercellular adhesion molecule 4 (Sun B 2018); Transmembrane protein 2 (Sun B 2018);	NA	NA	Yes	1:25760920;1:25764177;1:25768937	rs11802413;rs9438905;rs10903129	25760920;25764177;25768937;26232356	rs11802413;rs9438905;rs10903129;rs213641	TC;nonHDL;LDL;logTG	1:25561667;1:25561667;1:25570081;1:25570081;1:25580095;1:25580095;1:25583610;1:25583610;1:25590970;1:25590970;1:25621980;1:25621980;1:25622288;1:25622288;1:25624901;1:25624901;1:25663071;1:25663071;1:25667911;1:25667911;1:25668326;1:25668326;1:25668714;1:25668714;1:25668714;1:25674785;1:25674785;1:25674785;1:25674785;1:25674913;1:25674913;1:25676935;1:25676935;1:25677844;1:25677844;1:25684012;1:2…	rs55794721;rs55794721;rs1043879;rs1043879;rs9438900;rs9438900;rs72660908;rs72660908;rs201912594;rs201912594;rs190056379;rs190056379;rs2986163;rs2986163;rs1293267;rs1293267;rs596608;rs596608;rs3093578;rs3093578;rs9645452;rs9645452;rs3093584;rs3093584;rs3093584;rs3091242;rs3091242;rs3091242;rs3091242;rs3091241;rs3091241;rs3091240;rs3091240;rs3093614;rs3093614;rs3093632;rs3093632;rs3093632;rs3093638…	cholesterol;LDL_C;cholesterol;LDL_C;cholesterol;LDL_C;cholesterol;LDL_C;cholesterol;LDL_C;cholesterol;LDL_C;cholesterol;LDL_C;cholesterol;LDL_C;cholesterol;LDL_C;cholesterol;LDL_C;cholesterol;LDL_C;cholesterol;LDL;LDL_C;cholesterol;LDL;LDL_C;TC;cholesterol;LDL_C;cholesterol;LDL_C;cholesterol;LDL_C;cholesterol;LDL;LDL_C;cholesterol;LDL_C;cholesterol;LDL;LDL_C;cholesterol;LDL;LDL_C;cholesterol;LDL_…	UKBB;UKBB;UKBB;UKBB;UKBB;UKBB;UKBB;UKBB;UKBB;UKBB;UKBB;UKBB;UKBB;UKBB;UKBB;UKBB;UKBB;UKBB;UKBB;UKBB;UKBB;UKBB;UKBB;Willer_et_al_2013;UKBB;UKBB;Willer_et_al_2013;UKBB;Willer_et_al_2013;UKBB;UKBB;UKBB;UKBB;UKBB;UKBB;UKBB;Willer_et_al_2013;UKBB;UKBB;UKBB;UKBB;Willer_et_al_2013;UKBB;UKBB;Willer_et_al_2013;UKBB;UKBB;UKBB;UKBB;UKBB;UKBB;UKBB;UKBB;UKBB;UKBB;UKBB;UKBB;UKBB;UKBB;UKBB;UKBB;UKBB;UKBB;UKBB;U…	1:25866838;1:25570081;	rs61776818;rs1043879;
1_6	1	24791697	26363694	IDL-TG	25777743	1:25777743:C:T	rs6699113	t	c	0.5305	0.0249994	0.00405735	7.205e-10	9.14	32	0.1885	0.000311323	No	MACO1	LDLRAP1	Biology	55	ApoB;EstC;FAw6;FreeC;IDL-C;IDL-CE;IDL-FC;IDL-L;IDL-P;IDL-PL;IDL-TG;LA;LDL-C;LDL-TG;L-LDL-C;L-LDL-CE;L-LDL-CE_percent;L-LDL-FC;L-LDL-L;L-LDL-P;L-LDL-PL;L-LDL-PL_percent;L-LDL-TG;M-LDL-C;M-LDL-CE;M-LDL-CE_percent;M-LDL-FC;M-LDL-FC_percent;M-LDL-L;M-LDL-P;M-LDL-PL;M-LDL-PL_percent;M-LDL-TG;PUFA;Remnant-C;Serum-C;S-HDL-PL_percent;S-LDL-C;S-LDL-CE;S-LDL-CE_percent;S-LDL-FC;S-LDL-FC_percent;S-LDL-L;S-L…	2	region_1_6_locus_1	intron_variant	1:25747230:C:G;1:25747230:C:G;	missense_variant,NMD_transcript_variant;missense_variant;	RHCE;RHCE;	H8_OTHEREAR (p=1.08508e-08);	Immature fraction of reticulocytes (Astle W 2016); Mean corpuscular volume (Astle W 2016); Platelet count (Astle W 2016); Plateletcrit (Astle W 2016); Red cell distribution width (Astle W 2016);	NA	NA	C1orf63;TMEM50A;RP11-335G20.7/ENSG00000117616;ENSG00000183726;ENSG00000259984-Whole blood (BIOSQTL_eQTL_EUR_2017); TMEM50A/ENSG00000183726-Whole blood (BIOSQTL_eQTL_EUR_2017); RHD/ENSG00000187010-Whole blood (BIOSQTL_eQTL_EUR_2017); RP3-465N24.5/ENSG00000261349-Whole blood (BIOSQTL_eQTL_EUR_2017); C1orf63;RHD/ENSG00000117616;ENSG00000187010-Whole blood (BIOSQTL_eQTL_EUR_2017); RHCE/ENSG0000018867…	Intercellular adhesion molecule 4 (Sun B 2018); Transmembrane protein 2 (Sun B 2018);	NA	NA	Yes	1:25760920;1:25764177;1:25768937	rs11802413;rs9438905;rs10903129	25760920;25764177;25768937;26232356	rs11802413;rs9438905;rs10903129;rs213641	TC;nonHDL;LDL;logTG	1:25561667;1:25561667;1:25570081;1:25570081;1:25580095;1:25580095;1:25583610;1:25583610;1:25590970;1:25590970;1:25621980;1:25621980;1:25622288;1:25622288;1:25624901;1:25624901;1:25663071;1:25663071;1:25667911;1:25667911;1:25668326;1:25668326;1:25668714;1:25668714;1:25668714;1:25674785;1:25674785;1:25674785;1:25674785;1:25674913;1:25674913;1:25676935;1:25676935;1:25677844;1:25677844;1:25684012;1:2…	rs55794721;rs55794721;rs1043879;rs1043879;rs9438900;rs9438900;rs72660908;rs72660908;rs201912594;rs201912594;rs190056379;rs190056379;rs2986163;rs2986163;rs1293267;rs1293267;rs596608;rs596608;rs3093578;rs3093578;rs9645452;rs9645452;rs3093584;rs3093584;rs3093584;rs3091242;rs3091242;rs3091242;rs3091242;rs3091241;rs3091241;rs3091240;rs3091240;rs3093614;rs3093614;rs3093632;rs3093632;rs3093632;rs3093638…	cholesterol;LDL_C;cholesterol;LDL_C;cholesterol;LDL_C;cholesterol;LDL_C;cholesterol;LDL_C;cholesterol;LDL_C;cholesterol;LDL_C;cholesterol;LDL_C;cholesterol;LDL_C;cholesterol;LDL_C;cholesterol;LDL_C;cholesterol;LDL;LDL_C;cholesterol;LDL;LDL_C;TC;cholesterol;LDL_C;cholesterol;LDL_C;cholesterol;LDL_C;cholesterol;LDL;LDL_C;cholesterol;LDL_C;cholesterol;LDL;LDL_C;cholesterol;LDL;LDL_C;cholesterol;LDL_…	UKBB;UKBB;UKBB;UKBB;UKBB;UKBB;UKBB;UKBB;UKBB;UKBB;UKBB;UKBB;UKBB;UKBB;UKBB;UKBB;UKBB;UKBB;UKBB;UKBB;UKBB;UKBB;UKBB;Willer_et_al_2013;UKBB;UKBB;Willer_et_al_2013;UKBB;Willer_et_al_2013;UKBB;UKBB;UKBB;UKBB;UKBB;UKBB;UKBB;Willer_et_al_2013;UKBB;UKBB;UKBB;UKBB;Willer_et_al_2013;UKBB;UKBB;Willer_et_al_2013;UKBB;UKBB;UKBB;UKBB;UKBB;UKBB;UKBB;UKBB;UKBB;UKBB;UKBB;UKBB;UKBB;UKBB;UKBB;UKBB;UKBB;UKBB;UKBB;U…	1:25866838;1:25570081;	rs61776818;rs1043879;
1_6	1	24791697	26363694	S-LDL-L	25778106	1:25778106:C:T	rs7554255	t	c	0.5306	0.0329729	0.00406096	4.682e-16	15.33	32	0.479	0.000541569	No	MACO1	LDLRAP1	Biology	56	ApoB;EstC;FAw6;FreeC;IDL-C;IDL-CE;IDL-FC;IDL-L;IDL-P;IDL-PL;IDL-TG;LA;LDL-C;LDL-TG;L-LDL-C;L-LDL-CE;L-LDL-CE_percent;L-LDL-FC;L-LDL-L;L-LDL-P;L-LDL-PL;L-LDL-PL_percent;L-LDL-TG;M-LDL-C;M-LDL-CE;M-LDL-CE_percent;M-LDL-FC;M-LDL-FC_percent;M-LDL-L;M-LDL-P;M-LDL-PL;M-LDL-PL_percent;M-LDL-TG;PUFA;Remnant-C;Serum-C;S-HDL-PL_percent;S-LDL-C;S-LDL-CE;S-LDL-CE_percent;S-LDL-C_percent;S-LDL-FC;S-LDL-FC_per…	2	region_1_6_locus_1	intron_variant	1:25747230:C:G;1:25747230:C:G;	missense_variant,NMD_transcript_variant;missense_variant;	RHCE;RHCE;	H8_OTHEREAR (p=1.08233e-08);	Immature fraction of reticulocytes (Astle W 2016); Mean corpuscular volume (Astle W 2016); Platelet count (Astle W 2016); Plateletcrit (Astle W 2016); Red cell distribution width (Astle W 2016); Low density lipoprotein (GLGC 2013);	NA	NA	C1orf63;TMEM50A;RP11-335G20.7/ENSG00000117616;ENSG00000183726;ENSG00000259984-Whole blood (BIOSQTL_eQTL_EUR_2017); TMEM50A/ENSG00000183726-Whole blood (BIOSQTL_eQTL_EUR_2017); RHD/ENSG00000187010-Whole blood (BIOSQTL_eQTL_EUR_2017); RP3-465N24.5/ENSG00000261349-Whole blood (BIOSQTL_eQTL_EUR_2017); C1orf63;RHD/ENSG00000117616;ENSG00000187010-Whole blood (BIOSQTL_eQTL_EUR_2017); RHCE/ENSG0000018867…	Intercellular adhesion molecule 4 (Sun B 2018); Transmembrane protein 2 (Sun B 2018);	NA	NA	Yes	1:25760920;1:25764177;1:25768937	rs11802413;rs9438905;rs10903129	25760920;25764177;25768937;26232356	rs11802413;rs9438905;rs10903129;rs213641	TC;nonHDL;LDL;logTG	1:25561667;1:25561667;1:25570081;1:25570081;1:25580095;1:25580095;1:25583610;1:25583610;1:25590970;1:25590970;1:25621980;1:25621980;1:25622288;1:25622288;1:25624901;1:25624901;1:25663071;1:25663071;1:25667911;1:25667911;1:25668326;1:25668326;1:25668714;1:25668714;1:25668714;1:25674785;1:25674785;1:25674785;1:25674785;1:25674913;1:25674913;1:25676935;1:25676935;1:25677844;1:25677844;1:25684012;1:2…	rs55794721;rs55794721;rs1043879;rs1043879;rs9438900;rs9438900;rs72660908;rs72660908;rs201912594;rs201912594;rs190056379;rs190056379;rs2986163;rs2986163;rs1293267;rs1293267;rs596608;rs596608;rs3093578;rs3093578;rs9645452;rs9645452;rs3093584;rs3093584;rs3093584;rs3091242;rs3091242;rs3091242;rs3091242;rs3091241;rs3091241;rs3091240;rs3091240;rs3093614;rs3093614;rs3093632;rs3093632;rs3093632;rs3093638…	cholesterol;LDL_C;cholesterol;LDL_C;cholesterol;LDL_C;cholesterol;LDL_C;cholesterol;LDL_C;cholesterol;LDL_C;cholesterol;LDL_C;cholesterol;LDL_C;cholesterol;LDL_C;cholesterol;LDL_C;cholesterol;LDL_C;cholesterol;LDL;LDL_C;cholesterol;LDL;LDL_C;TC;cholesterol;LDL_C;cholesterol;LDL_C;cholesterol;LDL_C;cholesterol;LDL;LDL_C;cholesterol;LDL_C;cholesterol;LDL;LDL_C;cholesterol;LDL;LDL_C;cholesterol;LDL_…	UKBB;UKBB;UKBB;UKBB;UKBB;UKBB;UKBB;UKBB;UKBB;UKBB;UKBB;UKBB;UKBB;UKBB;UKBB;UKBB;UKBB;UKBB;UKBB;UKBB;UKBB;UKBB;UKBB;Willer_et_al_2013;UKBB;UKBB;Willer_et_al_2013;UKBB;Willer_et_al_2013;UKBB;UKBB;UKBB;UKBB;UKBB;UKBB;UKBB;Willer_et_al_2013;UKBB;UKBB;UKBB;UKBB;Willer_et_al_2013;UKBB;UKBB;Willer_et_al_2013;UKBB;UKBB;UKBB;UKBB;UKBB;UKBB;UKBB;UKBB;UKBB;UKBB;UKBB;UKBB;UKBB;UKBB;UKBB;UKBB;UKBB;UKBB;UKBB;U…	1:25866838;1:25570081;	rs61776818;rs1043879;
1_6	1	24791697	26363694	S-LDL-C	25778106	1:25778106:C:T	rs7554255	t	c	0.5306	0.0328115	0.00406246	6.652e-16	15.18	32	0.5045	0.00053628	No	MACO1	LDLRAP1	Biology	56	ApoB;EstC;FAw6;FreeC;IDL-C;IDL-CE;IDL-FC;IDL-L;IDL-P;IDL-PL;IDL-TG;LA;LDL-C;LDL-TG;L-LDL-C;L-LDL-CE;L-LDL-CE_percent;L-LDL-FC;L-LDL-L;L-LDL-P;L-LDL-PL;L-LDL-PL_percent;L-LDL-TG;M-LDL-C;M-LDL-CE;M-LDL-CE_percent;M-LDL-FC;M-LDL-FC_percent;M-LDL-L;M-LDL-P;M-LDL-PL;M-LDL-PL_percent;M-LDL-TG;PUFA;Remnant-C;Serum-C;S-HDL-PL_percent;S-LDL-C;S-LDL-CE;S-LDL-CE_percent;S-LDL-C_percent;S-LDL-FC;S-LDL-FC_per…	2	region_1_6_locus_1	intron_variant	1:25747230:C:G;1:25747230:C:G;	missense_variant,NMD_transcript_variant;missense_variant;	RHCE;RHCE;	H8_OTHEREAR (p=1.08233e-08);	Immature fraction of reticulocytes (Astle W 2016); Mean corpuscular volume (Astle W 2016); Platelet count (Astle W 2016); Plateletcrit (Astle W 2016); Red cell distribution width (Astle W 2016); Low density lipoprotein (GLGC 2013);	NA	NA	C1orf63;TMEM50A;RP11-335G20.7/ENSG00000117616;ENSG00000183726;ENSG00000259984-Whole blood (BIOSQTL_eQTL_EUR_2017); TMEM50A/ENSG00000183726-Whole blood (BIOSQTL_eQTL_EUR_2017); RHD/ENSG00000187010-Whole blood (BIOSQTL_eQTL_EUR_2017); RP3-465N24.5/ENSG00000261349-Whole blood (BIOSQTL_eQTL_EUR_2017); C1orf63;RHD/ENSG00000117616;ENSG00000187010-Whole blood (BIOSQTL_eQTL_EUR_2017); RHCE/ENSG0000018867…	Intercellular adhesion molecule 4 (Sun B 2018); Transmembrane protein 2 (Sun B 2018);	NA	NA	Yes	1:25760920;1:25764177;1:25768937	rs11802413;rs9438905;rs10903129	25760920;25764177;25768937;26232356	rs11802413;rs9438905;rs10903129;rs213641	TC;nonHDL;LDL;logTG	1:25561667;1:25561667;1:25570081;1:25570081;1:25580095;1:25580095;1:25583610;1:25583610;1:25590970;1:25590970;1:25621980;1:25621980;1:25622288;1:25622288;1:25624901;1:25624901;1:25663071;1:25663071;1:25667911;1:25667911;1:25668326;1:25668326;1:25668714;1:25668714;1:25668714;1:25674785;1:25674785;1:25674785;1:25674785;1:25674913;1:25674913;1:25676935;1:25676935;1:25677844;1:25677844;1:25684012;1:2…	rs55794721;rs55794721;rs1043879;rs1043879;rs9438900;rs9438900;rs72660908;rs72660908;rs201912594;rs201912594;rs190056379;rs190056379;rs2986163;rs2986163;rs1293267;rs1293267;rs596608;rs596608;rs3093578;rs3093578;rs9645452;rs9645452;rs3093584;rs3093584;rs3093584;rs3091242;rs3091242;rs3091242;rs3091242;rs3091241;rs3091241;rs3091240;rs3091240;rs3093614;rs3093614;rs3093632;rs3093632;rs3093632;rs3093638…	cholesterol;LDL_C;cholesterol;LDL_C;cholesterol;LDL_C;cholesterol;LDL_C;cholesterol;LDL_C;cholesterol;LDL_C;cholesterol;LDL_C;cholesterol;LDL_C;cholesterol;LDL_C;cholesterol;LDL_C;cholesterol;LDL_C;cholesterol;LDL;LDL_C;cholesterol;LDL;LDL_C;TC;cholesterol;LDL_C;cholesterol;LDL_C;cholesterol;LDL_C;cholesterol;LDL;LDL_C;cholesterol;LDL_C;cholesterol;LDL;LDL_C;cholesterol;LDL;LDL_C;cholesterol;LDL_…	UKBB;UKBB;UKBB;UKBB;UKBB;UKBB;UKBB;UKBB;UKBB;UKBB;UKBB;UKBB;UKBB;UKBB;UKBB;UKBB;UKBB;UKBB;UKBB;UKBB;UKBB;UKBB;UKBB;Willer_et_al_2013;UKBB;UKBB;Willer_et_al_2013;UKBB;Willer_et_al_2013;UKBB;UKBB;UKBB;UKBB;UKBB;UKBB;UKBB;Willer_et_al_2013;UKBB;UKBB;UKBB;UKBB;Willer_et_al_2013;UKBB;UKBB;Willer_et_al_2013;UKBB;UKBB;UKBB;UKBB;UKBB;UKBB;UKBB;UKBB;UKBB;UKBB;UKBB;UKBB;UKBB;UKBB;UKBB;UKBB;UKBB;UKBB;UKBB;U…	1:25866838;1:25570081;	rs61776818;rs1043879;
1_6	1	24791697	26363694	LDL-C	25778106	1:25778106:C:T	rs7554255	t	c	0.5306	0.0327655	0.00406346	7.417e-16	15.13	32	0.432	0.00053478	No	MACO1	LDLRAP1	Biology	56	ApoB;EstC;FAw6;FreeC;IDL-C;IDL-CE;IDL-FC;IDL-L;IDL-P;IDL-PL;IDL-TG;LA;LDL-C;LDL-TG;L-LDL-C;L-LDL-CE;L-LDL-CE_percent;L-LDL-FC;L-LDL-L;L-LDL-P;L-LDL-PL;L-LDL-PL_percent;L-LDL-TG;M-LDL-C;M-LDL-CE;M-LDL-CE_percent;M-LDL-FC;M-LDL-FC_percent;M-LDL-L;M-LDL-P;M-LDL-PL;M-LDL-PL_percent;M-LDL-TG;PUFA;Remnant-C;Serum-C;S-HDL-PL_percent;S-LDL-C;S-LDL-CE;S-LDL-CE_percent;S-LDL-C_percent;S-LDL-FC;S-LDL-FC_per…	2	region_1_6_locus_1	intron_variant	1:25747230:C:G;1:25747230:C:G;	missense_variant,NMD_transcript_variant;missense_variant;	RHCE;RHCE;	H8_OTHEREAR (p=1.08233e-08);	Immature fraction of reticulocytes (Astle W 2016); Mean corpuscular volume (Astle W 2016); Platelet count (Astle W 2016); Plateletcrit (Astle W 2016); Red cell distribution width (Astle W 2016); Low density lipoprotein (GLGC 2013);	NA	NA	C1orf63;TMEM50A;RP11-335G20.7/ENSG00000117616;ENSG00000183726;ENSG00000259984-Whole blood (BIOSQTL_eQTL_EUR_2017); TMEM50A/ENSG00000183726-Whole blood (BIOSQTL_eQTL_EUR_2017); RHD/ENSG00000187010-Whole blood (BIOSQTL_eQTL_EUR_2017); RP3-465N24.5/ENSG00000261349-Whole blood (BIOSQTL_eQTL_EUR_2017); C1orf63;RHD/ENSG00000117616;ENSG00000187010-Whole blood (BIOSQTL_eQTL_EUR_2017); RHCE/ENSG0000018867…	Intercellular adhesion molecule 4 (Sun B 2018); Transmembrane protein 2 (Sun B 2018);	NA	NA	Yes	1:25760920;1:25764177;1:25768937	rs11802413;rs9438905;rs10903129	25760920;25764177;25768937;26232356	rs11802413;rs9438905;rs10903129;rs213641	TC;nonHDL;LDL;logTG	1:25561667;1:25561667;1:25570081;1:25570081;1:25580095;1:25580095;1:25583610;1:25583610;1:25590970;1:25590970;1:25621980;1:25621980;1:25622288;1:25622288;1:25624901;1:25624901;1:25663071;1:25663071;1:25667911;1:25667911;1:25668326;1:25668326;1:25668714;1:25668714;1:25668714;1:25674785;1:25674785;1:25674785;1:25674785;1:25674913;1:25674913;1:25676935;1:25676935;1:25677844;1:25677844;1:25684012;1:2…	rs55794721;rs55794721;rs1043879;rs1043879;rs9438900;rs9438900;rs72660908;rs72660908;rs201912594;rs201912594;rs190056379;rs190056379;rs2986163;rs2986163;rs1293267;rs1293267;rs596608;rs596608;rs3093578;rs3093578;rs9645452;rs9645452;rs3093584;rs3093584;rs3093584;rs3091242;rs3091242;rs3091242;rs3091242;rs3091241;rs3091241;rs3091240;rs3091240;rs3093614;rs3093614;rs3093632;rs3093632;rs3093632;rs3093638…	cholesterol;LDL_C;cholesterol;LDL_C;cholesterol;LDL_C;cholesterol;LDL_C;cholesterol;LDL_C;cholesterol;LDL_C;cholesterol;LDL_C;cholesterol;LDL_C;cholesterol;LDL_C;cholesterol;LDL_C;cholesterol;LDL_C;cholesterol;LDL;LDL_C;cholesterol;LDL;LDL_C;TC;cholesterol;LDL_C;cholesterol;LDL_C;cholesterol;LDL_C;cholesterol;LDL;LDL_C;cholesterol;LDL_C;cholesterol;LDL;LDL_C;cholesterol;LDL;LDL_C;cholesterol;LDL_…	UKBB;UKBB;UKBB;UKBB;UKBB;UKBB;UKBB;UKBB;UKBB;UKBB;UKBB;UKBB;UKBB;UKBB;UKBB;UKBB;UKBB;UKBB;UKBB;UKBB;UKBB;UKBB;UKBB;Willer_et_al_2013;UKBB;UKBB;Willer_et_al_2013;UKBB;Willer_et_al_2013;UKBB;UKBB;UKBB;UKBB;UKBB;UKBB;UKBB;Willer_et_al_2013;UKBB;UKBB;UKBB;UKBB;Willer_et_al_2013;UKBB;UKBB;Willer_et_al_2013;UKBB;UKBB;UKBB;UKBB;UKBB;UKBB;UKBB;UKBB;UKBB;UKBB;UKBB;UKBB;UKBB;UKBB;UKBB;UKBB;UKBB;UKBB;UKBB;U…	1:25866838;1:25570081;	rs61776818;rs1043879;
1_6	1	24791697	26363694	S-LDL-CE	25778106	1:25778106:C:T	rs7554255	t	c	0.5306	0.0326879	0.00406573	8.994e-16	15.05	32	0.5166	0.000532248	No	MACO1	LDLRAP1	Biology	56	ApoB;EstC;FAw6;FreeC;IDL-C;IDL-CE;IDL-FC;IDL-L;IDL-P;IDL-PL;IDL-TG;LA;LDL-C;LDL-TG;L-LDL-C;L-LDL-CE;L-LDL-CE_percent;L-LDL-FC;L-LDL-L;L-LDL-P;L-LDL-PL;L-LDL-PL_percent;L-LDL-TG;M-LDL-C;M-LDL-CE;M-LDL-CE_percent;M-LDL-FC;M-LDL-FC_percent;M-LDL-L;M-LDL-P;M-LDL-PL;M-LDL-PL_percent;M-LDL-TG;PUFA;Remnant-C;Serum-C;S-HDL-PL_percent;S-LDL-C;S-LDL-CE;S-LDL-CE_percent;S-LDL-C_percent;S-LDL-FC;S-LDL-FC_per…	2	region_1_6_locus_1	intron_variant	1:25747230:C:G;1:25747230:C:G;	missense_variant,NMD_transcript_variant;missense_variant;	RHCE;RHCE;	H8_OTHEREAR (p=1.08233e-08);	Immature fraction of reticulocytes (Astle W 2016); Mean corpuscular volume (Astle W 2016); Platelet count (Astle W 2016); Plateletcrit (Astle W 2016); Red cell distribution width (Astle W 2016); Low density lipoprotein (GLGC 2013);	NA	NA	C1orf63;TMEM50A;RP11-335G20.7/ENSG00000117616;ENSG00000183726;ENSG00000259984-Whole blood (BIOSQTL_eQTL_EUR_2017); TMEM50A/ENSG00000183726-Whole blood (BIOSQTL_eQTL_EUR_2017); RHD/ENSG00000187010-Whole blood (BIOSQTL_eQTL_EUR_2017); RP3-465N24.5/ENSG00000261349-Whole blood (BIOSQTL_eQTL_EUR_2017); C1orf63;RHD/ENSG00000117616;ENSG00000187010-Whole blood (BIOSQTL_eQTL_EUR_2017); RHCE/ENSG0000018867…	Intercellular adhesion molecule 4 (Sun B 2018); Transmembrane protein 2 (Sun B 2018);	NA	NA	Yes	1:25760920;1:25764177;1:25768937	rs11802413;rs9438905;rs10903129	25760920;25764177;25768937;26232356	rs11802413;rs9438905;rs10903129;rs213641	TC;nonHDL;LDL;logTG	1:25561667;1:25561667;1:25570081;1:25570081;1:25580095;1:25580095;1:25583610;1:25583610;1:25590970;1:25590970;1:25621980;1:25621980;1:25622288;1:25622288;1:25624901;1:25624901;1:25663071;1:25663071;1:25667911;1:25667911;1:25668326;1:25668326;1:25668714;1:25668714;1:25668714;1:25674785;1:25674785;1:25674785;1:25674785;1:25674913;1:25674913;1:25676935;1:25676935;1:25677844;1:25677844;1:25684012;1:2…	rs55794721;rs55794721;rs1043879;rs1043879;rs9438900;rs9438900;rs72660908;rs72660908;rs201912594;rs201912594;rs190056379;rs190056379;rs2986163;rs2986163;rs1293267;rs1293267;rs596608;rs596608;rs3093578;rs3093578;rs9645452;rs9645452;rs3093584;rs3093584;rs3093584;rs3091242;rs3091242;rs3091242;rs3091242;rs3091241;rs3091241;rs3091240;rs3091240;rs3093614;rs3093614;rs3093632;rs3093632;rs3093632;rs3093638…	cholesterol;LDL_C;cholesterol;LDL_C;cholesterol;LDL_C;cholesterol;LDL_C;cholesterol;LDL_C;cholesterol;LDL_C;cholesterol;LDL_C;cholesterol;LDL_C;cholesterol;LDL_C;cholesterol;LDL_C;cholesterol;LDL_C;cholesterol;LDL;LDL_C;cholesterol;LDL;LDL_C;TC;cholesterol;LDL_C;cholesterol;LDL_C;cholesterol;LDL_C;cholesterol;LDL;LDL_C;cholesterol;LDL_C;cholesterol;LDL;LDL_C;cholesterol;LDL;LDL_C;cholesterol;LDL_…	UKBB;UKBB;UKBB;UKBB;UKBB;UKBB;UKBB;UKBB;UKBB;UKBB;UKBB;UKBB;UKBB;UKBB;UKBB;UKBB;UKBB;UKBB;UKBB;UKBB;UKBB;UKBB;UKBB;Willer_et_al_2013;UKBB;UKBB;Willer_et_al_2013;UKBB;Willer_et_al_2013;UKBB;UKBB;UKBB;UKBB;UKBB;UKBB;UKBB;Willer_et_al_2013;UKBB;UKBB;UKBB;UKBB;Willer_et_al_2013;UKBB;UKBB;Willer_et_al_2013;UKBB;UKBB;UKBB;UKBB;UKBB;UKBB;UKBB;UKBB;UKBB;UKBB;UKBB;UKBB;UKBB;UKBB;UKBB;UKBB;UKBB;UKBB;UKBB;U…	1:25866838;1:25570081;	rs61776818;rs1043879;
1_6	1	24791697	26363694	M-LDL-C	25778106	1:25778106:C:T	rs7554255	t	c	0.5306	0.0326579	0.00406372	9.248e-16	15.03	32	0.4576	0.000531271	No	MACO1	LDLRAP1	Biology	56	ApoB;EstC;FAw6;FreeC;IDL-C;IDL-CE;IDL-FC;IDL-L;IDL-P;IDL-PL;IDL-TG;LA;LDL-C;LDL-TG;L-LDL-C;L-LDL-CE;L-LDL-CE_percent;L-LDL-FC;L-LDL-L;L-LDL-P;L-LDL-PL;L-LDL-PL_percent;L-LDL-TG;M-LDL-C;M-LDL-CE;M-LDL-CE_percent;M-LDL-FC;M-LDL-FC_percent;M-LDL-L;M-LDL-P;M-LDL-PL;M-LDL-PL_percent;M-LDL-TG;PUFA;Remnant-C;Serum-C;S-HDL-PL_percent;S-LDL-C;S-LDL-CE;S-LDL-CE_percent;S-LDL-C_percent;S-LDL-FC;S-LDL-FC_per…	2	region_1_6_locus_1	intron_variant	1:25747230:C:G;1:25747230:C:G;	missense_variant,NMD_transcript_variant;missense_variant;	RHCE;RHCE;	H8_OTHEREAR (p=1.08233e-08);	Immature fraction of reticulocytes (Astle W 2016); Mean corpuscular volume (Astle W 2016); Platelet count (Astle W 2016); Plateletcrit (Astle W 2016); Red cell distribution width (Astle W 2016); Low density lipoprotein (GLGC 2013);	NA	NA	C1orf63;TMEM50A;RP11-335G20.7/ENSG00000117616;ENSG00000183726;ENSG00000259984-Whole blood (BIOSQTL_eQTL_EUR_2017); TMEM50A/ENSG00000183726-Whole blood (BIOSQTL_eQTL_EUR_2017); RHD/ENSG00000187010-Whole blood (BIOSQTL_eQTL_EUR_2017); RP3-465N24.5/ENSG00000261349-Whole blood (BIOSQTL_eQTL_EUR_2017); C1orf63;RHD/ENSG00000117616;ENSG00000187010-Whole blood (BIOSQTL_eQTL_EUR_2017); RHCE/ENSG0000018867…	Intercellular adhesion molecule 4 (Sun B 2018); Transmembrane protein 2 (Sun B 2018);	NA	NA	Yes	1:25760920;1:25764177;1:25768937	rs11802413;rs9438905;rs10903129	25760920;25764177;25768937;26232356	rs11802413;rs9438905;rs10903129;rs213641	TC;nonHDL;LDL;logTG	1:25561667;1:25561667;1:25570081;1:25570081;1:25580095;1:25580095;1:25583610;1:25583610;1:25590970;1:25590970;1:25621980;1:25621980;1:25622288;1:25622288;1:25624901;1:25624901;1:25663071;1:25663071;1:25667911;1:25667911;1:25668326;1:25668326;1:25668714;1:25668714;1:25668714;1:25674785;1:25674785;1:25674785;1:25674785;1:25674913;1:25674913;1:25676935;1:25676935;1:25677844;1:25677844;1:25684012;1:2…	rs55794721;rs55794721;rs1043879;rs1043879;rs9438900;rs9438900;rs72660908;rs72660908;rs201912594;rs201912594;rs190056379;rs190056379;rs2986163;rs2986163;rs1293267;rs1293267;rs596608;rs596608;rs3093578;rs3093578;rs9645452;rs9645452;rs3093584;rs3093584;rs3093584;rs3091242;rs3091242;rs3091242;rs3091242;rs3091241;rs3091241;rs3091240;rs3091240;rs3093614;rs3093614;rs3093632;rs3093632;rs3093632;rs3093638…	cholesterol;LDL_C;cholesterol;LDL_C;cholesterol;LDL_C;cholesterol;LDL_C;cholesterol;LDL_C;cholesterol;LDL_C;cholesterol;LDL_C;cholesterol;LDL_C;cholesterol;LDL_C;cholesterol;LDL_C;cholesterol;LDL_C;cholesterol;LDL;LDL_C;cholesterol;LDL;LDL_C;TC;cholesterol;LDL_C;cholesterol;LDL_C;cholesterol;LDL_C;cholesterol;LDL;LDL_C;cholesterol;LDL_C;cholesterol;LDL;LDL_C;cholesterol;LDL;LDL_C;cholesterol;LDL_…	UKBB;UKBB;UKBB;UKBB;UKBB;UKBB;UKBB;UKBB;UKBB;UKBB;UKBB;UKBB;UKBB;UKBB;UKBB;UKBB;UKBB;UKBB;UKBB;UKBB;UKBB;UKBB;UKBB;Willer_et_al_2013;UKBB;UKBB;Willer_et_al_2013;UKBB;Willer_et_al_2013;UKBB;UKBB;UKBB;UKBB;UKBB;UKBB;UKBB;Willer_et_al_2013;UKBB;UKBB;UKBB;UKBB;Willer_et_al_2013;UKBB;UKBB;Willer_et_al_2013;UKBB;UKBB;UKBB;UKBB;UKBB;UKBB;UKBB;UKBB;UKBB;UKBB;UKBB;UKBB;UKBB;UKBB;UKBB;UKBB;UKBB;UKBB;UKBB;U…	1:25866838;1:25570081;	rs61776818;rs1043879;
1_6	1	24791697	26363694	M-LDL-CE	25778106	1:25778106:C:T	rs7554255	t	c	0.5306	0.0326646	0.00406591	9.452e-16	15.02	32	0.4896	0.000531489	No	MACO1	LDLRAP1	Biology	56	ApoB;EstC;FAw6;FreeC;IDL-C;IDL-CE;IDL-FC;IDL-L;IDL-P;IDL-PL;IDL-TG;LA;LDL-C;LDL-TG;L-LDL-C;L-LDL-CE;L-LDL-CE_percent;L-LDL-FC;L-LDL-L;L-LDL-P;L-LDL-PL;L-LDL-PL_percent;L-LDL-TG;M-LDL-C;M-LDL-CE;M-LDL-CE_percent;M-LDL-FC;M-LDL-FC_percent;M-LDL-L;M-LDL-P;M-LDL-PL;M-LDL-PL_percent;M-LDL-TG;PUFA;Remnant-C;Serum-C;S-HDL-PL_percent;S-LDL-C;S-LDL-CE;S-LDL-CE_percent;S-LDL-C_percent;S-LDL-FC;S-LDL-FC_per…	2	region_1_6_locus_1	intron_variant	1:25747230:C:G;1:25747230:C:G;	missense_variant,NMD_transcript_variant;missense_variant;	RHCE;RHCE;	H8_OTHEREAR (p=1.08233e-08);	Immature fraction of reticulocytes (Astle W 2016); Mean corpuscular volume (Astle W 2016); Platelet count (Astle W 2016); Plateletcrit (Astle W 2016); Red cell distribution width (Astle W 2016); Low density lipoprotein (GLGC 2013);	NA	NA	C1orf63;TMEM50A;RP11-335G20.7/ENSG00000117616;ENSG00000183726;ENSG00000259984-Whole blood (BIOSQTL_eQTL_EUR_2017); TMEM50A/ENSG00000183726-Whole blood (BIOSQTL_eQTL_EUR_2017); RHD/ENSG00000187010-Whole blood (BIOSQTL_eQTL_EUR_2017); RP3-465N24.5/ENSG00000261349-Whole blood (BIOSQTL_eQTL_EUR_2017); C1orf63;RHD/ENSG00000117616;ENSG00000187010-Whole blood (BIOSQTL_eQTL_EUR_2017); RHCE/ENSG0000018867…	Intercellular adhesion molecule 4 (Sun B 2018); Transmembrane protein 2 (Sun B 2018);	NA	NA	Yes	1:25760920;1:25764177;1:25768937	rs11802413;rs9438905;rs10903129	25760920;25764177;25768937;26232356	rs11802413;rs9438905;rs10903129;rs213641	TC;nonHDL;LDL;logTG	1:25561667;1:25561667;1:25570081;1:25570081;1:25580095;1:25580095;1:25583610;1:25583610;1:25590970;1:25590970;1:25621980;1:25621980;1:25622288;1:25622288;1:25624901;1:25624901;1:25663071;1:25663071;1:25667911;1:25667911;1:25668326;1:25668326;1:25668714;1:25668714;1:25668714;1:25674785;1:25674785;1:25674785;1:25674785;1:25674913;1:25674913;1:25676935;1:25676935;1:25677844;1:25677844;1:25684012;1:2…	rs55794721;rs55794721;rs1043879;rs1043879;rs9438900;rs9438900;rs72660908;rs72660908;rs201912594;rs201912594;rs190056379;rs190056379;rs2986163;rs2986163;rs1293267;rs1293267;rs596608;rs596608;rs3093578;rs3093578;rs9645452;rs9645452;rs3093584;rs3093584;rs3093584;rs3091242;rs3091242;rs3091242;rs3091242;rs3091241;rs3091241;rs3091240;rs3091240;rs3093614;rs3093614;rs3093632;rs3093632;rs3093632;rs3093638…	cholesterol;LDL_C;cholesterol;LDL_C;cholesterol;LDL_C;cholesterol;LDL_C;cholesterol;LDL_C;cholesterol;LDL_C;cholesterol;LDL_C;cholesterol;LDL_C;cholesterol;LDL_C;cholesterol;LDL_C;cholesterol;LDL_C;cholesterol;LDL;LDL_C;cholesterol;LDL;LDL_C;TC;cholesterol;LDL_C;cholesterol;LDL_C;cholesterol;LDL_C;cholesterol;LDL;LDL_C;cholesterol;LDL_C;cholesterol;LDL;LDL_C;cholesterol;LDL;LDL_C;cholesterol;LDL_…	UKBB;UKBB;UKBB;UKBB;UKBB;UKBB;UKBB;UKBB;UKBB;UKBB;UKBB;UKBB;UKBB;UKBB;UKBB;UKBB;UKBB;UKBB;UKBB;UKBB;UKBB;UKBB;UKBB;Willer_et_al_2013;UKBB;UKBB;Willer_et_al_2013;UKBB;Willer_et_al_2013;UKBB;UKBB;UKBB;UKBB;UKBB;UKBB;UKBB;Willer_et_al_2013;UKBB;UKBB;UKBB;UKBB;Willer_et_al_2013;UKBB;UKBB;Willer_et_al_2013;UKBB;UKBB;UKBB;UKBB;UKBB;UKBB;UKBB;UKBB;UKBB;UKBB;UKBB;UKBB;UKBB;UKBB;UKBB;UKBB;UKBB;UKBB;UKBB;U…	1:25866838;1:25570081;	rs61776818;rs1043879;
1_6	1	24791697	26363694	M-LDL-CE_percent	25778106	1:25778106:C:T	rs7554255	t	c	0.5308	0.0277493	0.00399843	3.92e-12	11.41	33	0.5816	0.000383551	No	MACO1	LDLRAP1	Biology	56	ApoB;EstC;FAw6;FreeC;IDL-C;IDL-CE;IDL-FC;IDL-L;IDL-P;IDL-PL;IDL-TG;LA;LDL-C;LDL-TG;L-LDL-C;L-LDL-CE;L-LDL-CE_percent;L-LDL-FC;L-LDL-L;L-LDL-P;L-LDL-PL;L-LDL-PL_percent;L-LDL-TG;M-LDL-C;M-LDL-CE;M-LDL-CE_percent;M-LDL-FC;M-LDL-FC_percent;M-LDL-L;M-LDL-P;M-LDL-PL;M-LDL-PL_percent;M-LDL-TG;PUFA;Remnant-C;Serum-C;S-HDL-PL_percent;S-LDL-C;S-LDL-CE;S-LDL-CE_percent;S-LDL-C_percent;S-LDL-FC;S-LDL-FC_per…	2	region_1_6_locus_1	intron_variant	1:25747230:C:G;1:25747230:C:G;	missense_variant,NMD_transcript_variant;missense_variant;	RHCE;RHCE;	H8_OTHEREAR (p=1.08233e-08);	Immature fraction of reticulocytes (Astle W 2016); Mean corpuscular volume (Astle W 2016); Platelet count (Astle W 2016); Plateletcrit (Astle W 2016); Red cell distribution width (Astle W 2016); Low density lipoprotein (GLGC 2013);	NA	NA	C1orf63;TMEM50A;RP11-335G20.7/ENSG00000117616;ENSG00000183726;ENSG00000259984-Whole blood (BIOSQTL_eQTL_EUR_2017); TMEM50A/ENSG00000183726-Whole blood (BIOSQTL_eQTL_EUR_2017); RHD/ENSG00000187010-Whole blood (BIOSQTL_eQTL_EUR_2017); RP3-465N24.5/ENSG00000261349-Whole blood (BIOSQTL_eQTL_EUR_2017); C1orf63;RHD/ENSG00000117616;ENSG00000187010-Whole blood (BIOSQTL_eQTL_EUR_2017); RHCE/ENSG0000018867…	Intercellular adhesion molecule 4 (Sun B 2018); Transmembrane protein 2 (Sun B 2018);	NA	NA	Yes	1:25760920;1:25764177;1:25768937	rs11802413;rs9438905;rs10903129	25760920;25764177;25768937;26232356	rs11802413;rs9438905;rs10903129;rs213641	TC;nonHDL;LDL;logTG	1:25561667;1:25561667;1:25570081;1:25570081;1:25580095;1:25580095;1:25583610;1:25583610;1:25590970;1:25590970;1:25621980;1:25621980;1:25622288;1:25622288;1:25624901;1:25624901;1:25663071;1:25663071;1:25667911;1:25667911;1:25668326;1:25668326;1:25668714;1:25668714;1:25668714;1:25674785;1:25674785;1:25674785;1:25674785;1:25674913;1:25674913;1:25676935;1:25676935;1:25677844;1:25677844;1:25684012;1:2…	rs55794721;rs55794721;rs1043879;rs1043879;rs9438900;rs9438900;rs72660908;rs72660908;rs201912594;rs201912594;rs190056379;rs190056379;rs2986163;rs2986163;rs1293267;rs1293267;rs596608;rs596608;rs3093578;rs3093578;rs9645452;rs9645452;rs3093584;rs3093584;rs3093584;rs3091242;rs3091242;rs3091242;rs3091242;rs3091241;rs3091241;rs3091240;rs3091240;rs3093614;rs3093614;rs3093632;rs3093632;rs3093632;rs3093638…	cholesterol;LDL_C;cholesterol;LDL_C;cholesterol;LDL_C;cholesterol;LDL_C;cholesterol;LDL_C;cholesterol;LDL_C;cholesterol;LDL_C;cholesterol;LDL_C;cholesterol;LDL_C;cholesterol;LDL_C;cholesterol;LDL_C;cholesterol;LDL;LDL_C;cholesterol;LDL;LDL_C;TC;cholesterol;LDL_C;cholesterol;LDL_C;cholesterol;LDL_C;cholesterol;LDL;LDL_C;cholesterol;LDL_C;cholesterol;LDL;LDL_C;cholesterol;LDL;LDL_C;cholesterol;LDL_…	UKBB;UKBB;UKBB;UKBB;UKBB;UKBB;UKBB;UKBB;UKBB;UKBB;UKBB;UKBB;UKBB;UKBB;UKBB;UKBB;UKBB;UKBB;UKBB;UKBB;UKBB;UKBB;UKBB;Willer_et_al_2013;UKBB;UKBB;Willer_et_al_2013;UKBB;Willer_et_al_2013;UKBB;UKBB;UKBB;UKBB;UKBB;UKBB;UKBB;Willer_et_al_2013;UKBB;UKBB;UKBB;UKBB;Willer_et_al_2013;UKBB;UKBB;Willer_et_al_2013;UKBB;UKBB;UKBB;UKBB;UKBB;UKBB;UKBB;UKBB;UKBB;UKBB;UKBB;UKBB;UKBB;UKBB;UKBB;UKBB;UKBB;UKBB;UKBB;U…	1:25866838;1:25570081;	rs61776818;rs1043879;
1_6	1	24791697	26363694	S-LDL-CE_percent	25778106	1:25778106:C:T	rs7554255	t	c	0.5307	0.0272878	0.00399766	8.736e-12	11.06	33	0.4214	0.000370908	No	MACO1	LDLRAP1	Biology	56	ApoB;EstC;FAw6;FreeC;IDL-C;IDL-CE;IDL-FC;IDL-L;IDL-P;IDL-PL;IDL-TG;LA;LDL-C;LDL-TG;L-LDL-C;L-LDL-CE;L-LDL-CE_percent;L-LDL-FC;L-LDL-L;L-LDL-P;L-LDL-PL;L-LDL-PL_percent;L-LDL-TG;M-LDL-C;M-LDL-CE;M-LDL-CE_percent;M-LDL-FC;M-LDL-FC_percent;M-LDL-L;M-LDL-P;M-LDL-PL;M-LDL-PL_percent;M-LDL-TG;PUFA;Remnant-C;Serum-C;S-HDL-PL_percent;S-LDL-C;S-LDL-CE;S-LDL-CE_percent;S-LDL-C_percent;S-LDL-FC;S-LDL-FC_per…	2	region_1_6_locus_1	intron_variant	1:25747230:C:G;1:25747230:C:G;	missense_variant,NMD_transcript_variant;missense_variant;	RHCE;RHCE;	H8_OTHEREAR (p=1.08233e-08);	Immature fraction of reticulocytes (Astle W 2016); Mean corpuscular volume (Astle W 2016); Platelet count (Astle W 2016); Plateletcrit (Astle W 2016); Red cell distribution width (Astle W 2016); Low density lipoprotein (GLGC 2013);	NA	NA	C1orf63;TMEM50A;RP11-335G20.7/ENSG00000117616;ENSG00000183726;ENSG00000259984-Whole blood (BIOSQTL_eQTL_EUR_2017); TMEM50A/ENSG00000183726-Whole blood (BIOSQTL_eQTL_EUR_2017); RHD/ENSG00000187010-Whole blood (BIOSQTL_eQTL_EUR_2017); RP3-465N24.5/ENSG00000261349-Whole blood (BIOSQTL_eQTL_EUR_2017); C1orf63;RHD/ENSG00000117616;ENSG00000187010-Whole blood (BIOSQTL_eQTL_EUR_2017); RHCE/ENSG0000018867…	Intercellular adhesion molecule 4 (Sun B 2018); Transmembrane protein 2 (Sun B 2018);	NA	NA	Yes	1:25760920;1:25764177;1:25768937	rs11802413;rs9438905;rs10903129	25760920;25764177;25768937;26232356	rs11802413;rs9438905;rs10903129;rs213641	TC;nonHDL;LDL;logTG	1:25561667;1:25561667;1:25570081;1:25570081;1:25580095;1:25580095;1:25583610;1:25583610;1:25590970;1:25590970;1:25621980;1:25621980;1:25622288;1:25622288;1:25624901;1:25624901;1:25663071;1:25663071;1:25667911;1:25667911;1:25668326;1:25668326;1:25668714;1:25668714;1:25668714;1:25674785;1:25674785;1:25674785;1:25674785;1:25674913;1:25674913;1:25676935;1:25676935;1:25677844;1:25677844;1:25684012;1:2…	rs55794721;rs55794721;rs1043879;rs1043879;rs9438900;rs9438900;rs72660908;rs72660908;rs201912594;rs201912594;rs190056379;rs190056379;rs2986163;rs2986163;rs1293267;rs1293267;rs596608;rs596608;rs3093578;rs3093578;rs9645452;rs9645452;rs3093584;rs3093584;rs3093584;rs3091242;rs3091242;rs3091242;rs3091242;rs3091241;rs3091241;rs3091240;rs3091240;rs3093614;rs3093614;rs3093632;rs3093632;rs3093632;rs3093638…	cholesterol;LDL_C;cholesterol;LDL_C;cholesterol;LDL_C;cholesterol;LDL_C;cholesterol;LDL_C;cholesterol;LDL_C;cholesterol;LDL_C;cholesterol;LDL_C;cholesterol;LDL_C;cholesterol;LDL_C;cholesterol;LDL_C;cholesterol;LDL;LDL_C;cholesterol;LDL;LDL_C;TC;cholesterol;LDL_C;cholesterol;LDL_C;cholesterol;LDL_C;cholesterol;LDL;LDL_C;cholesterol;LDL_C;cholesterol;LDL;LDL_C;cholesterol;LDL;LDL_C;cholesterol;LDL_…	UKBB;UKBB;UKBB;UKBB;UKBB;UKBB;UKBB;UKBB;UKBB;UKBB;UKBB;UKBB;UKBB;UKBB;UKBB;UKBB;UKBB;UKBB;UKBB;UKBB;UKBB;UKBB;UKBB;Willer_et_al_2013;UKBB;UKBB;Willer_et_al_2013;UKBB;Willer_et_al_2013;UKBB;UKBB;UKBB;UKBB;UKBB;UKBB;UKBB;Willer_et_al_2013;UKBB;UKBB;UKBB;UKBB;Willer_et_al_2013;UKBB;UKBB;Willer_et_al_2013;UKBB;UKBB;UKBB;UKBB;UKBB;UKBB;UKBB;UKBB;UKBB;UKBB;UKBB;UKBB;UKBB;UKBB;UKBB;UKBB;UKBB;UKBB;UKBB;U…	1:25866838;1:25570081;	rs61776818;rs1043879;
1_6	1	24791697	26363694	L-LDL-CE_percent	25778106	1:25778106:C:T	rs7554255	t	c	0.5307	0.0264119	0.0040118	4.593e-11	10.34	33	0.6732	0.00034748	No	MACO1	LDLRAP1	Biology	56	ApoB;EstC;FAw6;FreeC;IDL-C;IDL-CE;IDL-FC;IDL-L;IDL-P;IDL-PL;IDL-TG;LA;LDL-C;LDL-TG;L-LDL-C;L-LDL-CE;L-LDL-CE_percent;L-LDL-FC;L-LDL-L;L-LDL-P;L-LDL-PL;L-LDL-PL_percent;L-LDL-TG;M-LDL-C;M-LDL-CE;M-LDL-CE_percent;M-LDL-FC;M-LDL-FC_percent;M-LDL-L;M-LDL-P;M-LDL-PL;M-LDL-PL_percent;M-LDL-TG;PUFA;Remnant-C;Serum-C;S-HDL-PL_percent;S-LDL-C;S-LDL-CE;S-LDL-CE_percent;S-LDL-C_percent;S-LDL-FC;S-LDL-FC_per…	2	region_1_6_locus_1	intron_variant	1:25747230:C:G;1:25747230:C:G;	missense_variant,NMD_transcript_variant;missense_variant;	RHCE;RHCE;	H8_OTHEREAR (p=1.08233e-08);	Immature fraction of reticulocytes (Astle W 2016); Mean corpuscular volume (Astle W 2016); Platelet count (Astle W 2016); Plateletcrit (Astle W 2016); Red cell distribution width (Astle W 2016); Low density lipoprotein (GLGC 2013);	NA	NA	C1orf63;TMEM50A;RP11-335G20.7/ENSG00000117616;ENSG00000183726;ENSG00000259984-Whole blood (BIOSQTL_eQTL_EUR_2017); TMEM50A/ENSG00000183726-Whole blood (BIOSQTL_eQTL_EUR_2017); RHD/ENSG00000187010-Whole blood (BIOSQTL_eQTL_EUR_2017); RP3-465N24.5/ENSG00000261349-Whole blood (BIOSQTL_eQTL_EUR_2017); C1orf63;RHD/ENSG00000117616;ENSG00000187010-Whole blood (BIOSQTL_eQTL_EUR_2017); RHCE/ENSG0000018867…	Intercellular adhesion molecule 4 (Sun B 2018); Transmembrane protein 2 (Sun B 2018);	NA	NA	Yes	1:25760920;1:25764177;1:25768937	rs11802413;rs9438905;rs10903129	25760920;25764177;25768937;26232356	rs11802413;rs9438905;rs10903129;rs213641	TC;nonHDL;LDL;logTG	1:25561667;1:25561667;1:25570081;1:25570081;1:25580095;1:25580095;1:25583610;1:25583610;1:25590970;1:25590970;1:25621980;1:25621980;1:25622288;1:25622288;1:25624901;1:25624901;1:25663071;1:25663071;1:25667911;1:25667911;1:25668326;1:25668326;1:25668714;1:25668714;1:25668714;1:25674785;1:25674785;1:25674785;1:25674785;1:25674913;1:25674913;1:25676935;1:25676935;1:25677844;1:25677844;1:25684012;1:2…	rs55794721;rs55794721;rs1043879;rs1043879;rs9438900;rs9438900;rs72660908;rs72660908;rs201912594;rs201912594;rs190056379;rs190056379;rs2986163;rs2986163;rs1293267;rs1293267;rs596608;rs596608;rs3093578;rs3093578;rs9645452;rs9645452;rs3093584;rs3093584;rs3093584;rs3091242;rs3091242;rs3091242;rs3091242;rs3091241;rs3091241;rs3091240;rs3091240;rs3093614;rs3093614;rs3093632;rs3093632;rs3093632;rs3093638…	cholesterol;LDL_C;cholesterol;LDL_C;cholesterol;LDL_C;cholesterol;LDL_C;cholesterol;LDL_C;cholesterol;LDL_C;cholesterol;LDL_C;cholesterol;LDL_C;cholesterol;LDL_C;cholesterol;LDL_C;cholesterol;LDL_C;cholesterol;LDL;LDL_C;cholesterol;LDL;LDL_C;TC;cholesterol;LDL_C;cholesterol;LDL_C;cholesterol;LDL_C;cholesterol;LDL;LDL_C;cholesterol;LDL_C;cholesterol;LDL;LDL_C;cholesterol;LDL;LDL_C;cholesterol;LDL_…	UKBB;UKBB;UKBB;UKBB;UKBB;UKBB;UKBB;UKBB;UKBB;UKBB;UKBB;UKBB;UKBB;UKBB;UKBB;UKBB;UKBB;UKBB;UKBB;UKBB;UKBB;UKBB;UKBB;Willer_et_al_2013;UKBB;UKBB;Willer_et_al_2013;UKBB;Willer_et_al_2013;UKBB;UKBB;UKBB;UKBB;UKBB;UKBB;UKBB;Willer_et_al_2013;UKBB;UKBB;UKBB;UKBB;Willer_et_al_2013;UKBB;UKBB;Willer_et_al_2013;UKBB;UKBB;UKBB;UKBB;UKBB;UKBB;UKBB;UKBB;UKBB;UKBB;UKBB;UKBB;UKBB;UKBB;UKBB;UKBB;UKBB;UKBB;UKBB;U…	1:25866838;1:25570081;	rs61776818;rs1043879;
1_6	1	24791697	26363694	S-LDL-C_percent	25778106	1:25778106:C:T	rs7554255	t	c	0.5308	0.0244771	0.00399432	8.901e-10	9.05	33	0.5656	0.000298427	No	MACO1	LDLRAP1	Biology	56	ApoB;EstC;FAw6;FreeC;IDL-C;IDL-CE;IDL-FC;IDL-L;IDL-P;IDL-PL;IDL-TG;LA;LDL-C;LDL-TG;L-LDL-C;L-LDL-CE;L-LDL-CE_percent;L-LDL-FC;L-LDL-L;L-LDL-P;L-LDL-PL;L-LDL-PL_percent;L-LDL-TG;M-LDL-C;M-LDL-CE;M-LDL-CE_percent;M-LDL-FC;M-LDL-FC_percent;M-LDL-L;M-LDL-P;M-LDL-PL;M-LDL-PL_percent;M-LDL-TG;PUFA;Remnant-C;Serum-C;S-HDL-PL_percent;S-LDL-C;S-LDL-CE;S-LDL-CE_percent;S-LDL-C_percent;S-LDL-FC;S-LDL-FC_per…	2	region_1_6_locus_1	intron_variant	1:25747230:C:G;1:25747230:C:G;	missense_variant,NMD_transcript_variant;missense_variant;	RHCE;RHCE;	H8_OTHEREAR (p=1.08233e-08);	Immature fraction of reticulocytes (Astle W 2016); Mean corpuscular volume (Astle W 2016); Platelet count (Astle W 2016); Plateletcrit (Astle W 2016); Red cell distribution width (Astle W 2016); Low density lipoprotein (GLGC 2013);	NA	NA	C1orf63;TMEM50A;RP11-335G20.7/ENSG00000117616;ENSG00000183726;ENSG00000259984-Whole blood (BIOSQTL_eQTL_EUR_2017); TMEM50A/ENSG00000183726-Whole blood (BIOSQTL_eQTL_EUR_2017); RHD/ENSG00000187010-Whole blood (BIOSQTL_eQTL_EUR_2017); RP3-465N24.5/ENSG00000261349-Whole blood (BIOSQTL_eQTL_EUR_2017); C1orf63;RHD/ENSG00000117616;ENSG00000187010-Whole blood (BIOSQTL_eQTL_EUR_2017); RHCE/ENSG0000018867…	Intercellular adhesion molecule 4 (Sun B 2018); Transmembrane protein 2 (Sun B 2018);	NA	NA	Yes	1:25760920;1:25764177;1:25768937	rs11802413;rs9438905;rs10903129	25760920;25764177;25768937;26232356	rs11802413;rs9438905;rs10903129;rs213641	TC;nonHDL;LDL;logTG	1:25561667;1:25561667;1:25570081;1:25570081;1:25580095;1:25580095;1:25583610;1:25583610;1:25590970;1:25590970;1:25621980;1:25621980;1:25622288;1:25622288;1:25624901;1:25624901;1:25663071;1:25663071;1:25667911;1:25667911;1:25668326;1:25668326;1:25668714;1:25668714;1:25668714;1:25674785;1:25674785;1:25674785;1:25674785;1:25674913;1:25674913;1:25676935;1:25676935;1:25677844;1:25677844;1:25684012;1:2…	rs55794721;rs55794721;rs1043879;rs1043879;rs9438900;rs9438900;rs72660908;rs72660908;rs201912594;rs201912594;rs190056379;rs190056379;rs2986163;rs2986163;rs1293267;rs1293267;rs596608;rs596608;rs3093578;rs3093578;rs9645452;rs9645452;rs3093584;rs3093584;rs3093584;rs3091242;rs3091242;rs3091242;rs3091242;rs3091241;rs3091241;rs3091240;rs3091240;rs3093614;rs3093614;rs3093632;rs3093632;rs3093632;rs3093638…	cholesterol;LDL_C;cholesterol;LDL_C;cholesterol;LDL_C;cholesterol;LDL_C;cholesterol;LDL_C;cholesterol;LDL_C;cholesterol;LDL_C;cholesterol;LDL_C;cholesterol;LDL_C;cholesterol;LDL_C;cholesterol;LDL_C;cholesterol;LDL;LDL_C;cholesterol;LDL;LDL_C;TC;cholesterol;LDL_C;cholesterol;LDL_C;cholesterol;LDL_C;cholesterol;LDL;LDL_C;cholesterol;LDL_C;cholesterol;LDL;LDL_C;cholesterol;LDL;LDL_C;cholesterol;LDL_…	UKBB;UKBB;UKBB;UKBB;UKBB;UKBB;UKBB;UKBB;UKBB;UKBB;UKBB;UKBB;UKBB;UKBB;UKBB;UKBB;UKBB;UKBB;UKBB;UKBB;UKBB;UKBB;UKBB;Willer_et_al_2013;UKBB;UKBB;Willer_et_al_2013;UKBB;Willer_et_al_2013;UKBB;UKBB;UKBB;UKBB;UKBB;UKBB;UKBB;Willer_et_al_2013;UKBB;UKBB;UKBB;UKBB;Willer_et_al_2013;UKBB;UKBB;Willer_et_al_2013;UKBB;UKBB;UKBB;UKBB;UKBB;UKBB;UKBB;UKBB;UKBB;UKBB;UKBB;UKBB;UKBB;UKBB;UKBB;UKBB;UKBB;UKBB;UKBB;U…	1:25866838;1:25570081;	rs61776818;rs1043879;
1_6	1	24791697	26363694	S-LDL-FC	25778832	1:25778832:A:G	rs4649085	a	g	0.5308	0.0308552	0.00404377	2.342e-14	13.63	32	0.3953	0.000474216	No	MACO1	LDLRAP1	Biology	56	ApoB;EstC;FAw6;FreeC;IDL-C;IDL-CE;IDL-FC;IDL-L;IDL-P;IDL-PL;IDL-TG;LA;LDL-C;LDL-TG;L-LDL-C;L-LDL-CE;L-LDL-CE_percent;L-LDL-FC;L-LDL-L;L-LDL-P;L-LDL-PL;L-LDL-PL_percent;L-LDL-TG;M-LDL-C;M-LDL-CE;M-LDL-CE_percent;M-LDL-FC;M-LDL-FC_percent;M-LDL-L;M-LDL-P;M-LDL-PL;M-LDL-PL_percent;M-LDL-TG;PUFA;Remnant-C;Serum-C;S-HDL-PL_percent;S-LDL-C;S-LDL-CE;S-LDL-CE_percent;S-LDL-C_percent;S-LDL-FC;S-LDL-FC_per…	2	region_1_6_locus_1	intron_variant	1:25747230:C:G;1:25747230:C:G;	missense_variant,NMD_transcript_variant;missense_variant;	RHCE;RHCE;	H8_OTHEREAR (p=1.0782e-08);	Immature fraction of reticulocytes (Astle W 2016); Mean corpuscular volume (Astle W 2016); Platelet count (Astle W 2016); Plateletcrit (Astle W 2016); Red cell distribution width (Astle W 2016);	NA	NA	C1orf63;TMEM50A;RP11-335G20.7/ENSG00000117616;ENSG00000183726;ENSG00000259984-Whole blood (BIOSQTL_eQTL_EUR_2017); TMEM50A/ENSG00000183726-Whole blood (BIOSQTL_eQTL_EUR_2017); RHD/ENSG00000187010-Whole blood (BIOSQTL_eQTL_EUR_2017); RP3-465N24.5/ENSG00000261349-Whole blood (BIOSQTL_eQTL_EUR_2017); C1orf63;RHD/ENSG00000117616;ENSG00000187010-Whole blood (BIOSQTL_eQTL_EUR_2017); RHCE/ENSG0000018867…	Intercellular adhesion molecule 4 (Sun B 2018); Transmembrane protein 2 (Sun B 2018);	NA	NA	Yes	1:25760920;1:25764177;1:25768937	rs11802413;rs9438905;rs10903129	25760920;25764177;25768937;26232356	rs11802413;rs9438905;rs10903129;rs213641	TC;nonHDL;LDL;logTG	1:25561667;1:25561667;1:25570081;1:25570081;1:25580095;1:25580095;1:25583610;1:25583610;1:25590970;1:25590970;1:25621980;1:25621980;1:25622288;1:25622288;1:25624901;1:25624901;1:25663071;1:25663071;1:25667911;1:25667911;1:25668326;1:25668326;1:25668714;1:25668714;1:25668714;1:25674785;1:25674785;1:25674785;1:25674785;1:25674913;1:25674913;1:25676935;1:25676935;1:25677844;1:25677844;1:25684012;1:2…	rs55794721;rs55794721;rs1043879;rs1043879;rs9438900;rs9438900;rs72660908;rs72660908;rs201912594;rs201912594;rs190056379;rs190056379;rs2986163;rs2986163;rs1293267;rs1293267;rs596608;rs596608;rs3093578;rs3093578;rs9645452;rs9645452;rs3093584;rs3093584;rs3093584;rs3091242;rs3091242;rs3091242;rs3091242;rs3091241;rs3091241;rs3091240;rs3091240;rs3093614;rs3093614;rs3093632;rs3093632;rs3093632;rs3093638…	cholesterol;LDL_C;cholesterol;LDL_C;cholesterol;LDL_C;cholesterol;LDL_C;cholesterol;LDL_C;cholesterol;LDL_C;cholesterol;LDL_C;cholesterol;LDL_C;cholesterol;LDL_C;cholesterol;LDL_C;cholesterol;LDL_C;cholesterol;LDL;LDL_C;cholesterol;LDL;LDL_C;TC;cholesterol;LDL_C;cholesterol;LDL_C;cholesterol;LDL_C;cholesterol;LDL;LDL_C;cholesterol;LDL_C;cholesterol;LDL;LDL_C;cholesterol;LDL;LDL_C;cholesterol;LDL_…	UKBB;UKBB;UKBB;UKBB;UKBB;UKBB;UKBB;UKBB;UKBB;UKBB;UKBB;UKBB;UKBB;UKBB;UKBB;UKBB;UKBB;UKBB;UKBB;UKBB;UKBB;UKBB;UKBB;Willer_et_al_2013;UKBB;UKBB;Willer_et_al_2013;UKBB;Willer_et_al_2013;UKBB;UKBB;UKBB;UKBB;UKBB;UKBB;UKBB;Willer_et_al_2013;UKBB;UKBB;UKBB;UKBB;Willer_et_al_2013;UKBB;UKBB;Willer_et_al_2013;UKBB;UKBB;UKBB;UKBB;UKBB;UKBB;UKBB;UKBB;UKBB;UKBB;UKBB;UKBB;UKBB;UKBB;UKBB;UKBB;UKBB;UKBB;UKBB;U…	1:25866838;1:25570081;	rs61776818;rs1043879;
1_6	1	24791697	26363694	M-LDL-FC_percent	25806112	1:25806112:C:T	rs35065124	t	c	0.532	-0.0313706	0.00410102	2.018e-14	13.7	32	0.2469	0.000490041	No	MACO1	LDLRAP1	Biology	47	ApoB;EstC;FAw6;FreeC;IDL-C;IDL-CE;IDL-FC;IDL-L;IDL-P;IDL-PL;LA;LDL-C;L-LDL-C;L-LDL-CE;L-LDL-CE_percent;L-LDL-FC;L-LDL-L;L-LDL-P;L-LDL-PL;L-LDL-PL_percent;M-LDL-C;M-LDL-CE;M-LDL-CE_percent;M-LDL-FC;M-LDL-FC_percent;M-LDL-L;M-LDL-P;M-LDL-PL;M-LDL-PL_percent;PUFA;Remnant-C;Serum-C;S-HDL-PL_percent;S-LDL-C;S-LDL-CE;S-LDL-CE_percent;S-LDL-FC;S-LDL-FC_percent;S-LDL-L;S-LDL-P;S-LDL-PL;S-LDL-PL_percent;S…	2	region_1_6_locus_1	intron_variant	1:25747230:C:G;1:25747230:C:G;	missense_variant,NMD_transcript_variant;missense_variant;	RHCE;RHCE;	H8_OTHEREAR (p=1.3596e-08);	Immature fraction of reticulocytes (Astle W 2016); Mean corpuscular volume (Astle W 2016); Platelet count (Astle W 2016); Plateletcrit (Astle W 2016); Red cell distribution width (Astle W 2016);	NA	NA	C1orf63;TMEM50A;RP11-335G20.7/ENSG00000117616;ENSG00000183726;ENSG00000259984-Whole blood (BIOSQTL_eQTL_EUR_2017); TMEM50A/ENSG00000183726-Whole blood (BIOSQTL_eQTL_EUR_2017); RHD/ENSG00000187010-Whole blood (BIOSQTL_eQTL_EUR_2017); RP3-465N24.5/ENSG00000261349-Whole blood (BIOSQTL_eQTL_EUR_2017); C1orf63;RHD/ENSG00000117616;ENSG00000187010-Whole blood (BIOSQTL_eQTL_EUR_2017); RHCE/ENSG0000018867…	Intercellular adhesion molecule 4 (Sun B 2018);	NA	NA	Yes	1:25760920;1:25764177;1:25768937	rs11802413;rs9438905;rs10903129	25760920;25764177;25768937;26232356	rs11802413;rs9438905;rs10903129;rs213641	TC;nonHDL;LDL;logTG	1:25561667;1:25561667;1:25570081;1:25570081;1:25580095;1:25580095;1:25583610;1:25583610;1:25590970;1:25590970;1:25621980;1:25621980;1:25622288;1:25622288;1:25624901;1:25624901;1:25663071;1:25663071;1:25667911;1:25667911;1:25668326;1:25668326;1:25668714;1:25668714;1:25668714;1:25674785;1:25674785;1:25674785;1:25674785;1:25674913;1:25674913;1:25676935;1:25676935;1:25677844;1:25677844;1:25684012;1:2…	rs55794721;rs55794721;rs1043879;rs1043879;rs9438900;rs9438900;rs72660908;rs72660908;rs201912594;rs201912594;rs190056379;rs190056379;rs2986163;rs2986163;rs1293267;rs1293267;rs596608;rs596608;rs3093578;rs3093578;rs9645452;rs9645452;rs3093584;rs3093584;rs3093584;rs3091242;rs3091242;rs3091242;rs3091242;rs3091241;rs3091241;rs3091240;rs3091240;rs3093614;rs3093614;rs3093632;rs3093632;rs3093632;rs3093638…	cholesterol;LDL_C;cholesterol;LDL_C;cholesterol;LDL_C;cholesterol;LDL_C;cholesterol;LDL_C;cholesterol;LDL_C;cholesterol;LDL_C;cholesterol;LDL_C;cholesterol;LDL_C;cholesterol;LDL_C;cholesterol;LDL_C;cholesterol;LDL;LDL_C;cholesterol;LDL;LDL_C;TC;cholesterol;LDL_C;cholesterol;LDL_C;cholesterol;LDL_C;cholesterol;LDL;LDL_C;cholesterol;LDL_C;cholesterol;LDL;LDL_C;cholesterol;LDL;LDL_C;cholesterol;LDL_…	UKBB;UKBB;UKBB;UKBB;UKBB;UKBB;UKBB;UKBB;UKBB;UKBB;UKBB;UKBB;UKBB;UKBB;UKBB;UKBB;UKBB;UKBB;UKBB;UKBB;UKBB;UKBB;UKBB;Willer_et_al_2013;UKBB;UKBB;Willer_et_al_2013;UKBB;Willer_et_al_2013;UKBB;UKBB;UKBB;UKBB;UKBB;UKBB;UKBB;Willer_et_al_2013;UKBB;UKBB;UKBB;UKBB;Willer_et_al_2013;UKBB;UKBB;Willer_et_al_2013;UKBB;UKBB;UKBB;UKBB;UKBB;UKBB;UKBB;UKBB;UKBB;UKBB;UKBB;UKBB;UKBB;UKBB;UKBB;UKBB;UKBB;UKBB;UKBB;U…	1:25866838;1:25570081;	rs61776818;rs1043879;
1_6	1	24791697	26363694	S-LDL-FC_percent	25806112	1:25806112:C:T	rs35065124	t	c	0.532	-0.0304277	0.00413665	1.9e-13	12.72	32	0.1338	0.000461025	No	MACO1	LDLRAP1	Biology	47	ApoB;EstC;FAw6;FreeC;IDL-C;IDL-CE;IDL-FC;IDL-L;IDL-P;IDL-PL;LA;LDL-C;L-LDL-C;L-LDL-CE;L-LDL-CE_percent;L-LDL-FC;L-LDL-L;L-LDL-P;L-LDL-PL;L-LDL-PL_percent;M-LDL-C;M-LDL-CE;M-LDL-CE_percent;M-LDL-FC;M-LDL-FC_percent;M-LDL-L;M-LDL-P;M-LDL-PL;M-LDL-PL_percent;PUFA;Remnant-C;Serum-C;S-HDL-PL_percent;S-LDL-C;S-LDL-CE;S-LDL-CE_percent;S-LDL-FC;S-LDL-FC_percent;S-LDL-L;S-LDL-P;S-LDL-PL;S-LDL-PL_percent;S…	2	region_1_6_locus_1	intron_variant	1:25747230:C:G;1:25747230:C:G;	missense_variant,NMD_transcript_variant;missense_variant;	RHCE;RHCE;	H8_OTHEREAR (p=1.3596e-08);	Immature fraction of reticulocytes (Astle W 2016); Mean corpuscular volume (Astle W 2016); Platelet count (Astle W 2016); Plateletcrit (Astle W 2016); Red cell distribution width (Astle W 2016);	NA	NA	C1orf63;TMEM50A;RP11-335G20.7/ENSG00000117616;ENSG00000183726;ENSG00000259984-Whole blood (BIOSQTL_eQTL_EUR_2017); TMEM50A/ENSG00000183726-Whole blood (BIOSQTL_eQTL_EUR_2017); RHD/ENSG00000187010-Whole blood (BIOSQTL_eQTL_EUR_2017); RP3-465N24.5/ENSG00000261349-Whole blood (BIOSQTL_eQTL_EUR_2017); C1orf63;RHD/ENSG00000117616;ENSG00000187010-Whole blood (BIOSQTL_eQTL_EUR_2017); RHCE/ENSG0000018867…	Intercellular adhesion molecule 4 (Sun B 2018);	NA	NA	Yes	1:25760920;1:25764177;1:25768937	rs11802413;rs9438905;rs10903129	25760920;25764177;25768937;26232356	rs11802413;rs9438905;rs10903129;rs213641	TC;nonHDL;LDL;logTG	1:25561667;1:25561667;1:25570081;1:25570081;1:25580095;1:25580095;1:25583610;1:25583610;1:25590970;1:25590970;1:25621980;1:25621980;1:25622288;1:25622288;1:25624901;1:25624901;1:25663071;1:25663071;1:25667911;1:25667911;1:25668326;1:25668326;1:25668714;1:25668714;1:25668714;1:25674785;1:25674785;1:25674785;1:25674785;1:25674913;1:25674913;1:25676935;1:25676935;1:25677844;1:25677844;1:25684012;1:2…	rs55794721;rs55794721;rs1043879;rs1043879;rs9438900;rs9438900;rs72660908;rs72660908;rs201912594;rs201912594;rs190056379;rs190056379;rs2986163;rs2986163;rs1293267;rs1293267;rs596608;rs596608;rs3093578;rs3093578;rs9645452;rs9645452;rs3093584;rs3093584;rs3093584;rs3091242;rs3091242;rs3091242;rs3091242;rs3091241;rs3091241;rs3091240;rs3091240;rs3093614;rs3093614;rs3093632;rs3093632;rs3093632;rs3093638…	cholesterol;LDL_C;cholesterol;LDL_C;cholesterol;LDL_C;cholesterol;LDL_C;cholesterol;LDL_C;cholesterol;LDL_C;cholesterol;LDL_C;cholesterol;LDL_C;cholesterol;LDL_C;cholesterol;LDL_C;cholesterol;LDL_C;cholesterol;LDL;LDL_C;cholesterol;LDL;LDL_C;TC;cholesterol;LDL_C;cholesterol;LDL_C;cholesterol;LDL_C;cholesterol;LDL;LDL_C;cholesterol;LDL_C;cholesterol;LDL;LDL_C;cholesterol;LDL;LDL_C;cholesterol;LDL_…	UKBB;UKBB;UKBB;UKBB;UKBB;UKBB;UKBB;UKBB;UKBB;UKBB;UKBB;UKBB;UKBB;UKBB;UKBB;UKBB;UKBB;UKBB;UKBB;UKBB;UKBB;UKBB;UKBB;Willer_et_al_2013;UKBB;UKBB;Willer_et_al_2013;UKBB;Willer_et_al_2013;UKBB;UKBB;UKBB;UKBB;UKBB;UKBB;UKBB;Willer_et_al_2013;UKBB;UKBB;UKBB;UKBB;Willer_et_al_2013;UKBB;UKBB;Willer_et_al_2013;UKBB;UKBB;UKBB;UKBB;UKBB;UKBB;UKBB;UKBB;UKBB;UKBB;UKBB;UKBB;UKBB;UKBB;UKBB;UKBB;UKBB;UKBB;UKBB;U…	1:25866838;1:25570081;	rs61776818;rs1043879;
1_6	1	24791697	26363694	L-LDL-PL_percent	25813811	1:25813811:A:C	rs35945278	a	c	0.4684	0.0329555	0.00413327	1.546e-15	14.81	32	0.412	0.000540864	No	MACO1	LDLRAP1	Biology	47	ApoB;EstC;FAw6;FreeC;IDL-C;IDL-CE;IDL-FC;IDL-L;IDL-P;IDL-PL;LA;LDL-C;L-LDL-C;L-LDL-CE;L-LDL-CE_percent;L-LDL-FC;L-LDL-L;L-LDL-P;L-LDL-PL;L-LDL-PL_percent;M-LDL-C;M-LDL-CE;M-LDL-CE_percent;M-LDL-FC;M-LDL-FC_percent;M-LDL-L;M-LDL-P;M-LDL-PL;M-LDL-PL_percent;PUFA;Remnant-C;Serum-C;S-HDL-PL_percent;S-LDL-C;S-LDL-CE;S-LDL-CE_percent;S-LDL-FC;S-LDL-FC_percent;S-LDL-L;S-LDL-P;S-LDL-PL;S-LDL-PL_percent;S…	2	region_1_6_locus_1	intron_variant	1:25747230:C:G;1:25747230:C:G;	missense_variant,NMD_transcript_variant;missense_variant;	RHCE;RHCE;	H8_OTHEREAR (p=1.38016e-08);	Immature fraction of reticulocytes (Astle W 2016); Mean corpuscular volume (Astle W 2016); Platelet count (Astle W 2016); Plateletcrit (Astle W 2016); Red cell distribution width (Astle W 2016);	NA	NA	C1orf63;TMEM50A;RP11-335G20.7/ENSG00000117616;ENSG00000183726;ENSG00000259984-Whole blood (BIOSQTL_eQTL_EUR_2017); TMEM50A/ENSG00000183726-Whole blood (BIOSQTL_eQTL_EUR_2017); RHD/ENSG00000187010-Whole blood (BIOSQTL_eQTL_EUR_2017); RP3-465N24.5/ENSG00000261349-Whole blood (BIOSQTL_eQTL_EUR_2017); C1orf63;RHD/ENSG00000117616;ENSG00000187010-Whole blood (BIOSQTL_eQTL_EUR_2017); RHCE/ENSG0000018867…	Intercellular adhesion molecule 4 (Sun B 2018); Transmembrane protein 2 (Sun B 2018);	NA	NA	Yes	1:25760920;1:25764177;1:25768937	rs11802413;rs9438905;rs10903129	25760920;25764177;25768937;26232356	rs11802413;rs9438905;rs10903129;rs213641	TC;nonHDL;LDL;logTG	1:25561667;1:25561667;1:25570081;1:25570081;1:25580095;1:25580095;1:25583610;1:25583610;1:25590970;1:25590970;1:25621980;1:25621980;1:25622288;1:25622288;1:25624901;1:25624901;1:25663071;1:25663071;1:25667911;1:25667911;1:25668326;1:25668326;1:25668714;1:25668714;1:25668714;1:25674785;1:25674785;1:25674785;1:25674785;1:25674913;1:25674913;1:25676935;1:25676935;1:25677844;1:25677844;1:25684012;1:2…	rs55794721;rs55794721;rs1043879;rs1043879;rs9438900;rs9438900;rs72660908;rs72660908;rs201912594;rs201912594;rs190056379;rs190056379;rs2986163;rs2986163;rs1293267;rs1293267;rs596608;rs596608;rs3093578;rs3093578;rs9645452;rs9645452;rs3093584;rs3093584;rs3093584;rs3091242;rs3091242;rs3091242;rs3091242;rs3091241;rs3091241;rs3091240;rs3091240;rs3093614;rs3093614;rs3093632;rs3093632;rs3093632;rs3093638…	cholesterol;LDL_C;cholesterol;LDL_C;cholesterol;LDL_C;cholesterol;LDL_C;cholesterol;LDL_C;cholesterol;LDL_C;cholesterol;LDL_C;cholesterol;LDL_C;cholesterol;LDL_C;cholesterol;LDL_C;cholesterol;LDL_C;cholesterol;LDL;LDL_C;cholesterol;LDL;LDL_C;TC;cholesterol;LDL_C;cholesterol;LDL_C;cholesterol;LDL_C;cholesterol;LDL;LDL_C;cholesterol;LDL_C;cholesterol;LDL;LDL_C;cholesterol;LDL;LDL_C;cholesterol;LDL_…	UKBB;UKBB;UKBB;UKBB;UKBB;UKBB;UKBB;UKBB;UKBB;UKBB;UKBB;UKBB;UKBB;UKBB;UKBB;UKBB;UKBB;UKBB;UKBB;UKBB;UKBB;UKBB;UKBB;Willer_et_al_2013;UKBB;UKBB;Willer_et_al_2013;UKBB;Willer_et_al_2013;UKBB;UKBB;UKBB;UKBB;UKBB;UKBB;UKBB;Willer_et_al_2013;UKBB;UKBB;UKBB;UKBB;Willer_et_al_2013;UKBB;UKBB;Willer_et_al_2013;UKBB;UKBB;UKBB;UKBB;UKBB;UKBB;UKBB;UKBB;UKBB;UKBB;UKBB;UKBB;UKBB;UKBB;UKBB;UKBB;UKBB;UKBB;UKBB;U…	1:25866838;1:25570081;	rs61776818;rs1043879;
1_6	1	24791697	26363694	S-LDL-PL_percent	25813811	1:25813811:A:C	rs35945278	a	c	0.4684	0.0323987	0.00411984	3.719e-15	14.43	32	0.6516	0.000522741	No	MACO1	LDLRAP1	Biology	47	ApoB;EstC;FAw6;FreeC;IDL-C;IDL-CE;IDL-FC;IDL-L;IDL-P;IDL-PL;LA;LDL-C;L-LDL-C;L-LDL-CE;L-LDL-CE_percent;L-LDL-FC;L-LDL-L;L-LDL-P;L-LDL-PL;L-LDL-PL_percent;M-LDL-C;M-LDL-CE;M-LDL-CE_percent;M-LDL-FC;M-LDL-FC_percent;M-LDL-L;M-LDL-P;M-LDL-PL;M-LDL-PL_percent;PUFA;Remnant-C;Serum-C;S-HDL-PL_percent;S-LDL-C;S-LDL-CE;S-LDL-CE_percent;S-LDL-FC;S-LDL-FC_percent;S-LDL-L;S-LDL-P;S-LDL-PL;S-LDL-PL_percent;S…	2	region_1_6_locus_1	intron_variant	1:25747230:C:G;1:25747230:C:G;	missense_variant,NMD_transcript_variant;missense_variant;	RHCE;RHCE;	H8_OTHEREAR (p=1.38016e-08);	Immature fraction of reticulocytes (Astle W 2016); Mean corpuscular volume (Astle W 2016); Platelet count (Astle W 2016); Plateletcrit (Astle W 2016); Red cell distribution width (Astle W 2016);	NA	NA	C1orf63;TMEM50A;RP11-335G20.7/ENSG00000117616;ENSG00000183726;ENSG00000259984-Whole blood (BIOSQTL_eQTL_EUR_2017); TMEM50A/ENSG00000183726-Whole blood (BIOSQTL_eQTL_EUR_2017); RHD/ENSG00000187010-Whole blood (BIOSQTL_eQTL_EUR_2017); RP3-465N24.5/ENSG00000261349-Whole blood (BIOSQTL_eQTL_EUR_2017); C1orf63;RHD/ENSG00000117616;ENSG00000187010-Whole blood (BIOSQTL_eQTL_EUR_2017); RHCE/ENSG0000018867…	Intercellular adhesion molecule 4 (Sun B 2018); Transmembrane protein 2 (Sun B 2018);	NA	NA	Yes	1:25760920;1:25764177;1:25768937	rs11802413;rs9438905;rs10903129	25760920;25764177;25768937;26232356	rs11802413;rs9438905;rs10903129;rs213641	TC;nonHDL;LDL;logTG	1:25561667;1:25561667;1:25570081;1:25570081;1:25580095;1:25580095;1:25583610;1:25583610;1:25590970;1:25590970;1:25621980;1:25621980;1:25622288;1:25622288;1:25624901;1:25624901;1:25663071;1:25663071;1:25667911;1:25667911;1:25668326;1:25668326;1:25668714;1:25668714;1:25668714;1:25674785;1:25674785;1:25674785;1:25674785;1:25674913;1:25674913;1:25676935;1:25676935;1:25677844;1:25677844;1:25684012;1:2…	rs55794721;rs55794721;rs1043879;rs1043879;rs9438900;rs9438900;rs72660908;rs72660908;rs201912594;rs201912594;rs190056379;rs190056379;rs2986163;rs2986163;rs1293267;rs1293267;rs596608;rs596608;rs3093578;rs3093578;rs9645452;rs9645452;rs3093584;rs3093584;rs3093584;rs3091242;rs3091242;rs3091242;rs3091242;rs3091241;rs3091241;rs3091240;rs3091240;rs3093614;rs3093614;rs3093632;rs3093632;rs3093632;rs3093638…	cholesterol;LDL_C;cholesterol;LDL_C;cholesterol;LDL_C;cholesterol;LDL_C;cholesterol;LDL_C;cholesterol;LDL_C;cholesterol;LDL_C;cholesterol;LDL_C;cholesterol;LDL_C;cholesterol;LDL_C;cholesterol;LDL_C;cholesterol;LDL;LDL_C;cholesterol;LDL;LDL_C;TC;cholesterol;LDL_C;cholesterol;LDL_C;cholesterol;LDL_C;cholesterol;LDL;LDL_C;cholesterol;LDL_C;cholesterol;LDL;LDL_C;cholesterol;LDL;LDL_C;cholesterol;LDL_…	UKBB;UKBB;UKBB;UKBB;UKBB;UKBB;UKBB;UKBB;UKBB;UKBB;UKBB;UKBB;UKBB;UKBB;UKBB;UKBB;UKBB;UKBB;UKBB;UKBB;UKBB;UKBB;UKBB;Willer_et_al_2013;UKBB;UKBB;Willer_et_al_2013;UKBB;Willer_et_al_2013;UKBB;UKBB;UKBB;UKBB;UKBB;UKBB;UKBB;Willer_et_al_2013;UKBB;UKBB;UKBB;UKBB;Willer_et_al_2013;UKBB;UKBB;Willer_et_al_2013;UKBB;UKBB;UKBB;UKBB;UKBB;UKBB;UKBB;UKBB;UKBB;UKBB;UKBB;UKBB;UKBB;UKBB;UKBB;UKBB;UKBB;UKBB;UKBB;U…	1:25866838;1:25570081;	rs61776818;rs1043879;
1_6	1	24791697	26363694	M-LDL-PL_percent	25813811	1:25813811:A:C	rs35945278	a	c	0.4684	0.0299527	0.00411579	3.4e-13	12.47	32	0.5867	0.000446791	No	MACO1	LDLRAP1	Biology	47	ApoB;EstC;FAw6;FreeC;IDL-C;IDL-CE;IDL-FC;IDL-L;IDL-P;IDL-PL;LA;LDL-C;L-LDL-C;L-LDL-CE;L-LDL-CE_percent;L-LDL-FC;L-LDL-L;L-LDL-P;L-LDL-PL;L-LDL-PL_percent;M-LDL-C;M-LDL-CE;M-LDL-CE_percent;M-LDL-FC;M-LDL-FC_percent;M-LDL-L;M-LDL-P;M-LDL-PL;M-LDL-PL_percent;PUFA;Remnant-C;Serum-C;S-HDL-PL_percent;S-LDL-C;S-LDL-CE;S-LDL-CE_percent;S-LDL-FC;S-LDL-FC_percent;S-LDL-L;S-LDL-P;S-LDL-PL;S-LDL-PL_percent;S…	2	region_1_6_locus_1	intron_variant	1:25747230:C:G;1:25747230:C:G;	missense_variant,NMD_transcript_variant;missense_variant;	RHCE;RHCE;	H8_OTHEREAR (p=1.38016e-08);	Immature fraction of reticulocytes (Astle W 2016); Mean corpuscular volume (Astle W 2016); Platelet count (Astle W 2016); Plateletcrit (Astle W 2016); Red cell distribution width (Astle W 2016);	NA	NA	C1orf63;TMEM50A;RP11-335G20.7/ENSG00000117616;ENSG00000183726;ENSG00000259984-Whole blood (BIOSQTL_eQTL_EUR_2017); TMEM50A/ENSG00000183726-Whole blood (BIOSQTL_eQTL_EUR_2017); RHD/ENSG00000187010-Whole blood (BIOSQTL_eQTL_EUR_2017); RP3-465N24.5/ENSG00000261349-Whole blood (BIOSQTL_eQTL_EUR_2017); C1orf63;RHD/ENSG00000117616;ENSG00000187010-Whole blood (BIOSQTL_eQTL_EUR_2017); RHCE/ENSG0000018867…	Intercellular adhesion molecule 4 (Sun B 2018); Transmembrane protein 2 (Sun B 2018);	NA	NA	Yes	1:25760920;1:25764177;1:25768937	rs11802413;rs9438905;rs10903129	25760920;25764177;25768937;26232356	rs11802413;rs9438905;rs10903129;rs213641	TC;nonHDL;LDL;logTG	1:25561667;1:25561667;1:25570081;1:25570081;1:25580095;1:25580095;1:25583610;1:25583610;1:25590970;1:25590970;1:25621980;1:25621980;1:25622288;1:25622288;1:25624901;1:25624901;1:25663071;1:25663071;1:25667911;1:25667911;1:25668326;1:25668326;1:25668714;1:25668714;1:25668714;1:25674785;1:25674785;1:25674785;1:25674785;1:25674913;1:25674913;1:25676935;1:25676935;1:25677844;1:25677844;1:25684012;1:2…	rs55794721;rs55794721;rs1043879;rs1043879;rs9438900;rs9438900;rs72660908;rs72660908;rs201912594;rs201912594;rs190056379;rs190056379;rs2986163;rs2986163;rs1293267;rs1293267;rs596608;rs596608;rs3093578;rs3093578;rs9645452;rs9645452;rs3093584;rs3093584;rs3093584;rs3091242;rs3091242;rs3091242;rs3091242;rs3091241;rs3091241;rs3091240;rs3091240;rs3093614;rs3093614;rs3093632;rs3093632;rs3093632;rs3093638…	cholesterol;LDL_C;cholesterol;LDL_C;cholesterol;LDL_C;cholesterol;LDL_C;cholesterol;LDL_C;cholesterol;LDL_C;cholesterol;LDL_C;cholesterol;LDL_C;cholesterol;LDL_C;cholesterol;LDL_C;cholesterol;LDL_C;cholesterol;LDL;LDL_C;cholesterol;LDL;LDL_C;TC;cholesterol;LDL_C;cholesterol;LDL_C;cholesterol;LDL_C;cholesterol;LDL;LDL_C;cholesterol;LDL_C;cholesterol;LDL;LDL_C;cholesterol;LDL;LDL_C;cholesterol;LDL_…	UKBB;UKBB;UKBB;UKBB;UKBB;UKBB;UKBB;UKBB;UKBB;UKBB;UKBB;UKBB;UKBB;UKBB;UKBB;UKBB;UKBB;UKBB;UKBB;UKBB;UKBB;UKBB;UKBB;Willer_et_al_2013;UKBB;UKBB;Willer_et_al_2013;UKBB;Willer_et_al_2013;UKBB;UKBB;UKBB;UKBB;UKBB;UKBB;UKBB;Willer_et_al_2013;UKBB;UKBB;UKBB;UKBB;Willer_et_al_2013;UKBB;UKBB;Willer_et_al_2013;UKBB;UKBB;UKBB;UKBB;UKBB;UKBB;UKBB;UKBB;UKBB;UKBB;UKBB;UKBB;UKBB;UKBB;UKBB;UKBB;UKBB;UKBB;UKBB;U…	1:25866838;1:25570081;	rs61776818;rs1043879;
1_6	1	24791697	26363694	S-HDL-PL_percent	25813811	1:25813811:A:C	rs35945278	a	c	0.4684	0.029184	0.00412307	1.46e-12	11.84	32	0.6428	0.000424151	No	MACO1	LDLRAP1	Biology	47	ApoB;EstC;FAw6;FreeC;IDL-C;IDL-CE;IDL-FC;IDL-L;IDL-P;IDL-PL;LA;LDL-C;L-LDL-C;L-LDL-CE;L-LDL-CE_percent;L-LDL-FC;L-LDL-L;L-LDL-P;L-LDL-PL;L-LDL-PL_percent;M-LDL-C;M-LDL-CE;M-LDL-CE_percent;M-LDL-FC;M-LDL-FC_percent;M-LDL-L;M-LDL-P;M-LDL-PL;M-LDL-PL_percent;PUFA;Remnant-C;Serum-C;S-HDL-PL_percent;S-LDL-C;S-LDL-CE;S-LDL-CE_percent;S-LDL-FC;S-LDL-FC_percent;S-LDL-L;S-LDL-P;S-LDL-PL;S-LDL-PL_percent;S…	2	region_1_6_locus_1	intron_variant	1:25747230:C:G;1:25747230:C:G;	missense_variant,NMD_transcript_variant;missense_variant;	RHCE;RHCE;	H8_OTHEREAR (p=1.38016e-08);	Immature fraction of reticulocytes (Astle W 2016); Mean corpuscular volume (Astle W 2016); Platelet count (Astle W 2016); Plateletcrit (Astle W 2016); Red cell distribution width (Astle W 2016);	NA	NA	C1orf63;TMEM50A;RP11-335G20.7/ENSG00000117616;ENSG00000183726;ENSG00000259984-Whole blood (BIOSQTL_eQTL_EUR_2017); TMEM50A/ENSG00000183726-Whole blood (BIOSQTL_eQTL_EUR_2017); RHD/ENSG00000187010-Whole blood (BIOSQTL_eQTL_EUR_2017); RP3-465N24.5/ENSG00000261349-Whole blood (BIOSQTL_eQTL_EUR_2017); C1orf63;RHD/ENSG00000117616;ENSG00000187010-Whole blood (BIOSQTL_eQTL_EUR_2017); RHCE/ENSG0000018867…	Intercellular adhesion molecule 4 (Sun B 2018); Transmembrane protein 2 (Sun B 2018);	NA	NA	Yes	1:25760920;1:25764177;1:25768937	rs11802413;rs9438905;rs10903129	25760920;25764177;25768937;26232356	rs11802413;rs9438905;rs10903129;rs213641	TC;nonHDL;LDL;logTG	1:25561667;1:25561667;1:25570081;1:25570081;1:25580095;1:25580095;1:25583610;1:25583610;1:25590970;1:25590970;1:25621980;1:25621980;1:25622288;1:25622288;1:25624901;1:25624901;1:25663071;1:25663071;1:25667911;1:25667911;1:25668326;1:25668326;1:25668714;1:25668714;1:25668714;1:25674785;1:25674785;1:25674785;1:25674785;1:25674913;1:25674913;1:25676935;1:25676935;1:25677844;1:25677844;1:25684012;1:2…	rs55794721;rs55794721;rs1043879;rs1043879;rs9438900;rs9438900;rs72660908;rs72660908;rs201912594;rs201912594;rs190056379;rs190056379;rs2986163;rs2986163;rs1293267;rs1293267;rs596608;rs596608;rs3093578;rs3093578;rs9645452;rs9645452;rs3093584;rs3093584;rs3093584;rs3091242;rs3091242;rs3091242;rs3091242;rs3091241;rs3091241;rs3091240;rs3091240;rs3093614;rs3093614;rs3093632;rs3093632;rs3093632;rs3093638…	cholesterol;LDL_C;cholesterol;LDL_C;cholesterol;LDL_C;cholesterol;LDL_C;cholesterol;LDL_C;cholesterol;LDL_C;cholesterol;LDL_C;cholesterol;LDL_C;cholesterol;LDL_C;cholesterol;LDL_C;cholesterol;LDL_C;cholesterol;LDL;LDL_C;cholesterol;LDL;LDL_C;TC;cholesterol;LDL_C;cholesterol;LDL_C;cholesterol;LDL_C;cholesterol;LDL;LDL_C;cholesterol;LDL_C;cholesterol;LDL;LDL_C;cholesterol;LDL;LDL_C;cholesterol;LDL_…	UKBB;UKBB;UKBB;UKBB;UKBB;UKBB;UKBB;UKBB;UKBB;UKBB;UKBB;UKBB;UKBB;UKBB;UKBB;UKBB;UKBB;UKBB;UKBB;UKBB;UKBB;UKBB;UKBB;Willer_et_al_2013;UKBB;UKBB;Willer_et_al_2013;UKBB;Willer_et_al_2013;UKBB;UKBB;UKBB;UKBB;UKBB;UKBB;UKBB;Willer_et_al_2013;UKBB;UKBB;UKBB;UKBB;Willer_et_al_2013;UKBB;UKBB;Willer_et_al_2013;UKBB;UKBB;UKBB;UKBB;UKBB;UKBB;UKBB;UKBB;UKBB;UKBB;UKBB;UKBB;UKBB;UKBB;UKBB;UKBB;UKBB;UKBB;UKBB;U…	1:25866838;1:25570081;	rs61776818;rs1043879;
1_6	1	24791697	26363694	L-LDL-TG	25816847	1:25816847:C:T	rs72660960	t	c	0.5726	-0.0270088	0.00433102	4.485e-10	9.35	31	0.3357	0.000357049	No	MACO1	LDLRAP1	Biology	35	ApoB;EstC;FAw6;FreeC;IDL-FC;IDL-L;IDL-P;IDL-PL;IDL-TG;LA;LDL-C;LDL-TG;L-LDL-C;L-LDL-CE;L-LDL-FC;L-LDL-L;L-LDL-P;L-LDL-PL;L-LDL-PL_percent;L-LDL-TG;M-LDL-C;M-LDL-CE;M-LDL-FC;M-LDL-L;M-LDL-P;M-LDL-PL;M-LDL-TG;PUFA;Serum-C;S-LDL-C;S-LDL-CE;S-LDL-L;S-LDL-P;S-LDL-TG;XS-VLDL-PL;	2	region_1_6_locus_1	intron_variant	NA	NA	NA	NA	Immature fraction of reticulocytes (Astle W 2016); Mean corpuscular hemoglobin concentration (Astle W 2016); Mean corpuscular volume (Astle W 2016); Platelet count (Astle W 2016); Platelet distribution width (Astle W 2016); Plateletcrit (Astle W 2016); Red cell distribution width (Astle W 2016);	NA	Phospholipids to total lipids ratio in large HDL (GCST90092853);	C1orf63;RHD/ENSG00000117616;ENSG00000187010-Whole blood (BIOSQTL_eQTL_EUR_2017); RHCE/ENSG00000188672-Whole blood (BIOSQTL_eQTL_EUR_2017); SDHDP6/ENSG00000224183-Whole blood (BIOSQTL_eQTL_EUR_2017); TMEM50A;RHCE/ENSG00000183726;ENSG00000188672-Whole blood (BIOSQTL_eQTL_EUR_2017); RP3-469D22.1/ENSG00000238084-Whole blood (BIOSQTL_eQTL_EUR_2017); C1orf63/ENSG00000117616-Whole blood (BIOSQTL_eQTL_EU…	Intercellular adhesion molecule 4 (Sun B 2018); Transmembrane protein 2 (Sun B 2018);	NA	NA	Yes	1:25760920;1:25764177;1:25768937	rs11802413;rs9438905;rs10903129	25760920;25764177;25768937;26232356	rs11802413;rs9438905;rs10903129;rs213641	TC;nonHDL;LDL;logTG	1:25561667;1:25561667;1:25580095;1:25580095;1:25583610;1:25583610;1:25621980;1:25621980;1:25622288;1:25622288;1:25624901;1:25624901;1:25663071;1:25663071;1:25667911;1:25667911;1:25668326;1:25668326;1:25668714;1:25668714;1:25668714;1:25674785;1:25674785;1:25674785;1:25674785;1:25674913;1:25674913;1:25676935;1:25676935;1:25677844;1:25677844;1:25684012;1:25684012;1:25684012;1:25685484;1:25685484;1:2…	rs55794721;rs55794721;rs9438900;rs9438900;rs72660908;rs72660908;rs190056379;rs190056379;rs2986163;rs2986163;rs1293267;rs1293267;rs596608;rs596608;rs3093578;rs3093578;rs9645452;rs9645452;rs3093584;rs3093584;rs3093584;rs3091242;rs3091242;rs3091242;rs3091242;rs3091241;rs3091241;rs3091240;rs3091240;rs3093614;rs3093614;rs3093632;rs3093632;rs3093632;rs3093638;rs3093638;rs1053438;rs1053438;rs1053438;rs9…	cholesterol;LDL_C;cholesterol;LDL_C;cholesterol;LDL_C;cholesterol;LDL_C;cholesterol;LDL_C;cholesterol;LDL_C;cholesterol;LDL_C;cholesterol;LDL_C;cholesterol;LDL_C;cholesterol;LDL;LDL_C;cholesterol;LDL;LDL_C;TC;cholesterol;LDL_C;cholesterol;LDL_C;cholesterol;LDL_C;cholesterol;LDL;LDL_C;cholesterol;LDL_C;cholesterol;LDL;LDL_C;cholesterol;LDL;LDL_C;cholesterol;LDL_C;cholesterol;LDL_C;cholesterol;LDL_…	UKBB;UKBB;UKBB;UKBB;UKBB;UKBB;UKBB;UKBB;UKBB;UKBB;UKBB;UKBB;UKBB;UKBB;UKBB;UKBB;UKBB;UKBB;UKBB;Willer_et_al_2013;UKBB;UKBB;Willer_et_al_2013;UKBB;Willer_et_al_2013;UKBB;UKBB;UKBB;UKBB;UKBB;UKBB;UKBB;Willer_et_al_2013;UKBB;UKBB;UKBB;UKBB;Willer_et_al_2013;UKBB;UKBB;Willer_et_al_2013;UKBB;UKBB;UKBB;UKBB;UKBB;UKBB;UKBB;UKBB;UKBB;UKBB;UKBB;UKBB;UKBB;UKBB;UKBB;UKBB;UKBB;UKBB;UKBB;UKBB;UKBB;UKBB;UKBB;U…	1:25866838;	rs61776818;
1_7	1	26487646	27897604	S-VLDL-P	26987646	1:26987646:A:G	rs193084249	a	g	0.9672	-0.101205	0.0128879	4.071e-15	14.39	29	0.1288	0.00064987	No	LOC101928728	NR0B2	Biology	89	ApoB;ApoBbyApoA1;FreeC;HDL2-C;IDL-C;IDL-CE;IDL-FC;IDL-L;IDL-P;IDL-PL;IDL-TG;LA;LDL-C;LDL-TG;L-HDL-C;L-HDL-CE;L-HDL-FC;L-HDL-L;L-HDL-P;L-HDL-PL;L-HDL-TG_percent;L-LDL-C;L-LDL-CE;L-LDL-CE_percent;L-LDL-FC;L-LDL-FC_percent;L-LDL-L;L-LDL-P;L-LDL-PL;L-LDL-PL_percent;L-LDL-TG;M-HDL-C;M-HDL-CE;M-HDL-CE_percent;M-HDL-C_percent;M-HDL-L;M-HDL-P;M-HDL-TG_percent;M-LDL-C;M-LDL-CE;M-LDL-CE_percent;M-LDL-FC;M-…	1	region_1_7_locus_1	intergenic_variant	NA	NA	NA	E4_HYPERCHOL (p=1.45017e-08); E4_LIPOPROT (p=4.56247e-08); I9_HYPERTENSION (p=1.39184e-08); I9_HYPTENS (p=1.49111e-08); O15_ICP_WIDE (p=1.21543e-09); RX_STATIN (p=3.27491e-30);	Plateletcrit (Astle W 2016); Treatment with cholesterol lowering medication (Neale B 2017);	Cholesterol esters in large LDL (Kettunen J 2016); Cholesterol esters in medium LDL (Kettunen J 2016); Concentration of large LDL particles (Kettunen J 2016); Concentration of medium LDL particles (Kettunen J 2016); Phospholipids in large LDL (Kettunen J 2016); Phospholipids in medium LDL (Kettunen J 2016); Total cholesterol in LDL (Kettunen J 2016); Total cholesterol in large LDL (Kettunen J 201…	Low density lipoprotein cholesterol levels (GCST007141); High density lipoprotein cholesterol levels (GCST007140); Triglycerides (GCST007142); Medication use (agents acting on the renin-angiotensin system) (GCST007930); HDL cholesterol levels (GCST010242); Lymphocyte percentage of white cells (GCST90002389); Neutrophil percentage of white cells (GCST90002399); Liver volume (GCST90016666); HDL cho…	PIGV/ENSG00000060642.6-Esophagus mucosa (GTEx-V6p_eQTL_EUR_2016); PIGV/ENSG00000060642.6-Adipose subcutaneous (GTEx-V7_eQTL_EUR_2017); ARID1A/ENSG00000117713-Whole blood (eQTLGen_eQTL_EUR_2018); ZDHHC18/ENSG00000204160-Whole blood (eQTLGen_eQTL_EUR_2018); PIGV/ENSG00000060642-Whole blood (eQTLGen_eQTL_EUR_2018); SYTL1/ENSG00000142765-Whole blood (eQTLGen_eQTL_EUR_2018); MAP3K6/ENSG00000142733-Who…	NA	NA	NA	Yes	1:27021913;1:27021913;1:27021913;1:27021913;1:27180088	rs114165349;rs75460349	26512556;26512556;27021913;27021913;27021913;27021913;27180088	rs113565903;rs113565903;rs114165349;rs114165349;rs114165349;rs114165349;rs75460349	LDL;nonHDL;TC;logTG;LDL;nonHDL;HDL	1:26933591;1:26933591;1:26987646;1:26987646;1:26987646;1:27021913;1:27021913;1:27021913;1:27180088;1:27180088;1:27180088;1:27262545;1:27262545;1:27262545;1:27284913;1:27284913;1:27284913;1:27335529;1:27335529;1:27335529;1:27368126;1:27368126;1:27368126;	rs147266247;rs147266247;rs193084249;rs193084249;rs193084249;rs114165349;rs114165349;rs114165349;rs75460349;rs75460349;rs75460349;rs182050989;rs182050989;rs182050989;rs79598313;rs79598313;rs79598313;rs141397430;rs141397430;rs141397430;rs12125238;rs12125238;rs12125238;	HDL_C;triglyc;HDL_C;LDL_C;triglyc;HDL_C;LDL_C;triglyc;HDL_C;LDL_C;triglyc;HDL_C;LDL_C;triglyc;HDL_C;LDL_C;triglyc;HDL_C;LDL_C;triglyc;HDL_C;LDL_C;triglyc;	UKBB;UKBB;UKBB;UKBB;UKBB;UKBB;UKBB;UKBB;UKBB;UKBB;UKBB;UKBB;UKBB;UKBB;UKBB;UKBB;UKBB;UKBB;UKBB;UKBB;UKBB;UKBB;UKBB;	NA	NA
1_7	1	26487646	27897604	S-VLDL-TG	26987646	1:26987646:A:G	rs193084249	a	g	0.9671	-0.0973464	0.0129979	6.918e-14	13.16	28	0.0771	0.000603027	No	LOC101928728	NR0B2	Biology	89	ApoB;ApoBbyApoA1;FreeC;HDL2-C;IDL-C;IDL-CE;IDL-FC;IDL-L;IDL-P;IDL-PL;IDL-TG;LA;LDL-C;LDL-TG;L-HDL-C;L-HDL-CE;L-HDL-FC;L-HDL-L;L-HDL-P;L-HDL-PL;L-HDL-TG_percent;L-LDL-C;L-LDL-CE;L-LDL-CE_percent;L-LDL-FC;L-LDL-FC_percent;L-LDL-L;L-LDL-P;L-LDL-PL;L-LDL-PL_percent;L-LDL-TG;M-HDL-C;M-HDL-CE;M-HDL-CE_percent;M-HDL-C_percent;M-HDL-L;M-HDL-P;M-HDL-TG_percent;M-LDL-C;M-LDL-CE;M-LDL-CE_percent;M-LDL-FC;M-…	1	region_1_7_locus_1	intergenic_variant	NA	NA	NA	E4_HYPERCHOL (p=1.45017e-08); E4_LIPOPROT (p=4.56247e-08); I9_HYPERTENSION (p=1.39184e-08); I9_HYPTENS (p=1.49111e-08); O15_ICP_WIDE (p=1.21543e-09); RX_STATIN (p=3.27491e-30);	Plateletcrit (Astle W 2016); Treatment with cholesterol lowering medication (Neale B 2017);	Cholesterol esters in large LDL (Kettunen J 2016); Cholesterol esters in medium LDL (Kettunen J 2016); Concentration of large LDL particles (Kettunen J 2016); Concentration of medium LDL particles (Kettunen J 2016); Phospholipids in large LDL (Kettunen J 2016); Phospholipids in medium LDL (Kettunen J 2016); Total cholesterol in LDL (Kettunen J 2016); Total cholesterol in large LDL (Kettunen J 201…	See above	PIGV/ENSG00000060642.6-Esophagus mucosa (GTEx-V6p_eQTL_EUR_2016); PIGV/ENSG00000060642.6-Adipose subcutaneous (GTEx-V7_eQTL_EUR_2017); ARID1A/ENSG00000117713-Whole blood (eQTLGen_eQTL_EUR_2018); ZDHHC18/ENSG00000204160-Whole blood (eQTLGen_eQTL_EUR_2018); PIGV/ENSG00000060642-Whole blood (eQTLGen_eQTL_EUR_2018); SYTL1/ENSG00000142765-Whole blood (eQTLGen_eQTL_EUR_2018); MAP3K6/ENSG00000142733-Who…	NA	NA	NA	Yes	1:27021913;1:27021913;1:27021913;1:27021913;1:27180088	rs114165349;rs75460349	26512556;26512556;27021913;27021913;27021913;27021913;27180088	rs113565903;rs113565903;rs114165349;rs114165349;rs114165349;rs114165349;rs75460349	LDL;nonHDL;TC;logTG;LDL;nonHDL;HDL	1:26933591;1:26933591;1:26987646;1:26987646;1:26987646;1:27021913;1:27021913;1:27021913;1:27180088;1:27180088;1:27180088;1:27262545;1:27262545;1:27262545;1:27284913;1:27284913;1:27284913;1:27335529;1:27335529;1:27335529;1:27368126;1:27368126;1:27368126;	rs147266247;rs147266247;rs193084249;rs193084249;rs193084249;rs114165349;rs114165349;rs114165349;rs75460349;rs75460349;rs75460349;rs182050989;rs182050989;rs182050989;rs79598313;rs79598313;rs79598313;rs141397430;rs141397430;rs141397430;rs12125238;rs12125238;rs12125238;	HDL_C;triglyc;HDL_C;LDL_C;triglyc;HDL_C;LDL_C;triglyc;HDL_C;LDL_C;triglyc;HDL_C;LDL_C;triglyc;HDL_C;LDL_C;triglyc;HDL_C;LDL_C;triglyc;HDL_C;LDL_C;triglyc;	UKBB;UKBB;UKBB;UKBB;UKBB;UKBB;UKBB;UKBB;UKBB;UKBB;UKBB;UKBB;UKBB;UKBB;UKBB;UKBB;UKBB;UKBB;UKBB;UKBB;UKBB;UKBB;UKBB;	NA	NA
1_7	1	26487646	27897604	M-VLDL-PL	26987646	1:26987646:A:G	rs193084249	a	g	0.9675	-0.0898599	0.0127363	1.721e-12	11.76	30	0.05245	0.000507804	No	LOC101928728	NR0B2	Biology	89	ApoB;ApoBbyApoA1;FreeC;HDL2-C;IDL-C;IDL-CE;IDL-FC;IDL-L;IDL-P;IDL-PL;IDL-TG;LA;LDL-C;LDL-TG;L-HDL-C;L-HDL-CE;L-HDL-FC;L-HDL-L;L-HDL-P;L-HDL-PL;L-HDL-TG_percent;L-LDL-C;L-LDL-CE;L-LDL-CE_percent;L-LDL-FC;L-LDL-FC_percent;L-LDL-L;L-LDL-P;L-LDL-PL;L-LDL-PL_percent;L-LDL-TG;M-HDL-C;M-HDL-CE;M-HDL-CE_percent;M-HDL-C_percent;M-HDL-L;M-HDL-P;M-HDL-TG_percent;M-LDL-C;M-LDL-CE;M-LDL-CE_percent;M-LDL-FC;M-…	1	region_1_7_locus_1	intergenic_variant	NA	NA	NA	E4_HYPERCHOL (p=1.45017e-08); E4_LIPOPROT (p=4.56247e-08); I9_HYPERTENSION (p=1.39184e-08); I9_HYPTENS (p=1.49111e-08); O15_ICP_WIDE (p=1.21543e-09); RX_STATIN (p=3.27491e-30);	Plateletcrit (Astle W 2016); Treatment with cholesterol lowering medication (Neale B 2017);	Cholesterol esters in large LDL (Kettunen J 2016); Cholesterol esters in medium LDL (Kettunen J 2016); Concentration of large LDL particles (Kettunen J 2016); Concentration of medium LDL particles (Kettunen J 2016); Phospholipids in large LDL (Kettunen J 2016); Phospholipids in medium LDL (Kettunen J 2016); Total cholesterol in LDL (Kettunen J 2016); Total cholesterol in large LDL (Kettunen J 201…	See above	PIGV/ENSG00000060642.6-Esophagus mucosa (GTEx-V6p_eQTL_EUR_2016); PIGV/ENSG00000060642.6-Adipose subcutaneous (GTEx-V7_eQTL_EUR_2017); ARID1A/ENSG00000117713-Whole blood (eQTLGen_eQTL_EUR_2018); ZDHHC18/ENSG00000204160-Whole blood (eQTLGen_eQTL_EUR_2018); PIGV/ENSG00000060642-Whole blood (eQTLGen_eQTL_EUR_2018); SYTL1/ENSG00000142765-Whole blood (eQTLGen_eQTL_EUR_2018); MAP3K6/ENSG00000142733-Who…	NA	NA	NA	Yes	1:27021913;1:27021913;1:27021913;1:27021913;1:27180088	rs114165349;rs75460349	26512556;26512556;27021913;27021913;27021913;27021913;27180088	rs113565903;rs113565903;rs114165349;rs114165349;rs114165349;rs114165349;rs75460349	LDL;nonHDL;TC;logTG;LDL;nonHDL;HDL	1:26933591;1:26933591;1:26987646;1:26987646;1:26987646;1:27021913;1:27021913;1:27021913;1:27180088;1:27180088;1:27180088;1:27262545;1:27262545;1:27262545;1:27284913;1:27284913;1:27284913;1:27335529;1:27335529;1:27335529;1:27368126;1:27368126;1:27368126;	rs147266247;rs147266247;rs193084249;rs193084249;rs193084249;rs114165349;rs114165349;rs114165349;rs75460349;rs75460349;rs75460349;rs182050989;rs182050989;rs182050989;rs79598313;rs79598313;rs79598313;rs141397430;rs141397430;rs141397430;rs12125238;rs12125238;rs12125238;	HDL_C;triglyc;HDL_C;LDL_C;triglyc;HDL_C;LDL_C;triglyc;HDL_C;LDL_C;triglyc;HDL_C;LDL_C;triglyc;HDL_C;LDL_C;triglyc;HDL_C;LDL_C;triglyc;HDL_C;LDL_C;triglyc;	UKBB;UKBB;UKBB;UKBB;UKBB;UKBB;UKBB;UKBB;UKBB;UKBB;UKBB;UKBB;UKBB;UKBB;UKBB;UKBB;UKBB;UKBB;UKBB;UKBB;UKBB;UKBB;UKBB;	NA	NA
1_7	1	26487646	27897604	M-HDL-CE_percent	26987646	1:26987646:A:G	rs193084249	a	g	0.9673	0.0901464	0.012945	3.312e-12	11.48	28	0.5635	0.000514086	No	LOC101928728	NR0B2	Biology	89	ApoB;ApoBbyApoA1;FreeC;HDL2-C;IDL-C;IDL-CE;IDL-FC;IDL-L;IDL-P;IDL-PL;IDL-TG;LA;LDL-C;LDL-TG;L-HDL-C;L-HDL-CE;L-HDL-FC;L-HDL-L;L-HDL-P;L-HDL-PL;L-HDL-TG_percent;L-LDL-C;L-LDL-CE;L-LDL-CE_percent;L-LDL-FC;L-LDL-FC_percent;L-LDL-L;L-LDL-P;L-LDL-PL;L-LDL-PL_percent;L-LDL-TG;M-HDL-C;M-HDL-CE;M-HDL-CE_percent;M-HDL-C_percent;M-HDL-L;M-HDL-P;M-HDL-TG_percent;M-LDL-C;M-LDL-CE;M-LDL-CE_percent;M-LDL-FC;M-…	1	region_1_7_locus_1	intergenic_variant	NA	NA	NA	E4_HYPERCHOL (p=1.45017e-08); E4_LIPOPROT (p=4.56247e-08); I9_HYPERTENSION (p=1.39184e-08); I9_HYPTENS (p=1.49111e-08); O15_ICP_WIDE (p=1.21543e-09); RX_STATIN (p=3.27491e-30);	Plateletcrit (Astle W 2016); Treatment with cholesterol lowering medication (Neale B 2017);	Cholesterol esters in large LDL (Kettunen J 2016); Cholesterol esters in medium LDL (Kettunen J 2016); Concentration of large LDL particles (Kettunen J 2016); Concentration of medium LDL particles (Kettunen J 2016); Phospholipids in large LDL (Kettunen J 2016); Phospholipids in medium LDL (Kettunen J 2016); Total cholesterol in LDL (Kettunen J 2016); Total cholesterol in large LDL (Kettunen J 201…	See above	PIGV/ENSG00000060642.6-Esophagus mucosa (GTEx-V6p_eQTL_EUR_2016); PIGV/ENSG00000060642.6-Adipose subcutaneous (GTEx-V7_eQTL_EUR_2017); ARID1A/ENSG00000117713-Whole blood (eQTLGen_eQTL_EUR_2018); ZDHHC18/ENSG00000204160-Whole blood (eQTLGen_eQTL_EUR_2018); PIGV/ENSG00000060642-Whole blood (eQTLGen_eQTL_EUR_2018); SYTL1/ENSG00000142765-Whole blood (eQTLGen_eQTL_EUR_2018); MAP3K6/ENSG00000142733-Who…	NA	NA	NA	Yes	1:27021913;1:27021913;1:27021913;1:27021913;1:27180088	rs114165349;rs75460349	26512556;26512556;27021913;27021913;27021913;27021913;27180088	rs113565903;rs113565903;rs114165349;rs114165349;rs114165349;rs114165349;rs75460349	LDL;nonHDL;TC;logTG;LDL;nonHDL;HDL	1:26933591;1:26933591;1:26987646;1:26987646;1:26987646;1:27021913;1:27021913;1:27021913;1:27180088;1:27180088;1:27180088;1:27262545;1:27262545;1:27262545;1:27284913;1:27284913;1:27284913;1:27335529;1:27335529;1:27335529;1:27368126;1:27368126;1:27368126;	rs147266247;rs147266247;rs193084249;rs193084249;rs193084249;rs114165349;rs114165349;rs114165349;rs75460349;rs75460349;rs75460349;rs182050989;rs182050989;rs182050989;rs79598313;rs79598313;rs79598313;rs141397430;rs141397430;rs141397430;rs12125238;rs12125238;rs12125238;	HDL_C;triglyc;HDL_C;LDL_C;triglyc;HDL_C;LDL_C;triglyc;HDL_C;LDL_C;triglyc;HDL_C;LDL_C;triglyc;HDL_C;LDL_C;triglyc;HDL_C;LDL_C;triglyc;HDL_C;LDL_C;triglyc;	UKBB;UKBB;UKBB;UKBB;UKBB;UKBB;UKBB;UKBB;UKBB;UKBB;UKBB;UKBB;UKBB;UKBB;UKBB;UKBB;UKBB;UKBB;UKBB;UKBB;UKBB;UKBB;UKBB;	NA	NA
1_7	1	26487646	27897604	S-HDL-TG	26987646	1:26987646:A:G	rs193084249	a	g	0.9671	-0.0898614	0.0130125	4.993e-12	11.3	28	0.1331	0.000513859	No	LOC101928728	NR0B2	Biology	89	ApoB;ApoBbyApoA1;FreeC;HDL2-C;IDL-C;IDL-CE;IDL-FC;IDL-L;IDL-P;IDL-PL;IDL-TG;LA;LDL-C;LDL-TG;L-HDL-C;L-HDL-CE;L-HDL-FC;L-HDL-L;L-HDL-P;L-HDL-PL;L-HDL-TG_percent;L-LDL-C;L-LDL-CE;L-LDL-CE_percent;L-LDL-FC;L-LDL-FC_percent;L-LDL-L;L-LDL-P;L-LDL-PL;L-LDL-PL_percent;L-LDL-TG;M-HDL-C;M-HDL-CE;M-HDL-CE_percent;M-HDL-C_percent;M-HDL-L;M-HDL-P;M-HDL-TG_percent;M-LDL-C;M-LDL-CE;M-LDL-CE_percent;M-LDL-FC;M-…	1	region_1_7_locus_1	intergenic_variant	NA	NA	NA	E4_HYPERCHOL (p=1.45017e-08); E4_LIPOPROT (p=4.56247e-08); I9_HYPERTENSION (p=1.39184e-08); I9_HYPTENS (p=1.49111e-08); O15_ICP_WIDE (p=1.21543e-09); RX_STATIN (p=3.27491e-30);	Plateletcrit (Astle W 2016); Treatment with cholesterol lowering medication (Neale B 2017);	Cholesterol esters in large LDL (Kettunen J 2016); Cholesterol esters in medium LDL (Kettunen J 2016); Concentration of large LDL particles (Kettunen J 2016); Concentration of medium LDL particles (Kettunen J 2016); Phospholipids in large LDL (Kettunen J 2016); Phospholipids in medium LDL (Kettunen J 2016); Total cholesterol in LDL (Kettunen J 2016); Total cholesterol in large LDL (Kettunen J 201…	See above	PIGV/ENSG00000060642.6-Esophagus mucosa (GTEx-V6p_eQTL_EUR_2016); PIGV/ENSG00000060642.6-Adipose subcutaneous (GTEx-V7_eQTL_EUR_2017); ARID1A/ENSG00000117713-Whole blood (eQTLGen_eQTL_EUR_2018); ZDHHC18/ENSG00000204160-Whole blood (eQTLGen_eQTL_EUR_2018); PIGV/ENSG00000060642-Whole blood (eQTLGen_eQTL_EUR_2018); SYTL1/ENSG00000142765-Whole blood (eQTLGen_eQTL_EUR_2018); MAP3K6/ENSG00000142733-Who…	NA	NA	NA	Yes	1:27021913;1:27021913;1:27021913;1:27021913;1:27180088	rs114165349;rs75460349	26512556;26512556;27021913;27021913;27021913;27021913;27180088	rs113565903;rs113565903;rs114165349;rs114165349;rs114165349;rs114165349;rs75460349	LDL;nonHDL;TC;logTG;LDL;nonHDL;HDL	1:26933591;1:26933591;1:26987646;1:26987646;1:26987646;1:27021913;1:27021913;1:27021913;1:27180088;1:27180088;1:27180088;1:27262545;1:27262545;1:27262545;1:27284913;1:27284913;1:27284913;1:27335529;1:27335529;1:27335529;1:27368126;1:27368126;1:27368126;	rs147266247;rs147266247;rs193084249;rs193084249;rs193084249;rs114165349;rs114165349;rs114165349;rs75460349;rs75460349;rs75460349;rs182050989;rs182050989;rs182050989;rs79598313;rs79598313;rs79598313;rs141397430;rs141397430;rs141397430;rs12125238;rs12125238;rs12125238;	HDL_C;triglyc;HDL_C;LDL_C;triglyc;HDL_C;LDL_C;triglyc;HDL_C;LDL_C;triglyc;HDL_C;LDL_C;triglyc;HDL_C;LDL_C;triglyc;HDL_C;LDL_C;triglyc;HDL_C;LDL_C;triglyc;	UKBB;UKBB;UKBB;UKBB;UKBB;UKBB;UKBB;UKBB;UKBB;UKBB;UKBB;UKBB;UKBB;UKBB;UKBB;UKBB;UKBB;UKBB;UKBB;UKBB;UKBB;UKBB;UKBB;	NA	NA
1_7	1	26487646	27897604	M-HDL-C_percent	26987646	1:26987646:A:G	rs193084249	a	g	0.9674	0.0861942	0.0128433	1.93e-11	10.71	29	0.4687	0.000468608	No	LOC101928728	NR0B2	Biology	89	ApoB;ApoBbyApoA1;FreeC;HDL2-C;IDL-C;IDL-CE;IDL-FC;IDL-L;IDL-P;IDL-PL;IDL-TG;LA;LDL-C;LDL-TG;L-HDL-C;L-HDL-CE;L-HDL-FC;L-HDL-L;L-HDL-P;L-HDL-PL;L-HDL-TG_percent;L-LDL-C;L-LDL-CE;L-LDL-CE_percent;L-LDL-FC;L-LDL-FC_percent;L-LDL-L;L-LDL-P;L-LDL-PL;L-LDL-PL_percent;L-LDL-TG;M-HDL-C;M-HDL-CE;M-HDL-CE_percent;M-HDL-C_percent;M-HDL-L;M-HDL-P;M-HDL-TG_percent;M-LDL-C;M-LDL-CE;M-LDL-CE_percent;M-LDL-FC;M-…	1	region_1_7_locus_1	intergenic_variant	NA	NA	NA	E4_HYPERCHOL (p=1.45017e-08); E4_LIPOPROT (p=4.56247e-08); I9_HYPERTENSION (p=1.39184e-08); I9_HYPTENS (p=1.49111e-08); O15_ICP_WIDE (p=1.21543e-09); RX_STATIN (p=3.27491e-30);	Plateletcrit (Astle W 2016); Treatment with cholesterol lowering medication (Neale B 2017);	Cholesterol esters in large LDL (Kettunen J 2016); Cholesterol esters in medium LDL (Kettunen J 2016); Concentration of large LDL particles (Kettunen J 2016); Concentration of medium LDL particles (Kettunen J 2016); Phospholipids in large LDL (Kettunen J 2016); Phospholipids in medium LDL (Kettunen J 2016); Total cholesterol in LDL (Kettunen J 2016); Total cholesterol in large LDL (Kettunen J 201…	See above	PIGV/ENSG00000060642.6-Esophagus mucosa (GTEx-V6p_eQTL_EUR_2016); PIGV/ENSG00000060642.6-Adipose subcutaneous (GTEx-V7_eQTL_EUR_2017); ARID1A/ENSG00000117713-Whole blood (eQTLGen_eQTL_EUR_2018); ZDHHC18/ENSG00000204160-Whole blood (eQTLGen_eQTL_EUR_2018); PIGV/ENSG00000060642-Whole blood (eQTLGen_eQTL_EUR_2018); SYTL1/ENSG00000142765-Whole blood (eQTLGen_eQTL_EUR_2018); MAP3K6/ENSG00000142733-Who…	NA	NA	NA	Yes	1:27021913;1:27021913;1:27021913;1:27021913;1:27180088	rs114165349;rs75460349	26512556;26512556;27021913;27021913;27021913;27021913;27180088	rs113565903;rs113565903;rs114165349;rs114165349;rs114165349;rs114165349;rs75460349	LDL;nonHDL;TC;logTG;LDL;nonHDL;HDL	1:26933591;1:26933591;1:26987646;1:26987646;1:26987646;1:27021913;1:27021913;1:27021913;1:27180088;1:27180088;1:27180088;1:27262545;1:27262545;1:27262545;1:27284913;1:27284913;1:27284913;1:27335529;1:27335529;1:27335529;1:27368126;1:27368126;1:27368126;	rs147266247;rs147266247;rs193084249;rs193084249;rs193084249;rs114165349;rs114165349;rs114165349;rs75460349;rs75460349;rs75460349;rs182050989;rs182050989;rs182050989;rs79598313;rs79598313;rs79598313;rs141397430;rs141397430;rs141397430;rs12125238;rs12125238;rs12125238;	HDL_C;triglyc;HDL_C;LDL_C;triglyc;HDL_C;LDL_C;triglyc;HDL_C;LDL_C;triglyc;HDL_C;LDL_C;triglyc;HDL_C;LDL_C;triglyc;HDL_C;LDL_C;triglyc;HDL_C;LDL_C;triglyc;	UKBB;UKBB;UKBB;UKBB;UKBB;UKBB;UKBB;UKBB;UKBB;UKBB;UKBB;UKBB;UKBB;UKBB;UKBB;UKBB;UKBB;UKBB;UKBB;UKBB;UKBB;UKBB;UKBB;	NA	NA
1_7	1	26487646	27897604	VLDL-TG	26987646	1:26987646:A:G	rs193084249	a	g	0.9674	-0.0860205	0.0128404	2.096e-11	10.68	29	0.04601	0.000466721	No	LOC101928728	NR0B2	Biology	89	ApoB;ApoBbyApoA1;FreeC;HDL2-C;IDL-C;IDL-CE;IDL-FC;IDL-L;IDL-P;IDL-PL;IDL-TG;LA;LDL-C;LDL-TG;L-HDL-C;L-HDL-CE;L-HDL-FC;L-HDL-L;L-HDL-P;L-HDL-PL;L-HDL-TG_percent;L-LDL-C;L-LDL-CE;L-LDL-CE_percent;L-LDL-FC;L-LDL-FC_percent;L-LDL-L;L-LDL-P;L-LDL-PL;L-LDL-PL_percent;L-LDL-TG;M-HDL-C;M-HDL-CE;M-HDL-CE_percent;M-HDL-C_percent;M-HDL-L;M-HDL-P;M-HDL-TG_percent;M-LDL-C;M-LDL-CE;M-LDL-CE_percent;M-LDL-FC;M-…	1	region_1_7_locus_1	intergenic_variant	NA	NA	NA	E4_HYPERCHOL (p=1.45017e-08); E4_LIPOPROT (p=4.56247e-08); I9_HYPERTENSION (p=1.39184e-08); I9_HYPTENS (p=1.49111e-08); O15_ICP_WIDE (p=1.21543e-09); RX_STATIN (p=3.27491e-30);	Plateletcrit (Astle W 2016); Treatment with cholesterol lowering medication (Neale B 2017);	Cholesterol esters in large LDL (Kettunen J 2016); Cholesterol esters in medium LDL (Kettunen J 2016); Concentration of large LDL particles (Kettunen J 2016); Concentration of medium LDL particles (Kettunen J 2016); Phospholipids in large LDL (Kettunen J 2016); Phospholipids in medium LDL (Kettunen J 2016); Total cholesterol in LDL (Kettunen J 2016); Total cholesterol in large LDL (Kettunen J 201…	See above	PIGV/ENSG00000060642.6-Esophagus mucosa (GTEx-V6p_eQTL_EUR_2016); PIGV/ENSG00000060642.6-Adipose subcutaneous (GTEx-V7_eQTL_EUR_2017); ARID1A/ENSG00000117713-Whole blood (eQTLGen_eQTL_EUR_2018); ZDHHC18/ENSG00000204160-Whole blood (eQTLGen_eQTL_EUR_2018); PIGV/ENSG00000060642-Whole blood (eQTLGen_eQTL_EUR_2018); SYTL1/ENSG00000142765-Whole blood (eQTLGen_eQTL_EUR_2018); MAP3K6/ENSG00000142733-Who…	NA	NA	NA	Yes	1:27021913;1:27021913;1:27021913;1:27021913;1:27180088	rs114165349;rs75460349	26512556;26512556;27021913;27021913;27021913;27021913;27180088	rs113565903;rs113565903;rs114165349;rs114165349;rs114165349;rs114165349;rs75460349	LDL;nonHDL;TC;logTG;LDL;nonHDL;HDL	1:26933591;1:26933591;1:26987646;1:26987646;1:26987646;1:27021913;1:27021913;1:27021913;1:27180088;1:27180088;1:27180088;1:27262545;1:27262545;1:27262545;1:27284913;1:27284913;1:27284913;1:27335529;1:27335529;1:27335529;1:27368126;1:27368126;1:27368126;	rs147266247;rs147266247;rs193084249;rs193084249;rs193084249;rs114165349;rs114165349;rs114165349;rs75460349;rs75460349;rs75460349;rs182050989;rs182050989;rs182050989;rs79598313;rs79598313;rs79598313;rs141397430;rs141397430;rs141397430;rs12125238;rs12125238;rs12125238;	HDL_C;triglyc;HDL_C;LDL_C;triglyc;HDL_C;LDL_C;triglyc;HDL_C;LDL_C;triglyc;HDL_C;LDL_C;triglyc;HDL_C;LDL_C;triglyc;HDL_C;LDL_C;triglyc;HDL_C;LDL_C;triglyc;	UKBB;UKBB;UKBB;UKBB;UKBB;UKBB;UKBB;UKBB;UKBB;UKBB;UKBB;UKBB;UKBB;UKBB;UKBB;UKBB;UKBB;UKBB;UKBB;UKBB;UKBB;UKBB;UKBB;	NA	NA
1_7	1	26487646	27897604	S-HDL-TG_percent	26987646	1:26987646:A:G	rs193084249	a	g	0.9672	-0.0862724	0.0129268	2.49e-11	10.6	28	0.7705	0.000472242	No	LOC101928728	NR0B2	Biology	89	ApoB;ApoBbyApoA1;FreeC;HDL2-C;IDL-C;IDL-CE;IDL-FC;IDL-L;IDL-P;IDL-PL;IDL-TG;LA;LDL-C;LDL-TG;L-HDL-C;L-HDL-CE;L-HDL-FC;L-HDL-L;L-HDL-P;L-HDL-PL;L-HDL-TG_percent;L-LDL-C;L-LDL-CE;L-LDL-CE_percent;L-LDL-FC;L-LDL-FC_percent;L-LDL-L;L-LDL-P;L-LDL-PL;L-LDL-PL_percent;L-LDL-TG;M-HDL-C;M-HDL-CE;M-HDL-CE_percent;M-HDL-C_percent;M-HDL-L;M-HDL-P;M-HDL-TG_percent;M-LDL-C;M-LDL-CE;M-LDL-CE_percent;M-LDL-FC;M-…	1	region_1_7_locus_1	intergenic_variant	NA	NA	NA	E4_HYPERCHOL (p=1.45017e-08); E4_LIPOPROT (p=4.56247e-08); I9_HYPERTENSION (p=1.39184e-08); I9_HYPTENS (p=1.49111e-08); O15_ICP_WIDE (p=1.21543e-09); RX_STATIN (p=3.27491e-30);	Plateletcrit (Astle W 2016); Treatment with cholesterol lowering medication (Neale B 2017);	Cholesterol esters in large LDL (Kettunen J 2016); Cholesterol esters in medium LDL (Kettunen J 2016); Concentration of large LDL particles (Kettunen J 2016); Concentration of medium LDL particles (Kettunen J 2016); Phospholipids in large LDL (Kettunen J 2016); Phospholipids in medium LDL (Kettunen J 2016); Total cholesterol in LDL (Kettunen J 2016); Total cholesterol in large LDL (Kettunen J 201…	See above	PIGV/ENSG00000060642.6-Esophagus mucosa (GTEx-V6p_eQTL_EUR_2016); PIGV/ENSG00000060642.6-Adipose subcutaneous (GTEx-V7_eQTL_EUR_2017); ARID1A/ENSG00000117713-Whole blood (eQTLGen_eQTL_EUR_2018); ZDHHC18/ENSG00000204160-Whole blood (eQTLGen_eQTL_EUR_2018); PIGV/ENSG00000060642-Whole blood (eQTLGen_eQTL_EUR_2018); SYTL1/ENSG00000142765-Whole blood (eQTLGen_eQTL_EUR_2018); MAP3K6/ENSG00000142733-Who…	NA	NA	NA	Yes	1:27021913;1:27021913;1:27021913;1:27021913;1:27180088	rs114165349;rs75460349	26512556;26512556;27021913;27021913;27021913;27021913;27180088	rs113565903;rs113565903;rs114165349;rs114165349;rs114165349;rs114165349;rs75460349	LDL;nonHDL;TC;logTG;LDL;nonHDL;HDL	1:26933591;1:26933591;1:26987646;1:26987646;1:26987646;1:27021913;1:27021913;1:27021913;1:27180088;1:27180088;1:27180088;1:27262545;1:27262545;1:27262545;1:27284913;1:27284913;1:27284913;1:27335529;1:27335529;1:27335529;1:27368126;1:27368126;1:27368126;	rs147266247;rs147266247;rs193084249;rs193084249;rs193084249;rs114165349;rs114165349;rs114165349;rs75460349;rs75460349;rs75460349;rs182050989;rs182050989;rs182050989;rs79598313;rs79598313;rs79598313;rs141397430;rs141397430;rs141397430;rs12125238;rs12125238;rs12125238;	HDL_C;triglyc;HDL_C;LDL_C;triglyc;HDL_C;LDL_C;triglyc;HDL_C;LDL_C;triglyc;HDL_C;LDL_C;triglyc;HDL_C;LDL_C;triglyc;HDL_C;LDL_C;triglyc;HDL_C;LDL_C;triglyc;	UKBB;UKBB;UKBB;UKBB;UKBB;UKBB;UKBB;UKBB;UKBB;UKBB;UKBB;UKBB;UKBB;UKBB;UKBB;UKBB;UKBB;UKBB;UKBB;UKBB;UKBB;UKBB;UKBB;	NA	NA
1_7	1	26487646	27897604	M-VLDL-TG	26987646	1:26987646:A:G	rs193084249	a	g	0.9671	-0.0853957	0.0130069	5.19e-11	10.28	28	0.02612	0.000464055	No	LOC101928728	NR0B2	Biology	89	ApoB;ApoBbyApoA1;FreeC;HDL2-C;IDL-C;IDL-CE;IDL-FC;IDL-L;IDL-P;IDL-PL;IDL-TG;LA;LDL-C;LDL-TG;L-HDL-C;L-HDL-CE;L-HDL-FC;L-HDL-L;L-HDL-P;L-HDL-PL;L-HDL-TG_percent;L-LDL-C;L-LDL-CE;L-LDL-CE_percent;L-LDL-FC;L-LDL-FC_percent;L-LDL-L;L-LDL-P;L-LDL-PL;L-LDL-PL_percent;L-LDL-TG;M-HDL-C;M-HDL-CE;M-HDL-CE_percent;M-HDL-C_percent;M-HDL-L;M-HDL-P;M-HDL-TG_percent;M-LDL-C;M-LDL-CE;M-LDL-CE_percent;M-LDL-FC;M-…	1	region_1_7_locus_1	intergenic_variant	NA	NA	NA	E4_HYPERCHOL (p=1.45017e-08); E4_LIPOPROT (p=4.56247e-08); I9_HYPERTENSION (p=1.39184e-08); I9_HYPTENS (p=1.49111e-08); O15_ICP_WIDE (p=1.21543e-09); RX_STATIN (p=3.27491e-30);	Plateletcrit (Astle W 2016); Treatment with cholesterol lowering medication (Neale B 2017);	Cholesterol esters in large LDL (Kettunen J 2016); Cholesterol esters in medium LDL (Kettunen J 2016); Concentration of large LDL particles (Kettunen J 2016); Concentration of medium LDL particles (Kettunen J 2016); Phospholipids in large LDL (Kettunen J 2016); Phospholipids in medium LDL (Kettunen J 2016); Total cholesterol in LDL (Kettunen J 2016); Total cholesterol in large LDL (Kettunen J 201…	See above	PIGV/ENSG00000060642.6-Esophagus mucosa (GTEx-V6p_eQTL_EUR_2016); PIGV/ENSG00000060642.6-Adipose subcutaneous (GTEx-V7_eQTL_EUR_2017); ARID1A/ENSG00000117713-Whole blood (eQTLGen_eQTL_EUR_2018); ZDHHC18/ENSG00000204160-Whole blood (eQTLGen_eQTL_EUR_2018); PIGV/ENSG00000060642-Whole blood (eQTLGen_eQTL_EUR_2018); SYTL1/ENSG00000142765-Whole blood (eQTLGen_eQTL_EUR_2018); MAP3K6/ENSG00000142733-Who…	NA	NA	NA	Yes	1:27021913;1:27021913;1:27021913;1:27021913;1:27180088	rs114165349;rs75460349	26512556;26512556;27021913;27021913;27021913;27021913;27180088	rs113565903;rs113565903;rs114165349;rs114165349;rs114165349;rs114165349;rs75460349	LDL;nonHDL;TC;logTG;LDL;nonHDL;HDL	1:26933591;1:26933591;1:26987646;1:26987646;1:26987646;1:27021913;1:27021913;1:27021913;1:27180088;1:27180088;1:27180088;1:27262545;1:27262545;1:27262545;1:27284913;1:27284913;1:27284913;1:27335529;1:27335529;1:27335529;1:27368126;1:27368126;1:27368126;	rs147266247;rs147266247;rs193084249;rs193084249;rs193084249;rs114165349;rs114165349;rs114165349;rs75460349;rs75460349;rs75460349;rs182050989;rs182050989;rs182050989;rs79598313;rs79598313;rs79598313;rs141397430;rs141397430;rs141397430;rs12125238;rs12125238;rs12125238;	HDL_C;triglyc;HDL_C;LDL_C;triglyc;HDL_C;LDL_C;triglyc;HDL_C;LDL_C;triglyc;HDL_C;LDL_C;triglyc;HDL_C;LDL_C;triglyc;HDL_C;LDL_C;triglyc;HDL_C;LDL_C;triglyc;	UKBB;UKBB;UKBB;UKBB;UKBB;UKBB;UKBB;UKBB;UKBB;UKBB;UKBB;UKBB;UKBB;UKBB;UKBB;UKBB;UKBB;UKBB;UKBB;UKBB;UKBB;UKBB;UKBB;	NA	NA
1_7	1	26487646	27897604	M-HDL-TG_percent	26987646	1:26987646:A:G	rs193084249	a	g	0.9673	-0.0798566	0.0129571	7.132e-10	9.15	28	0.382	0.000403423	No	LOC101928728	NR0B2	Biology	89	ApoB;ApoBbyApoA1;FreeC;HDL2-C;IDL-C;IDL-CE;IDL-FC;IDL-L;IDL-P;IDL-PL;IDL-TG;LA;LDL-C;LDL-TG;L-HDL-C;L-HDL-CE;L-HDL-FC;L-HDL-L;L-HDL-P;L-HDL-PL;L-HDL-TG_percent;L-LDL-C;L-LDL-CE;L-LDL-CE_percent;L-LDL-FC;L-LDL-FC_percent;L-LDL-L;L-LDL-P;L-LDL-PL;L-LDL-PL_percent;L-LDL-TG;M-HDL-C;M-HDL-CE;M-HDL-CE_percent;M-HDL-C_percent;M-HDL-L;M-HDL-P;M-HDL-TG_percent;M-LDL-C;M-LDL-CE;M-LDL-CE_percent;M-LDL-FC;M-…	1	region_1_7_locus_1	intergenic_variant	NA	NA	NA	E4_HYPERCHOL (p=1.45017e-08); E4_LIPOPROT (p=4.56247e-08); I9_HYPERTENSION (p=1.39184e-08); I9_HYPTENS (p=1.49111e-08); O15_ICP_WIDE (p=1.21543e-09); RX_STATIN (p=3.27491e-30);	Plateletcrit (Astle W 2016); Treatment with cholesterol lowering medication (Neale B 2017);	Cholesterol esters in large LDL (Kettunen J 2016); Cholesterol esters in medium LDL (Kettunen J 2016); Concentration of large LDL particles (Kettunen J 2016); Concentration of medium LDL particles (Kettunen J 2016); Phospholipids in large LDL (Kettunen J 2016); Phospholipids in medium LDL (Kettunen J 2016); Total cholesterol in LDL (Kettunen J 2016); Total cholesterol in large LDL (Kettunen J 201…	See above	PIGV/ENSG00000060642.6-Esophagus mucosa (GTEx-V6p_eQTL_EUR_2016); PIGV/ENSG00000060642.6-Adipose subcutaneous (GTEx-V7_eQTL_EUR_2017); ARID1A/ENSG00000117713-Whole blood (eQTLGen_eQTL_EUR_2018); ZDHHC18/ENSG00000204160-Whole blood (eQTLGen_eQTL_EUR_2018); PIGV/ENSG00000060642-Whole blood (eQTLGen_eQTL_EUR_2018); SYTL1/ENSG00000142765-Whole blood (eQTLGen_eQTL_EUR_2018); MAP3K6/ENSG00000142733-Who…	NA	NA	NA	Yes	1:27021913;1:27021913;1:27021913;1:27021913;1:27180088	rs114165349;rs75460349	26512556;26512556;27021913;27021913;27021913;27021913;27180088	rs113565903;rs113565903;rs114165349;rs114165349;rs114165349;rs114165349;rs75460349	LDL;nonHDL;TC;logTG;LDL;nonHDL;HDL	1:26933591;1:26933591;1:26987646;1:26987646;1:26987646;1:27021913;1:27021913;1:27021913;1:27180088;1:27180088;1:27180088;1:27262545;1:27262545;1:27262545;1:27284913;1:27284913;1:27284913;1:27335529;1:27335529;1:27335529;1:27368126;1:27368126;1:27368126;	rs147266247;rs147266247;rs193084249;rs193084249;rs193084249;rs114165349;rs114165349;rs114165349;rs75460349;rs75460349;rs75460349;rs182050989;rs182050989;rs182050989;rs79598313;rs79598313;rs79598313;rs141397430;rs141397430;rs141397430;rs12125238;rs12125238;rs12125238;	HDL_C;triglyc;HDL_C;LDL_C;triglyc;HDL_C;LDL_C;triglyc;HDL_C;LDL_C;triglyc;HDL_C;LDL_C;triglyc;HDL_C;LDL_C;triglyc;HDL_C;LDL_C;triglyc;HDL_C;LDL_C;triglyc;	UKBB;UKBB;UKBB;UKBB;UKBB;UKBB;UKBB;UKBB;UKBB;UKBB;UKBB;UKBB;UKBB;UKBB;UKBB;UKBB;UKBB;UKBB;UKBB;UKBB;UKBB;UKBB;UKBB;	NA	NA
1_7	1	26487646	27897604	M-HDL-PL	27000954	1:27000954:A:G	rs113520491	a	g	0.9147	0.0518877	0.00741239	2.557e-12	11.59	31	0.02466	0.000420134	No	LOC101928728	NR0B2	Biology	23	ApoB;ApoBbyApoA1;HDL2-C;HDL-C;HDL-D;L-HDL-C;L-HDL-CE;L-HDL-FC;L-HDL-L;L-HDL-P;L-HDL-PL;L-HDL-TG_percent;M-HDL-C;M-HDL-CE;M-HDL-FC;M-HDL-L;M-HDL-P;M-HDL-PL;S-HDL-TG_percent;S-VLDL-PL_percent;XL-HDL-PL;XL-HDL-PL_percent;XL-HDL-TG_percent;	1	region_1_7_locus_1	intergenic_variant	1:27239920:C:G;1:27278573:C:T;1:27278573:C:T;	missense_variant;missense_variant;missense_variant;	NR0B2;C1orf172;KDF1;	I9_HYPERTENSION (p=4.53023e-08); I9_HYPTENS (p=4.77112e-08); RX_STATIN (p=5.36167e-17);	Plateletcrit (Astle W 2016);	NA	NA	PIGV/ENSG00000060642-Whole blood (BIOSQTL_eQTL_EUR_2017); ZDHHC18/ENSG00000204160-Whole blood (BIOSQTL_eQTL_EUR_2017); ARID1A/ENSG00000117713-Whole blood (BIOSQTL_eQTL_EUR_2017); RP5-968P14.2/ENSG00000260063-Whole blood (BIOSQTL_eQTL_EUR_2017); -/ENSG00000260063.1-Adipose subcutaneous (GTEx-V6p_eQTL_EUR_2016); PIGV/ENSG00000060642.6-Colon transverse (GTEx-V6p_eQTL_EUR_2016); PIGV/ENSG00000060642.…	NA	NA	NA	Yes	NA	NA	26512556;26512556;27021913;27021913;27021913;27021913;27180088	rs113565903;rs113565903;rs114165349;rs114165349;rs114165349;rs114165349;rs75460349	LDL;nonHDL;TC;logTG;LDL;nonHDL;HDL	1:26994245;1:26994245;1:26994731;1:26994731;1:26994762;1:26994762;1:27000235;1:27000235;1:27000579;1:27000579;1:27000954;1:27000954;1:27001711;1:27001711;1:27001893;1:27001893;1:27001893;1:27002647;1:27002647;1:27002991;1:27002991;1:27004388;1:27004388;1:27005154;1:27005154;1:27006426;1:27006426;1:27006426;1:27006426;1:27006426;1:27006426;1:27006426;1:27006426;1:27008267;1:27008267;1:27011000;1:2…	rs60659886;rs60659886;rs34212879;rs34212879;rs34232231;rs34232231;rs34789477;rs34789477;rs34728853;rs34728853;rs113520491;rs113520491;rs34175245;rs34175245;rs12753981;rs12753981;rs12753981;rs148268445;rs148268445;rs12759594;rs12759594;rs71640337;rs71640337;rs35989952;rs35989952;rs548941654;rs548941654;rs548941654;rs548941654;rs548941654;rs548941654;rs548941654;rs548941654;rs34217609;rs34217609;rs…	HDL_C;triglyc;HDL_C;triglyc;HDL_C;triglyc;HDL_C;triglyc;HDL_C;triglyc;HDL_C;triglyc;HDL_C;triglyc;HDL_C;LDL;triglyc;HDL_C;triglyc;HDL_C;triglyc;HDL_C;triglyc;HDL_C;triglyc;HDL_C;HDL_C;HDL_C;HDL_C;triglyc;triglyc;triglyc;triglyc;HDL_C;triglyc;HDL_C;triglyc;HDL_C;triglyc;HDL;HDL_C;LDL;TG;triglyc;HDL_C;triglyc;HDL_C;triglyc;HDL_C;triglyc;HDL_C;triglyc;HDL_C;triglyc;HDL_C;triglyc;HDL_C;triglyc;HDL_C;…	UKBB;UKBB;UKBB;UKBB;UKBB;UKBB;UKBB;UKBB;UKBB;UKBB;UKBB;UKBB;UKBB;UKBB;UKBB;Willer_et_al_2013;UKBB;UKBB;UKBB;UKBB;UKBB;UKBB;UKBB;UKBB;UKBB;UKBB;UKBB;UKBB;UKBB;UKBB;UKBB;UKBB;UKBB;UKBB;UKBB;UKBB;UKBB;UKBB;UKBB;Willer_et_al_2013;UKBB;Willer_et_al_2013;Willer_et_al_2013;UKBB;UKBB;UKBB;UKBB;UKBB;UKBB;UKBB;UKBB;UKBB;UKBB;UKBB;UKBB;UKBB;UKBB;UKBB;UKBB;UKBB;UKBB;UKBB;UKBB;UKBB;UKBB;UKBB;UKBB;UKBB;UKBB;UK…	1:27272600;1:27001711;	rs145685168;rs34175245;
1_7	1	26487646	27897604	L-HDL-CE	27001893	1:27001893:A:G	rs12753981	a	g	0.0841	-0.0580273	0.00736053	3.182e-15	14.5	32	0.5542	0.000518726	No	LOC101928728	NR0B2	Biology	23	ApoB;ApoBbyApoA1;HDL2-C;HDL-C;HDL-D;L-HDL-C;L-HDL-CE;L-HDL-FC;L-HDL-L;L-HDL-P;L-HDL-PL;L-HDL-TG_percent;M-HDL-C;M-HDL-CE;M-HDL-FC;M-HDL-L;M-HDL-P;M-HDL-PL;S-HDL-TG_percent;S-VLDL-PL_percent;XL-HDL-PL;XL-HDL-PL_percent;XL-HDL-TG_percent;	1	region_1_7_locus_1	intergenic_variant	1:27239920:C:G;1:27278573:C:T;1:27278573:C:T;	missense_variant;missense_variant;missense_variant;	NR0B2;C1orf172;KDF1;	RX_STATIN (p=5.80497e-17);	Plateletcrit (Astle W 2016); Low density lipoprotein (GLGC 2013);	NA	NA	PIGV/ENSG00000060642-Whole blood (BIOSQTL_eQTL_EUR_2017); ZDHHC18/ENSG00000204160-Whole blood (BIOSQTL_eQTL_EUR_2017); ARID1A/ENSG00000117713-Whole blood (BIOSQTL_eQTL_EUR_2017); RP5-968P14.2/ENSG00000260063-Whole blood (BIOSQTL_eQTL_EUR_2017); PIGV/ENSG00000060642.6-Monocytes (BLUEPRINT_eQTL_EUR_2016); ZDHHC18/ENSG00000204160.5-Monocytes (BLUEPRINT_eQTL_EUR_2016); PIGV/ENSG00000060642.6-Neutroph…	NA	NA	NA	Yes	NA	NA	26512556;26512556;27021913;27021913;27021913;27021913;27180088	rs113565903;rs113565903;rs114165349;rs114165349;rs114165349;rs114165349;rs75460349	LDL;nonHDL;TC;logTG;LDL;nonHDL;HDL	1:26994245;1:26994245;1:26994731;1:26994731;1:26994762;1:26994762;1:27000235;1:27000235;1:27000579;1:27000579;1:27000954;1:27000954;1:27001711;1:27001711;1:27001893;1:27001893;1:27001893;1:27002647;1:27002647;1:27002991;1:27002991;1:27004388;1:27004388;1:27005154;1:27005154;1:27006426;1:27006426;1:27006426;1:27006426;1:27006426;1:27006426;1:27006426;1:27006426;1:27008267;1:27008267;1:27011000;1:2…	rs60659886;rs60659886;rs34212879;rs34212879;rs34232231;rs34232231;rs34789477;rs34789477;rs34728853;rs34728853;rs113520491;rs113520491;rs34175245;rs34175245;rs12753981;rs12753981;rs12753981;rs148268445;rs148268445;rs12759594;rs12759594;rs71640337;rs71640337;rs35989952;rs35989952;rs548941654;rs548941654;rs548941654;rs548941654;rs548941654;rs548941654;rs548941654;rs548941654;rs34217609;rs34217609;rs…	HDL_C;triglyc;HDL_C;triglyc;HDL_C;triglyc;HDL_C;triglyc;HDL_C;triglyc;HDL_C;triglyc;HDL_C;triglyc;HDL_C;LDL;triglyc;HDL_C;triglyc;HDL_C;triglyc;HDL_C;triglyc;HDL_C;triglyc;HDL_C;HDL_C;HDL_C;HDL_C;triglyc;triglyc;triglyc;triglyc;HDL_C;triglyc;HDL_C;triglyc;HDL_C;triglyc;HDL;HDL_C;LDL;TG;triglyc;HDL_C;triglyc;HDL_C;triglyc;HDL_C;triglyc;HDL_C;triglyc;HDL_C;triglyc;HDL_C;triglyc;HDL_C;triglyc;HDL_C;…	UKBB;UKBB;UKBB;UKBB;UKBB;UKBB;UKBB;UKBB;UKBB;UKBB;UKBB;UKBB;UKBB;UKBB;UKBB;Willer_et_al_2013;UKBB;UKBB;UKBB;UKBB;UKBB;UKBB;UKBB;UKBB;UKBB;UKBB;UKBB;UKBB;UKBB;UKBB;UKBB;UKBB;UKBB;UKBB;UKBB;UKBB;UKBB;UKBB;UKBB;Willer_et_al_2013;UKBB;Willer_et_al_2013;Willer_et_al_2013;UKBB;UKBB;UKBB;UKBB;UKBB;UKBB;UKBB;UKBB;UKBB;UKBB;UKBB;UKBB;UKBB;UKBB;UKBB;UKBB;UKBB;UKBB;UKBB;UKBB;UKBB;UKBB;UKBB;UKBB;UKBB;UKBB;UK…	1:27272600;1:27001711;	rs145685168;rs34175245;
1_7	1	26487646	27897604	L-HDL-C	27001893	1:27001893:A:G	rs12753981	a	g	0.0841	-0.057467	0.00736078	5.847e-15	14.23	32	0.5724	0.000508759	No	LOC101928728	NR0B2	Biology	23	ApoB;ApoBbyApoA1;HDL2-C;HDL-C;HDL-D;L-HDL-C;L-HDL-CE;L-HDL-FC;L-HDL-L;L-HDL-P;L-HDL-PL;L-HDL-TG_percent;M-HDL-C;M-HDL-CE;M-HDL-FC;M-HDL-L;M-HDL-P;M-HDL-PL;S-HDL-TG_percent;S-VLDL-PL_percent;XL-HDL-PL;XL-HDL-PL_percent;XL-HDL-TG_percent;	1	region_1_7_locus_1	intergenic_variant	1:27239920:C:G;1:27278573:C:T;1:27278573:C:T;	missense_variant;missense_variant;missense_variant;	NR0B2;C1orf172;KDF1;	RX_STATIN (p=5.80497e-17);	Plateletcrit (Astle W 2016); Low density lipoprotein (GLGC 2013);	NA	NA	PIGV/ENSG00000060642-Whole blood (BIOSQTL_eQTL_EUR_2017); ZDHHC18/ENSG00000204160-Whole blood (BIOSQTL_eQTL_EUR_2017); ARID1A/ENSG00000117713-Whole blood (BIOSQTL_eQTL_EUR_2017); RP5-968P14.2/ENSG00000260063-Whole blood (BIOSQTL_eQTL_EUR_2017); PIGV/ENSG00000060642.6-Monocytes (BLUEPRINT_eQTL_EUR_2016); ZDHHC18/ENSG00000204160.5-Monocytes (BLUEPRINT_eQTL_EUR_2016); PIGV/ENSG00000060642.6-Neutroph…	NA	NA	NA	Yes	NA	NA	26512556;26512556;27021913;27021913;27021913;27021913;27180088	rs113565903;rs113565903;rs114165349;rs114165349;rs114165349;rs114165349;rs75460349	LDL;nonHDL;TC;logTG;LDL;nonHDL;HDL	1:26994245;1:26994245;1:26994731;1:26994731;1:26994762;1:26994762;1:27000235;1:27000235;1:27000579;1:27000579;1:27000954;1:27000954;1:27001711;1:27001711;1:27001893;1:27001893;1:27001893;1:27002647;1:27002647;1:27002991;1:27002991;1:27004388;1:27004388;1:27005154;1:27005154;1:27006426;1:27006426;1:27006426;1:27006426;1:27006426;1:27006426;1:27006426;1:27006426;1:27008267;1:27008267;1:27011000;1:2…	rs60659886;rs60659886;rs34212879;rs34212879;rs34232231;rs34232231;rs34789477;rs34789477;rs34728853;rs34728853;rs113520491;rs113520491;rs34175245;rs34175245;rs12753981;rs12753981;rs12753981;rs148268445;rs148268445;rs12759594;rs12759594;rs71640337;rs71640337;rs35989952;rs35989952;rs548941654;rs548941654;rs548941654;rs548941654;rs548941654;rs548941654;rs548941654;rs548941654;rs34217609;rs34217609;rs…	HDL_C;triglyc;HDL_C;triglyc;HDL_C;triglyc;HDL_C;triglyc;HDL_C;triglyc;HDL_C;triglyc;HDL_C;triglyc;HDL_C;LDL;triglyc;HDL_C;triglyc;HDL_C;triglyc;HDL_C;triglyc;HDL_C;triglyc;HDL_C;HDL_C;HDL_C;HDL_C;triglyc;triglyc;triglyc;triglyc;HDL_C;triglyc;HDL_C;triglyc;HDL_C;triglyc;HDL;HDL_C;LDL;TG;triglyc;HDL_C;triglyc;HDL_C;triglyc;HDL_C;triglyc;HDL_C;triglyc;HDL_C;triglyc;HDL_C;triglyc;HDL_C;triglyc;HDL_C;…	UKBB;UKBB;UKBB;UKBB;UKBB;UKBB;UKBB;UKBB;UKBB;UKBB;UKBB;UKBB;UKBB;UKBB;UKBB;Willer_et_al_2013;UKBB;UKBB;UKBB;UKBB;UKBB;UKBB;UKBB;UKBB;UKBB;UKBB;UKBB;UKBB;UKBB;UKBB;UKBB;UKBB;UKBB;UKBB;UKBB;UKBB;UKBB;UKBB;UKBB;Willer_et_al_2013;UKBB;Willer_et_al_2013;Willer_et_al_2013;UKBB;UKBB;UKBB;UKBB;UKBB;UKBB;UKBB;UKBB;UKBB;UKBB;UKBB;UKBB;UKBB;UKBB;UKBB;UKBB;UKBB;UKBB;UKBB;UKBB;UKBB;UKBB;UKBB;UKBB;UKBB;UKBB;UK…	1:27272600;1:27001711;	rs145685168;rs34175245;
1_7	1	26487646	27897604	L-HDL-L	27001893	1:27001893:A:G	rs12753981	a	g	0.0841	-0.0566414	0.0073616	1.424e-14	13.85	32	0.4723	0.000494245	No	LOC101928728	NR0B2	Biology	23	ApoB;ApoBbyApoA1;HDL2-C;HDL-C;HDL-D;L-HDL-C;L-HDL-CE;L-HDL-FC;L-HDL-L;L-HDL-P;L-HDL-PL;L-HDL-TG_percent;M-HDL-C;M-HDL-CE;M-HDL-FC;M-HDL-L;M-HDL-P;M-HDL-PL;S-HDL-TG_percent;S-VLDL-PL_percent;XL-HDL-PL;XL-HDL-PL_percent;XL-HDL-TG_percent;	1	region_1_7_locus_1	intergenic_variant	1:27239920:C:G;1:27278573:C:T;1:27278573:C:T;	missense_variant;missense_variant;missense_variant;	NR0B2;C1orf172;KDF1;	RX_STATIN (p=5.80497e-17);	Plateletcrit (Astle W 2016); Low density lipoprotein (GLGC 2013);	NA	NA	PIGV/ENSG00000060642-Whole blood (BIOSQTL_eQTL_EUR_2017); ZDHHC18/ENSG00000204160-Whole blood (BIOSQTL_eQTL_EUR_2017); ARID1A/ENSG00000117713-Whole blood (BIOSQTL_eQTL_EUR_2017); RP5-968P14.2/ENSG00000260063-Whole blood (BIOSQTL_eQTL_EUR_2017); PIGV/ENSG00000060642.6-Monocytes (BLUEPRINT_eQTL_EUR_2016); ZDHHC18/ENSG00000204160.5-Monocytes (BLUEPRINT_eQTL_EUR_2016); PIGV/ENSG00000060642.6-Neutroph…	NA	NA	NA	Yes	NA	NA	26512556;26512556;27021913;27021913;27021913;27021913;27180088	rs113565903;rs113565903;rs114165349;rs114165349;rs114165349;rs114165349;rs75460349	LDL;nonHDL;TC;logTG;LDL;nonHDL;HDL	1:26994245;1:26994245;1:26994731;1:26994731;1:26994762;1:26994762;1:27000235;1:27000235;1:27000579;1:27000579;1:27000954;1:27000954;1:27001711;1:27001711;1:27001893;1:27001893;1:27001893;1:27002647;1:27002647;1:27002991;1:27002991;1:27004388;1:27004388;1:27005154;1:27005154;1:27006426;1:27006426;1:27006426;1:27006426;1:27006426;1:27006426;1:27006426;1:27006426;1:27008267;1:27008267;1:27011000;1:2…	rs60659886;rs60659886;rs34212879;rs34212879;rs34232231;rs34232231;rs34789477;rs34789477;rs34728853;rs34728853;rs113520491;rs113520491;rs34175245;rs34175245;rs12753981;rs12753981;rs12753981;rs148268445;rs148268445;rs12759594;rs12759594;rs71640337;rs71640337;rs35989952;rs35989952;rs548941654;rs548941654;rs548941654;rs548941654;rs548941654;rs548941654;rs548941654;rs548941654;rs34217609;rs34217609;rs…	HDL_C;triglyc;HDL_C;triglyc;HDL_C;triglyc;HDL_C;triglyc;HDL_C;triglyc;HDL_C;triglyc;HDL_C;triglyc;HDL_C;LDL;triglyc;HDL_C;triglyc;HDL_C;triglyc;HDL_C;triglyc;HDL_C;triglyc;HDL_C;HDL_C;HDL_C;HDL_C;triglyc;triglyc;triglyc;triglyc;HDL_C;triglyc;HDL_C;triglyc;HDL_C;triglyc;HDL;HDL_C;LDL;TG;triglyc;HDL_C;triglyc;HDL_C;triglyc;HDL_C;triglyc;HDL_C;triglyc;HDL_C;triglyc;HDL_C;triglyc;HDL_C;triglyc;HDL_C;…	UKBB;UKBB;UKBB;UKBB;UKBB;UKBB;UKBB;UKBB;UKBB;UKBB;UKBB;UKBB;UKBB;UKBB;UKBB;Willer_et_al_2013;UKBB;UKBB;UKBB;UKBB;UKBB;UKBB;UKBB;UKBB;UKBB;UKBB;UKBB;UKBB;UKBB;UKBB;UKBB;UKBB;UKBB;UKBB;UKBB;UKBB;UKBB;UKBB;UKBB;Willer_et_al_2013;UKBB;Willer_et_al_2013;Willer_et_al_2013;UKBB;UKBB;UKBB;UKBB;UKBB;UKBB;UKBB;UKBB;UKBB;UKBB;UKBB;UKBB;UKBB;UKBB;UKBB;UKBB;UKBB;UKBB;UKBB;UKBB;UKBB;UKBB;UKBB;UKBB;UKBB;UKBB;UK…	1:27272600;1:27001711;	rs145685168;rs34175245;
1_7	1	26487646	27897604	L-HDL-P	27001893	1:27001893:A:G	rs12753981	a	g	0.0841	-0.0566196	0.0073617	1.459e-14	13.84	32	0.4378	0.000493865	No	LOC101928728	NR0B2	Biology	23	ApoB;ApoBbyApoA1;HDL2-C;HDL-C;HDL-D;L-HDL-C;L-HDL-CE;L-HDL-FC;L-HDL-L;L-HDL-P;L-HDL-PL;L-HDL-TG_percent;M-HDL-C;M-HDL-CE;M-HDL-FC;M-HDL-L;M-HDL-P;M-HDL-PL;S-HDL-TG_percent;S-VLDL-PL_percent;XL-HDL-PL;XL-HDL-PL_percent;XL-HDL-TG_percent;	1	region_1_7_locus_1	intergenic_variant	1:27239920:C:G;1:27278573:C:T;1:27278573:C:T;	missense_variant;missense_variant;missense_variant;	NR0B2;C1orf172;KDF1;	RX_STATIN (p=5.80497e-17);	Plateletcrit (Astle W 2016); Low density lipoprotein (GLGC 2013);	NA	NA	PIGV/ENSG00000060642-Whole blood (BIOSQTL_eQTL_EUR_2017); ZDHHC18/ENSG00000204160-Whole blood (BIOSQTL_eQTL_EUR_2017); ARID1A/ENSG00000117713-Whole blood (BIOSQTL_eQTL_EUR_2017); RP5-968P14.2/ENSG00000260063-Whole blood (BIOSQTL_eQTL_EUR_2017); PIGV/ENSG00000060642.6-Monocytes (BLUEPRINT_eQTL_EUR_2016); ZDHHC18/ENSG00000204160.5-Monocytes (BLUEPRINT_eQTL_EUR_2016); PIGV/ENSG00000060642.6-Neutroph…	NA	NA	NA	Yes	NA	NA	26512556;26512556;27021913;27021913;27021913;27021913;27180088	rs113565903;rs113565903;rs114165349;rs114165349;rs114165349;rs114165349;rs75460349	LDL;nonHDL;TC;logTG;LDL;nonHDL;HDL	1:26994245;1:26994245;1:26994731;1:26994731;1:26994762;1:26994762;1:27000235;1:27000235;1:27000579;1:27000579;1:27000954;1:27000954;1:27001711;1:27001711;1:27001893;1:27001893;1:27001893;1:27002647;1:27002647;1:27002991;1:27002991;1:27004388;1:27004388;1:27005154;1:27005154;1:27006426;1:27006426;1:27006426;1:27006426;1:27006426;1:27006426;1:27006426;1:27006426;1:27008267;1:27008267;1:27011000;1:2…	rs60659886;rs60659886;rs34212879;rs34212879;rs34232231;rs34232231;rs34789477;rs34789477;rs34728853;rs34728853;rs113520491;rs113520491;rs34175245;rs34175245;rs12753981;rs12753981;rs12753981;rs148268445;rs148268445;rs12759594;rs12759594;rs71640337;rs71640337;rs35989952;rs35989952;rs548941654;rs548941654;rs548941654;rs548941654;rs548941654;rs548941654;rs548941654;rs548941654;rs34217609;rs34217609;rs…	HDL_C;triglyc;HDL_C;triglyc;HDL_C;triglyc;HDL_C;triglyc;HDL_C;triglyc;HDL_C;triglyc;HDL_C;triglyc;HDL_C;LDL;triglyc;HDL_C;triglyc;HDL_C;triglyc;HDL_C;triglyc;HDL_C;triglyc;HDL_C;HDL_C;HDL_C;HDL_C;triglyc;triglyc;triglyc;triglyc;HDL_C;triglyc;HDL_C;triglyc;HDL_C;triglyc;HDL;HDL_C;LDL;TG;triglyc;HDL_C;triglyc;HDL_C;triglyc;HDL_C;triglyc;HDL_C;triglyc;HDL_C;triglyc;HDL_C;triglyc;HDL_C;triglyc;HDL_C;…	UKBB;UKBB;UKBB;UKBB;UKBB;UKBB;UKBB;UKBB;UKBB;UKBB;UKBB;UKBB;UKBB;UKBB;UKBB;Willer_et_al_2013;UKBB;UKBB;UKBB;UKBB;UKBB;UKBB;UKBB;UKBB;UKBB;UKBB;UKBB;UKBB;UKBB;UKBB;UKBB;UKBB;UKBB;UKBB;UKBB;UKBB;UKBB;UKBB;UKBB;Willer_et_al_2013;UKBB;Willer_et_al_2013;Willer_et_al_2013;UKBB;UKBB;UKBB;UKBB;UKBB;UKBB;UKBB;UKBB;UKBB;UKBB;UKBB;UKBB;UKBB;UKBB;UKBB;UKBB;UKBB;UKBB;UKBB;UKBB;UKBB;UKBB;UKBB;UKBB;UKBB;UKBB;UK…	1:27272600;1:27001711;	rs145685168;rs34175245;
1_7	1	26487646	27897604	S-VLDL-PL_percent	27001893	1:27001893:A:G	rs12753981	a	g	0.0841	-0.0558296	0.00738715	4.104e-14	13.39	32	0.3256	0.000480179	No	LOC101928728	NR0B2	Biology	23	ApoB;ApoBbyApoA1;HDL2-C;HDL-C;HDL-D;L-HDL-C;L-HDL-CE;L-HDL-FC;L-HDL-L;L-HDL-P;L-HDL-PL;L-HDL-TG_percent;M-HDL-C;M-HDL-CE;M-HDL-FC;M-HDL-L;M-HDL-P;M-HDL-PL;S-HDL-TG_percent;S-VLDL-PL_percent;XL-HDL-PL;XL-HDL-PL_percent;XL-HDL-TG_percent;	1	region_1_7_locus_1	intergenic_variant	1:27239920:C:G;1:27278573:C:T;1:27278573:C:T;	missense_variant;missense_variant;missense_variant;	NR0B2;C1orf172;KDF1;	RX_STATIN (p=5.80497e-17);	Plateletcrit (Astle W 2016); Low density lipoprotein (GLGC 2013);	NA	NA	PIGV/ENSG00000060642-Whole blood (BIOSQTL_eQTL_EUR_2017); ZDHHC18/ENSG00000204160-Whole blood (BIOSQTL_eQTL_EUR_2017); ARID1A/ENSG00000117713-Whole blood (BIOSQTL_eQTL_EUR_2017); RP5-968P14.2/ENSG00000260063-Whole blood (BIOSQTL_eQTL_EUR_2017); PIGV/ENSG00000060642.6-Monocytes (BLUEPRINT_eQTL_EUR_2016); ZDHHC18/ENSG00000204160.5-Monocytes (BLUEPRINT_eQTL_EUR_2016); PIGV/ENSG00000060642.6-Neutroph…	NA	NA	NA	Yes	NA	NA	26512556;26512556;27021913;27021913;27021913;27021913;27180088	rs113565903;rs113565903;rs114165349;rs114165349;rs114165349;rs114165349;rs75460349	LDL;nonHDL;TC;logTG;LDL;nonHDL;HDL	1:26994245;1:26994245;1:26994731;1:26994731;1:26994762;1:26994762;1:27000235;1:27000235;1:27000579;1:27000579;1:27000954;1:27000954;1:27001711;1:27001711;1:27001893;1:27001893;1:27001893;1:27002647;1:27002647;1:27002991;1:27002991;1:27004388;1:27004388;1:27005154;1:27005154;1:27006426;1:27006426;1:27006426;1:27006426;1:27006426;1:27006426;1:27006426;1:27006426;1:27008267;1:27008267;1:27011000;1:2…	rs60659886;rs60659886;rs34212879;rs34212879;rs34232231;rs34232231;rs34789477;rs34789477;rs34728853;rs34728853;rs113520491;rs113520491;rs34175245;rs34175245;rs12753981;rs12753981;rs12753981;rs148268445;rs148268445;rs12759594;rs12759594;rs71640337;rs71640337;rs35989952;rs35989952;rs548941654;rs548941654;rs548941654;rs548941654;rs548941654;rs548941654;rs548941654;rs548941654;rs34217609;rs34217609;rs…	HDL_C;triglyc;HDL_C;triglyc;HDL_C;triglyc;HDL_C;triglyc;HDL_C;triglyc;HDL_C;triglyc;HDL_C;triglyc;HDL_C;LDL;triglyc;HDL_C;triglyc;HDL_C;triglyc;HDL_C;triglyc;HDL_C;triglyc;HDL_C;HDL_C;HDL_C;HDL_C;triglyc;triglyc;triglyc;triglyc;HDL_C;triglyc;HDL_C;triglyc;HDL_C;triglyc;HDL;HDL_C;LDL;TG;triglyc;HDL_C;triglyc;HDL_C;triglyc;HDL_C;triglyc;HDL_C;triglyc;HDL_C;triglyc;HDL_C;triglyc;HDL_C;triglyc;HDL_C;…	UKBB;UKBB;UKBB;UKBB;UKBB;UKBB;UKBB;UKBB;UKBB;UKBB;UKBB;UKBB;UKBB;UKBB;UKBB;Willer_et_al_2013;UKBB;UKBB;UKBB;UKBB;UKBB;UKBB;UKBB;UKBB;UKBB;UKBB;UKBB;UKBB;UKBB;UKBB;UKBB;UKBB;UKBB;UKBB;UKBB;UKBB;UKBB;UKBB;UKBB;Willer_et_al_2013;UKBB;Willer_et_al_2013;Willer_et_al_2013;UKBB;UKBB;UKBB;UKBB;UKBB;UKBB;UKBB;UKBB;UKBB;UKBB;UKBB;UKBB;UKBB;UKBB;UKBB;UKBB;UKBB;UKBB;UKBB;UKBB;UKBB;UKBB;UKBB;UKBB;UKBB;UKBB;UK…	1:27272600;1:27001711;	rs145685168;rs34175245;
1_7	1	26487646	27897604	L-HDL-FC	27001893	1:27001893:A:G	rs12753981	a	g	0.0841	-0.0549182	0.00736142	8.635e-14	13.06	32	0.6098	0.000464629	No	LOC101928728	NR0B2	Biology	23	ApoB;ApoBbyApoA1;HDL2-C;HDL-C;HDL-D;L-HDL-C;L-HDL-CE;L-HDL-FC;L-HDL-L;L-HDL-P;L-HDL-PL;L-HDL-TG_percent;M-HDL-C;M-HDL-CE;M-HDL-FC;M-HDL-L;M-HDL-P;M-HDL-PL;S-HDL-TG_percent;S-VLDL-PL_percent;XL-HDL-PL;XL-HDL-PL_percent;XL-HDL-TG_percent;	1	region_1_7_locus_1	intergenic_variant	1:27239920:C:G;1:27278573:C:T;1:27278573:C:T;	missense_variant;missense_variant;missense_variant;	NR0B2;C1orf172;KDF1;	RX_STATIN (p=5.80497e-17);	Plateletcrit (Astle W 2016); Low density lipoprotein (GLGC 2013);	NA	NA	PIGV/ENSG00000060642-Whole blood (BIOSQTL_eQTL_EUR_2017); ZDHHC18/ENSG00000204160-Whole blood (BIOSQTL_eQTL_EUR_2017); ARID1A/ENSG00000117713-Whole blood (BIOSQTL_eQTL_EUR_2017); RP5-968P14.2/ENSG00000260063-Whole blood (BIOSQTL_eQTL_EUR_2017); PIGV/ENSG00000060642.6-Monocytes (BLUEPRINT_eQTL_EUR_2016); ZDHHC18/ENSG00000204160.5-Monocytes (BLUEPRINT_eQTL_EUR_2016); PIGV/ENSG00000060642.6-Neutroph…	NA	NA	NA	Yes	NA	NA	26512556;26512556;27021913;27021913;27021913;27021913;27180088	rs113565903;rs113565903;rs114165349;rs114165349;rs114165349;rs114165349;rs75460349	LDL;nonHDL;TC;logTG;LDL;nonHDL;HDL	1:26994245;1:26994245;1:26994731;1:26994731;1:26994762;1:26994762;1:27000235;1:27000235;1:27000579;1:27000579;1:27000954;1:27000954;1:27001711;1:27001711;1:27001893;1:27001893;1:27001893;1:27002647;1:27002647;1:27002991;1:27002991;1:27004388;1:27004388;1:27005154;1:27005154;1:27006426;1:27006426;1:27006426;1:27006426;1:27006426;1:27006426;1:27006426;1:27006426;1:27008267;1:27008267;1:27011000;1:2…	rs60659886;rs60659886;rs34212879;rs34212879;rs34232231;rs34232231;rs34789477;rs34789477;rs34728853;rs34728853;rs113520491;rs113520491;rs34175245;rs34175245;rs12753981;rs12753981;rs12753981;rs148268445;rs148268445;rs12759594;rs12759594;rs71640337;rs71640337;rs35989952;rs35989952;rs548941654;rs548941654;rs548941654;rs548941654;rs548941654;rs548941654;rs548941654;rs548941654;rs34217609;rs34217609;rs…	HDL_C;triglyc;HDL_C;triglyc;HDL_C;triglyc;HDL_C;triglyc;HDL_C;triglyc;HDL_C;triglyc;HDL_C;triglyc;HDL_C;LDL;triglyc;HDL_C;triglyc;HDL_C;triglyc;HDL_C;triglyc;HDL_C;triglyc;HDL_C;HDL_C;HDL_C;HDL_C;triglyc;triglyc;triglyc;triglyc;HDL_C;triglyc;HDL_C;triglyc;HDL_C;triglyc;HDL;HDL_C;LDL;TG;triglyc;HDL_C;triglyc;HDL_C;triglyc;HDL_C;triglyc;HDL_C;triglyc;HDL_C;triglyc;HDL_C;triglyc;HDL_C;triglyc;HDL_C;…	UKBB;UKBB;UKBB;UKBB;UKBB;UKBB;UKBB;UKBB;UKBB;UKBB;UKBB;UKBB;UKBB;UKBB;UKBB;Willer_et_al_2013;UKBB;UKBB;UKBB;UKBB;UKBB;UKBB;UKBB;UKBB;UKBB;UKBB;UKBB;UKBB;UKBB;UKBB;UKBB;UKBB;UKBB;UKBB;UKBB;UKBB;UKBB;UKBB;UKBB;Willer_et_al_2013;UKBB;Willer_et_al_2013;Willer_et_al_2013;UKBB;UKBB;UKBB;UKBB;UKBB;UKBB;UKBB;UKBB;UKBB;UKBB;UKBB;UKBB;UKBB;UKBB;UKBB;UKBB;UKBB;UKBB;UKBB;UKBB;UKBB;UKBB;UKBB;UKBB;UKBB;UKBB;UK…	1:27272600;1:27001711;	rs145685168;rs34175245;
1_7	1	26487646	27897604	HDL-D	27001893	1:27001893:A:G	rs12753981	a	g	0.0841	-0.0531035	0.00736261	5.49e-13	12.26	32	0.6642	0.00043443	No	LOC101928728	NR0B2	Biology	23	ApoB;ApoBbyApoA1;HDL2-C;HDL-C;HDL-D;L-HDL-C;L-HDL-CE;L-HDL-FC;L-HDL-L;L-HDL-P;L-HDL-PL;L-HDL-TG_percent;M-HDL-C;M-HDL-CE;M-HDL-FC;M-HDL-L;M-HDL-P;M-HDL-PL;S-HDL-TG_percent;S-VLDL-PL_percent;XL-HDL-PL;XL-HDL-PL_percent;XL-HDL-TG_percent;	1	region_1_7_locus_1	intergenic_variant	1:27239920:C:G;1:27278573:C:T;1:27278573:C:T;	missense_variant;missense_variant;missense_variant;	NR0B2;C1orf172;KDF1;	RX_STATIN (p=5.80497e-17);	Plateletcrit (Astle W 2016); Low density lipoprotein (GLGC 2013);	NA	NA	PIGV/ENSG00000060642-Whole blood (BIOSQTL_eQTL_EUR_2017); ZDHHC18/ENSG00000204160-Whole blood (BIOSQTL_eQTL_EUR_2017); ARID1A/ENSG00000117713-Whole blood (BIOSQTL_eQTL_EUR_2017); RP5-968P14.2/ENSG00000260063-Whole blood (BIOSQTL_eQTL_EUR_2017); PIGV/ENSG00000060642.6-Monocytes (BLUEPRINT_eQTL_EUR_2016); ZDHHC18/ENSG00000204160.5-Monocytes (BLUEPRINT_eQTL_EUR_2016); PIGV/ENSG00000060642.6-Neutroph…	NA	NA	NA	Yes	NA	NA	26512556;26512556;27021913;27021913;27021913;27021913;27180088	rs113565903;rs113565903;rs114165349;rs114165349;rs114165349;rs114165349;rs75460349	LDL;nonHDL;TC;logTG;LDL;nonHDL;HDL	1:26994245;1:26994245;1:26994731;1:26994731;1:26994762;1:26994762;1:27000235;1:27000235;1:27000579;1:27000579;1:27000954;1:27000954;1:27001711;1:27001711;1:27001893;1:27001893;1:27001893;1:27002647;1:27002647;1:27002991;1:27002991;1:27004388;1:27004388;1:27005154;1:27005154;1:27006426;1:27006426;1:27006426;1:27006426;1:27006426;1:27006426;1:27006426;1:27006426;1:27008267;1:27008267;1:27011000;1:2…	rs60659886;rs60659886;rs34212879;rs34212879;rs34232231;rs34232231;rs34789477;rs34789477;rs34728853;rs34728853;rs113520491;rs113520491;rs34175245;rs34175245;rs12753981;rs12753981;rs12753981;rs148268445;rs148268445;rs12759594;rs12759594;rs71640337;rs71640337;rs35989952;rs35989952;rs548941654;rs548941654;rs548941654;rs548941654;rs548941654;rs548941654;rs548941654;rs548941654;rs34217609;rs34217609;rs…	HDL_C;triglyc;HDL_C;triglyc;HDL_C;triglyc;HDL_C;triglyc;HDL_C;triglyc;HDL_C;triglyc;HDL_C;triglyc;HDL_C;LDL;triglyc;HDL_C;triglyc;HDL_C;triglyc;HDL_C;triglyc;HDL_C;triglyc;HDL_C;HDL_C;HDL_C;HDL_C;triglyc;triglyc;triglyc;triglyc;HDL_C;triglyc;HDL_C;triglyc;HDL_C;triglyc;HDL;HDL_C;LDL;TG;triglyc;HDL_C;triglyc;HDL_C;triglyc;HDL_C;triglyc;HDL_C;triglyc;HDL_C;triglyc;HDL_C;triglyc;HDL_C;triglyc;HDL_C;…	UKBB;UKBB;UKBB;UKBB;UKBB;UKBB;UKBB;UKBB;UKBB;UKBB;UKBB;UKBB;UKBB;UKBB;UKBB;Willer_et_al_2013;UKBB;UKBB;UKBB;UKBB;UKBB;UKBB;UKBB;UKBB;UKBB;UKBB;UKBB;UKBB;UKBB;UKBB;UKBB;UKBB;UKBB;UKBB;UKBB;UKBB;UKBB;UKBB;UKBB;Willer_et_al_2013;UKBB;Willer_et_al_2013;Willer_et_al_2013;UKBB;UKBB;UKBB;UKBB;UKBB;UKBB;UKBB;UKBB;UKBB;UKBB;UKBB;UKBB;UKBB;UKBB;UKBB;UKBB;UKBB;UKBB;UKBB;UKBB;UKBB;UKBB;UKBB;UKBB;UKBB;UKBB;UK…	1:27272600;1:27001711;	rs145685168;rs34175245;
1_7	1	26487646	27897604	XL-HDL-PL	27001893	1:27001893:A:G	rs12753981	a	g	0.0841	-0.0499022	0.0073982	1.528e-11	10.82	32	0.5816	0.000383631	No	LOC101928728	NR0B2	Biology	23	ApoB;ApoBbyApoA1;HDL2-C;HDL-C;HDL-D;L-HDL-C;L-HDL-CE;L-HDL-FC;L-HDL-L;L-HDL-P;L-HDL-PL;L-HDL-TG_percent;M-HDL-C;M-HDL-CE;M-HDL-FC;M-HDL-L;M-HDL-P;M-HDL-PL;S-HDL-TG_percent;S-VLDL-PL_percent;XL-HDL-PL;XL-HDL-PL_percent;XL-HDL-TG_percent;	1	region_1_7_locus_1	intergenic_variant	1:27239920:C:G;1:27278573:C:T;1:27278573:C:T;	missense_variant;missense_variant;missense_variant;	NR0B2;C1orf172;KDF1;	RX_STATIN (p=5.80497e-17);	Plateletcrit (Astle W 2016); Low density lipoprotein (GLGC 2013);	NA	NA	PIGV/ENSG00000060642-Whole blood (BIOSQTL_eQTL_EUR_2017); ZDHHC18/ENSG00000204160-Whole blood (BIOSQTL_eQTL_EUR_2017); ARID1A/ENSG00000117713-Whole blood (BIOSQTL_eQTL_EUR_2017); RP5-968P14.2/ENSG00000260063-Whole blood (BIOSQTL_eQTL_EUR_2017); PIGV/ENSG00000060642.6-Monocytes (BLUEPRINT_eQTL_EUR_2016); ZDHHC18/ENSG00000204160.5-Monocytes (BLUEPRINT_eQTL_EUR_2016); PIGV/ENSG00000060642.6-Neutroph…	NA	NA	NA	Yes	NA	NA	26512556;26512556;27021913;27021913;27021913;27021913;27180088	rs113565903;rs113565903;rs114165349;rs114165349;rs114165349;rs114165349;rs75460349	LDL;nonHDL;TC;logTG;LDL;nonHDL;HDL	1:26994245;1:26994245;1:26994731;1:26994731;1:26994762;1:26994762;1:27000235;1:27000235;1:27000579;1:27000579;1:27000954;1:27000954;1:27001711;1:27001711;1:27001893;1:27001893;1:27001893;1:27002647;1:27002647;1:27002991;1:27002991;1:27004388;1:27004388;1:27005154;1:27005154;1:27006426;1:27006426;1:27006426;1:27006426;1:27006426;1:27006426;1:27006426;1:27006426;1:27008267;1:27008267;1:27011000;1:2…	rs60659886;rs60659886;rs34212879;rs34212879;rs34232231;rs34232231;rs34789477;rs34789477;rs34728853;rs34728853;rs113520491;rs113520491;rs34175245;rs34175245;rs12753981;rs12753981;rs12753981;rs148268445;rs148268445;rs12759594;rs12759594;rs71640337;rs71640337;rs35989952;rs35989952;rs548941654;rs548941654;rs548941654;rs548941654;rs548941654;rs548941654;rs548941654;rs548941654;rs34217609;rs34217609;rs…	HDL_C;triglyc;HDL_C;triglyc;HDL_C;triglyc;HDL_C;triglyc;HDL_C;triglyc;HDL_C;triglyc;HDL_C;triglyc;HDL_C;LDL;triglyc;HDL_C;triglyc;HDL_C;triglyc;HDL_C;triglyc;HDL_C;triglyc;HDL_C;HDL_C;HDL_C;HDL_C;triglyc;triglyc;triglyc;triglyc;HDL_C;triglyc;HDL_C;triglyc;HDL_C;triglyc;HDL;HDL_C;LDL;TG;triglyc;HDL_C;triglyc;HDL_C;triglyc;HDL_C;triglyc;HDL_C;triglyc;HDL_C;triglyc;HDL_C;triglyc;HDL_C;triglyc;HDL_C;…	UKBB;UKBB;UKBB;UKBB;UKBB;UKBB;UKBB;UKBB;UKBB;UKBB;UKBB;UKBB;UKBB;UKBB;UKBB;Willer_et_al_2013;UKBB;UKBB;UKBB;UKBB;UKBB;UKBB;UKBB;UKBB;UKBB;UKBB;UKBB;UKBB;UKBB;UKBB;UKBB;UKBB;UKBB;UKBB;UKBB;UKBB;UKBB;UKBB;UKBB;Willer_et_al_2013;UKBB;Willer_et_al_2013;Willer_et_al_2013;UKBB;UKBB;UKBB;UKBB;UKBB;UKBB;UKBB;UKBB;UKBB;UKBB;UKBB;UKBB;UKBB;UKBB;UKBB;UKBB;UKBB;UKBB;UKBB;UKBB;UKBB;UKBB;UKBB;UKBB;UKBB;UKBB;UK…	1:27272600;1:27001711;	rs145685168;rs34175245;
1_7	1	26487646	27897604	TGbyPG	27002991	1:27002991:A:G	rs12759594	a	g	0.1097	0.0410975	0.00664994	6.404e-10	9.19	32	0.2712	0.000329917	No	LOC101928728	NR0B2	Biology	22	ApoBbyApoA1;HDL2-C;HDL-C;HDL-D;L-HDL-C;L-HDL-CE;L-HDL-FC;L-HDL-L;L-HDL-P;L-HDL-PL;M-HDL-C;M-HDL-CE;M-HDL-FC;M-HDL-L;M-HDL-P;M-HDL-PL;S-HDL-TG_percent;S-VLDL-PL_percent;S-VLDL-TG;TGbyPG;XL-HDL-PL;XL-HDL-TG_percent;	1	region_1_7_locus_1	intergenic_variant	NA	NA	NA	RX_STATIN (p=1.49968e-14);	NA	NA	NA	PIGV/ENSG00000060642-Whole blood (BIOSQTL_eQTL_EUR_2017); ZDHHC18/ENSG00000204160-Whole blood (BIOSQTL_eQTL_EUR_2017); ARID1A/ENSG00000117713-Whole blood (BIOSQTL_eQTL_EUR_2017); RP5-968P14.2/ENSG00000260063-Whole blood (BIOSQTL_eQTL_EUR_2017); -/ENSG00000260063.1-Adipose subcutaneous (GTEx-V6p_eQTL_EUR_2016); PIGV/ENSG00000060642.6-Colon transverse (GTEx-V6p_eQTL_EUR_2016); PIGV/ENSG00000060642.…	NA	NA	NA	Yes	NA	NA	26512556;26512556;27021913;27021913;27021913;27021913;27180088	rs113565903;rs113565903;rs114165349;rs114165349;rs114165349;rs114165349;rs75460349	LDL;nonHDL;TC;logTG;LDL;nonHDL;HDL	1:26994245;1:26994245;1:26994731;1:26994731;1:26994762;1:26994762;1:27000235;1:27000235;1:27000579;1:27000579;1:27000954;1:27000954;1:27001711;1:27001711;1:27001893;1:27001893;1:27001893;1:27002647;1:27002647;1:27002991;1:27002991;1:27004388;1:27004388;1:27005154;1:27005154;1:27006426;1:27006426;1:27006426;1:27006426;1:27006426;1:27006426;1:27006426;1:27006426;1:27008267;1:27008267;1:27011000;1:2…	rs60659886;rs60659886;rs34212879;rs34212879;rs34232231;rs34232231;rs34789477;rs34789477;rs34728853;rs34728853;rs113520491;rs113520491;rs34175245;rs34175245;rs12753981;rs12753981;rs12753981;rs148268445;rs148268445;rs12759594;rs12759594;rs71640337;rs71640337;rs35989952;rs35989952;rs548941654;rs548941654;rs548941654;rs548941654;rs548941654;rs548941654;rs548941654;rs548941654;rs34217609;rs34217609;rs…	HDL_C;triglyc;HDL_C;triglyc;HDL_C;triglyc;HDL_C;triglyc;HDL_C;triglyc;HDL_C;triglyc;HDL_C;triglyc;HDL_C;LDL;triglyc;HDL_C;triglyc;HDL_C;triglyc;HDL_C;triglyc;HDL_C;triglyc;HDL_C;HDL_C;HDL_C;HDL_C;triglyc;triglyc;triglyc;triglyc;HDL_C;triglyc;HDL_C;triglyc;HDL_C;triglyc;HDL;HDL_C;LDL;TG;triglyc;HDL_C;triglyc;HDL_C;triglyc;HDL_C;triglyc;HDL_C;triglyc;HDL_C;triglyc;HDL_C;triglyc;HDL_C;triglyc;HDL_C;…	UKBB;UKBB;UKBB;UKBB;UKBB;UKBB;UKBB;UKBB;UKBB;UKBB;UKBB;UKBB;UKBB;UKBB;UKBB;Willer_et_al_2013;UKBB;UKBB;UKBB;UKBB;UKBB;UKBB;UKBB;UKBB;UKBB;UKBB;UKBB;UKBB;UKBB;UKBB;UKBB;UKBB;UKBB;UKBB;UKBB;UKBB;UKBB;UKBB;UKBB;Willer_et_al_2013;UKBB;Willer_et_al_2013;Willer_et_al_2013;UKBB;UKBB;UKBB;UKBB;UKBB;UKBB;UKBB;UKBB;UKBB;UKBB;UKBB;UKBB;UKBB;UKBB;UKBB;UKBB;UKBB;UKBB;UKBB;UKBB;UKBB;UKBB;UKBB;UKBB;UKBB;UKBB;UK…	1:27272600;1:27001711;	rs145685168;rs34175245;
1_7	1	26487646	27897604	HDL2-C	27004388	1:27004388:A:G	rs71640337	a	g	0.0882	-0.0590787	0.00731948	6.948e-16	15.16	31	0.6108	0.000561384	No	LOC101928728	NR0B2	Biology	27	ApoB;ApoBbyApoA1;HDL2-C;HDL-C;HDL-D;L-HDL-C;L-HDL-CE;L-HDL-FC;L-HDL-L;L-HDL-P;L-HDL-PL;L-HDL-TG_percent;M-HDL-C;M-HDL-CE;M-HDL-C_percent;M-HDL-FC;M-HDL-L;M-HDL-P;M-HDL-PL;S-HDL-TG_percent;S-VLDL-P;S-VLDL-PL_percent;S-VLDL-TG;XL-HDL-CE_percent;XL-HDL-PL;XL-HDL-PL_percent;XL-HDL-TG_percent;	1	region_1_7_locus_1	intergenic_variant	1:27239920:C:G;1:27278573:C:T;1:27278573:C:T;	missense_variant;missense_variant;missense_variant;	NR0B2;C1orf172;KDF1;	RX_STATIN (p=1.63682e-17);	Plateletcrit (Astle W 2016);	NA	NA	PIGV/ENSG00000060642-Whole blood (BIOSQTL_eQTL_EUR_2017); ZDHHC18/ENSG00000204160-Whole blood (BIOSQTL_eQTL_EUR_2017); ARID1A/ENSG00000117713-Whole blood (BIOSQTL_eQTL_EUR_2017); RP5-968P14.2/ENSG00000260063-Whole blood (BIOSQTL_eQTL_EUR_2017); PIGV/ENSG00000060642.6-Monocytes (BLUEPRINT_eQTL_EUR_2016); ZDHHC18/ENSG00000204160.5-Monocytes (BLUEPRINT_eQTL_EUR_2016); PIGV/ENSG00000060642.6-Neutroph…	NA	NA	NA	Yes	NA	NA	26512556;26512556;27021913;27021913;27021913;27021913;27180088	rs113565903;rs113565903;rs114165349;rs114165349;rs114165349;rs114165349;rs75460349	LDL;nonHDL;TC;logTG;LDL;nonHDL;HDL	1:26994245;1:26994245;1:26994731;1:26994731;1:26994762;1:26994762;1:27000235;1:27000235;1:27000579;1:27000579;1:27000954;1:27000954;1:27001711;1:27001711;1:27001893;1:27001893;1:27001893;1:27002647;1:27002647;1:27002991;1:27002991;1:27004388;1:27004388;1:27005154;1:27005154;1:27006426;1:27006426;1:27006426;1:27006426;1:27006426;1:27006426;1:27006426;1:27006426;1:27008267;1:27008267;1:27011000;1:2…	rs60659886;rs60659886;rs34212879;rs34212879;rs34232231;rs34232231;rs34789477;rs34789477;rs34728853;rs34728853;rs113520491;rs113520491;rs34175245;rs34175245;rs12753981;rs12753981;rs12753981;rs148268445;rs148268445;rs12759594;rs12759594;rs71640337;rs71640337;rs35989952;rs35989952;rs548941654;rs548941654;rs548941654;rs548941654;rs548941654;rs548941654;rs548941654;rs548941654;rs34217609;rs34217609;rs…	HDL_C;triglyc;HDL_C;triglyc;HDL_C;triglyc;HDL_C;triglyc;HDL_C;triglyc;HDL_C;triglyc;HDL_C;triglyc;HDL_C;LDL;triglyc;HDL_C;triglyc;HDL_C;triglyc;HDL_C;triglyc;HDL_C;triglyc;HDL_C;HDL_C;HDL_C;HDL_C;triglyc;triglyc;triglyc;triglyc;HDL_C;triglyc;HDL_C;triglyc;HDL_C;triglyc;HDL;HDL_C;LDL;TG;triglyc;HDL_C;triglyc;HDL_C;triglyc;HDL_C;triglyc;HDL_C;triglyc;HDL_C;triglyc;HDL_C;triglyc;HDL_C;triglyc;HDL_C;…	UKBB;UKBB;UKBB;UKBB;UKBB;UKBB;UKBB;UKBB;UKBB;UKBB;UKBB;UKBB;UKBB;UKBB;UKBB;Willer_et_al_2013;UKBB;UKBB;UKBB;UKBB;UKBB;UKBB;UKBB;UKBB;UKBB;UKBB;UKBB;UKBB;UKBB;UKBB;UKBB;UKBB;UKBB;UKBB;UKBB;UKBB;UKBB;UKBB;UKBB;Willer_et_al_2013;UKBB;Willer_et_al_2013;Willer_et_al_2013;UKBB;UKBB;UKBB;UKBB;UKBB;UKBB;UKBB;UKBB;UKBB;UKBB;UKBB;UKBB;UKBB;UKBB;UKBB;UKBB;UKBB;UKBB;UKBB;UKBB;UKBB;UKBB;UKBB;UKBB;UKBB;UKBB;UK…	1:27272600;1:27001711;	rs145685168;rs34175245;
1_7	1	26487646	27897604	L-HDL-PL	27004388	1:27004388:A:G	rs71640337	a	g	0.0882	-0.0566682	0.00726292	6.074e-15	14.22	32	0.3932	0.000516508	No	LOC101928728	NR0B2	Biology	27	ApoB;ApoBbyApoA1;HDL2-C;HDL-C;HDL-D;L-HDL-C;L-HDL-CE;L-HDL-FC;L-HDL-L;L-HDL-P;L-HDL-PL;L-HDL-TG_percent;M-HDL-C;M-HDL-CE;M-HDL-C_percent;M-HDL-FC;M-HDL-L;M-HDL-P;M-HDL-PL;S-HDL-TG_percent;S-VLDL-P;S-VLDL-PL_percent;S-VLDL-TG;XL-HDL-CE_percent;XL-HDL-PL;XL-HDL-PL_percent;XL-HDL-TG_percent;	1	region_1_7_locus_1	intergenic_variant	1:27239920:C:G;1:27278573:C:T;1:27278573:C:T;	missense_variant;missense_variant;missense_variant;	NR0B2;C1orf172;KDF1;	RX_STATIN (p=1.63682e-17);	Plateletcrit (Astle W 2016);	NA	NA	PIGV/ENSG00000060642-Whole blood (BIOSQTL_eQTL_EUR_2017); ZDHHC18/ENSG00000204160-Whole blood (BIOSQTL_eQTL_EUR_2017); ARID1A/ENSG00000117713-Whole blood (BIOSQTL_eQTL_EUR_2017); RP5-968P14.2/ENSG00000260063-Whole blood (BIOSQTL_eQTL_EUR_2017); PIGV/ENSG00000060642.6-Monocytes (BLUEPRINT_eQTL_EUR_2016); ZDHHC18/ENSG00000204160.5-Monocytes (BLUEPRINT_eQTL_EUR_2016); PIGV/ENSG00000060642.6-Neutroph…	NA	NA	NA	Yes	NA	NA	26512556;26512556;27021913;27021913;27021913;27021913;27180088	rs113565903;rs113565903;rs114165349;rs114165349;rs114165349;rs114165349;rs75460349	LDL;nonHDL;TC;logTG;LDL;nonHDL;HDL	1:26994245;1:26994245;1:26994731;1:26994731;1:26994762;1:26994762;1:27000235;1:27000235;1:27000579;1:27000579;1:27000954;1:27000954;1:27001711;1:27001711;1:27001893;1:27001893;1:27001893;1:27002647;1:27002647;1:27002991;1:27002991;1:27004388;1:27004388;1:27005154;1:27005154;1:27006426;1:27006426;1:27006426;1:27006426;1:27006426;1:27006426;1:27006426;1:27006426;1:27008267;1:27008267;1:27011000;1:2…	rs60659886;rs60659886;rs34212879;rs34212879;rs34232231;rs34232231;rs34789477;rs34789477;rs34728853;rs34728853;rs113520491;rs113520491;rs34175245;rs34175245;rs12753981;rs12753981;rs12753981;rs148268445;rs148268445;rs12759594;rs12759594;rs71640337;rs71640337;rs35989952;rs35989952;rs548941654;rs548941654;rs548941654;rs548941654;rs548941654;rs548941654;rs548941654;rs548941654;rs34217609;rs34217609;rs…	HDL_C;triglyc;HDL_C;triglyc;HDL_C;triglyc;HDL_C;triglyc;HDL_C;triglyc;HDL_C;triglyc;HDL_C;triglyc;HDL_C;LDL;triglyc;HDL_C;triglyc;HDL_C;triglyc;HDL_C;triglyc;HDL_C;triglyc;HDL_C;HDL_C;HDL_C;HDL_C;triglyc;triglyc;triglyc;triglyc;HDL_C;triglyc;HDL_C;triglyc;HDL_C;triglyc;HDL;HDL_C;LDL;TG;triglyc;HDL_C;triglyc;HDL_C;triglyc;HDL_C;triglyc;HDL_C;triglyc;HDL_C;triglyc;HDL_C;triglyc;HDL_C;triglyc;HDL_C;…	UKBB;UKBB;UKBB;UKBB;UKBB;UKBB;UKBB;UKBB;UKBB;UKBB;UKBB;UKBB;UKBB;UKBB;UKBB;Willer_et_al_2013;UKBB;UKBB;UKBB;UKBB;UKBB;UKBB;UKBB;UKBB;UKBB;UKBB;UKBB;UKBB;UKBB;UKBB;UKBB;UKBB;UKBB;UKBB;UKBB;UKBB;UKBB;UKBB;UKBB;Willer_et_al_2013;UKBB;Willer_et_al_2013;Willer_et_al_2013;UKBB;UKBB;UKBB;UKBB;UKBB;UKBB;UKBB;UKBB;UKBB;UKBB;UKBB;UKBB;UKBB;UKBB;UKBB;UKBB;UKBB;UKBB;UKBB;UKBB;UKBB;UKBB;UKBB;UKBB;UKBB;UKBB;UK…	1:27272600;1:27001711;	rs145685168;rs34175245;
1_7	1	26487646	27897604	M-HDL-CE	27004388	1:27004388:A:G	rs71640337	a	g	0.088	-0.0570385	0.00737505	1.042e-14	13.98	31	0.08845	0.000522209	No	LOC101928728	NR0B2	Biology	27	ApoB;ApoBbyApoA1;HDL2-C;HDL-C;HDL-D;L-HDL-C;L-HDL-CE;L-HDL-FC;L-HDL-L;L-HDL-P;L-HDL-PL;L-HDL-TG_percent;M-HDL-C;M-HDL-CE;M-HDL-C_percent;M-HDL-FC;M-HDL-L;M-HDL-P;M-HDL-PL;S-HDL-TG_percent;S-VLDL-P;S-VLDL-PL_percent;S-VLDL-TG;XL-HDL-CE_percent;XL-HDL-PL;XL-HDL-PL_percent;XL-HDL-TG_percent;	1	region_1_7_locus_1	intergenic_variant	1:27239920:C:G;1:27278573:C:T;1:27278573:C:T;	missense_variant;missense_variant;missense_variant;	NR0B2;C1orf172;KDF1;	RX_STATIN (p=1.63682e-17);	Plateletcrit (Astle W 2016);	NA	NA	PIGV/ENSG00000060642-Whole blood (BIOSQTL_eQTL_EUR_2017); ZDHHC18/ENSG00000204160-Whole blood (BIOSQTL_eQTL_EUR_2017); ARID1A/ENSG00000117713-Whole blood (BIOSQTL_eQTL_EUR_2017); RP5-968P14.2/ENSG00000260063-Whole blood (BIOSQTL_eQTL_EUR_2017); PIGV/ENSG00000060642.6-Monocytes (BLUEPRINT_eQTL_EUR_2016); ZDHHC18/ENSG00000204160.5-Monocytes (BLUEPRINT_eQTL_EUR_2016); PIGV/ENSG00000060642.6-Neutroph…	NA	NA	NA	Yes	NA	NA	26512556;26512556;27021913;27021913;27021913;27021913;27180088	rs113565903;rs113565903;rs114165349;rs114165349;rs114165349;rs114165349;rs75460349	LDL;nonHDL;TC;logTG;LDL;nonHDL;HDL	1:26994245;1:26994245;1:26994731;1:26994731;1:26994762;1:26994762;1:27000235;1:27000235;1:27000579;1:27000579;1:27000954;1:27000954;1:27001711;1:27001711;1:27001893;1:27001893;1:27001893;1:27002647;1:27002647;1:27002991;1:27002991;1:27004388;1:27004388;1:27005154;1:27005154;1:27006426;1:27006426;1:27006426;1:27006426;1:27006426;1:27006426;1:27006426;1:27006426;1:27008267;1:27008267;1:27011000;1:2…	rs60659886;rs60659886;rs34212879;rs34212879;rs34232231;rs34232231;rs34789477;rs34789477;rs34728853;rs34728853;rs113520491;rs113520491;rs34175245;rs34175245;rs12753981;rs12753981;rs12753981;rs148268445;rs148268445;rs12759594;rs12759594;rs71640337;rs71640337;rs35989952;rs35989952;rs548941654;rs548941654;rs548941654;rs548941654;rs548941654;rs548941654;rs548941654;rs548941654;rs34217609;rs34217609;rs…	HDL_C;triglyc;HDL_C;triglyc;HDL_C;triglyc;HDL_C;triglyc;HDL_C;triglyc;HDL_C;triglyc;HDL_C;triglyc;HDL_C;LDL;triglyc;HDL_C;triglyc;HDL_C;triglyc;HDL_C;triglyc;HDL_C;triglyc;HDL_C;HDL_C;HDL_C;HDL_C;triglyc;triglyc;triglyc;triglyc;HDL_C;triglyc;HDL_C;triglyc;HDL_C;triglyc;HDL;HDL_C;LDL;TG;triglyc;HDL_C;triglyc;HDL_C;triglyc;HDL_C;triglyc;HDL_C;triglyc;HDL_C;triglyc;HDL_C;triglyc;HDL_C;triglyc;HDL_C;…	UKBB;UKBB;UKBB;UKBB;UKBB;UKBB;UKBB;UKBB;UKBB;UKBB;UKBB;UKBB;UKBB;UKBB;UKBB;Willer_et_al_2013;UKBB;UKBB;UKBB;UKBB;UKBB;UKBB;UKBB;UKBB;UKBB;UKBB;UKBB;UKBB;UKBB;UKBB;UKBB;UKBB;UKBB;UKBB;UKBB;UKBB;UKBB;UKBB;UKBB;Willer_et_al_2013;UKBB;Willer_et_al_2013;Willer_et_al_2013;UKBB;UKBB;UKBB;UKBB;UKBB;UKBB;UKBB;UKBB;UKBB;UKBB;UKBB;UKBB;UKBB;UKBB;UKBB;UKBB;UKBB;UKBB;UKBB;UKBB;UKBB;UKBB;UKBB;UKBB;UKBB;UKBB;UK…	1:27272600;1:27001711;	rs145685168;rs34175245;
[truncated: 8,710 more rows]
[truncated: 5 more columns]

## Sheet: TableS6_no_of_loci_var_expl
Supplementary Table S6. Numbers of associated loci and variance explained.
[truncated: 234 more rows]

## Sheet: TableS7_ancestry_specific
Supplementary Table 7. Lead SNP – metabolic trait associations across different ancestries. GWAS results for the 8,795 significant lead SNP – metabolic trait associations within the defined associated genomic regions are shown across different ethnicities (Europeans, non-Finnish Europeans, Finnish, South Asians, East Asians, Africans). GWAS was performed under the additive model separately in eac…
[truncated: 8,796 more rows]

[truncated: 11 more sheets: TableS8_comparison_to_UKBB, TableS9_stratified_analyses , TableS10_addit_loci_fastingstra, TableS11_addit_loci_sampletype, TableS12_ICP_assoc_SNPs, TableS13_ICP_hyprcoloc, TableS14_ICP_pathways, TableS15_all_MR_results, TableS16_MR_significant , TableS17_MR_sensitivity, TableS18_FinnGen_contributors]
