# Supplementary material for: Genome-wide characterization of circulating metabolic biomarkers
Source: Nature. 2024 Mar 6;628(8006):130–8. doi: 10.1038/s41586-024-07148-y (PMC10990933; doi:10.1038/s41586-024-07148-y)
Supplement: Supplementary file 7 — Source Data Figs. 2 and 4 [file 41586_2024_7148_MOESM7_ESM.xlsx]

## Sheet: DataForFig2A_lipoprot_correl
Source Data for Figure 2A: Pairwise correlations (R) of lipoprotein subclass particle concentrations.
Metabolite	XXL-VLDL-P	XL-VLDL-P	L-VLDL-P	M-VLDL-P	S-VLDL-P	XS-VLDL-P	IDL-P	L-LDL-P	M-LDL-P	S-LDL-P	XL-HDL-P	L-HDL-P	M-HDL-P	S-HDL-P
XXL-VLDL-P	1	0.977207	0.952273	0.918295	0.849494	0.65284	0.460711	0.485117	0.494121	0.491873	-0.179039	-0.408475	-0.187734	0.0669895
XL-VLDL-P	0.977207	1	0.987187	0.9525	0.827865	0.59426	0.393371	0.407379	0.413315	0.406726	-0.261353	-0.42284	-0.125123	0.150052
L-VLDL-P	0.952273	0.987187	1	0.979528	0.850603	0.603	0.398335	0.411711	0.420842	0.413593	-0.321391	-0.467598	-0.118073	0.172787
M-VLDL-P	0.918295	0.9525	0.979528	1	0.908496	0.687289	0.492775	0.496873	0.500112	0.483528	-0.387744	-0.538279	-0.1492	0.171389
S-VLDL-P	0.849494	0.827865	0.850603	0.908496	1	0.893413	0.70376	0.694031	0.685452	0.65776	-0.276845	-0.514856	-0.282549	0.0773666
XS-VLDL-P	0.65284	0.59426	0.603	0.687289	0.893413	1	0.915002	0.876383	0.837132	0.79439	-0.0924775	-0.368298	-0.335065	-0.0716139
IDL-P	0.460711	0.393371	0.398335	0.492775	0.70376	0.915002	1	0.980804	0.943849	0.90769	0.0440715	-0.210794	-0.225133	-0.0536853
L-LDL-P	0.485117	0.407379	0.411711	0.496873	0.694031	0.876383	0.980804	1	0.988331	0.967268	0.0521423	-0.215914	-0.18479	-4.10397e-05
M-LDL-P	0.494121	0.413315	0.420842	0.500112	0.685452	0.837132	0.943849	0.988331	1	0.991802	0.0411391	-0.233573	-0.160284	0.0507793
S-LDL-P	0.491873	0.406726	0.413593	0.483528	0.65776	0.79439	0.90769	0.967268	0.991802	1	0.0926752	-0.187918	-0.114238	0.0835154
XL-HDL-P	-0.179039	-0.261353	-0.321391	-0.387744	-0.276845	-0.0924775	0.0440715	0.0521423	0.0411391	0.0926752	1	0.803763	0.080307	-0.279778
L-HDL-P	-0.408475	-0.42284	-0.467598	-0.538279	-0.514856	-0.368298	-0.210794	-0.215914	-0.233573	-0.187918	0.803763	1	0.549426	0.0725968
M-HDL-P	-0.187734	-0.125123	-0.118073	-0.1492	-0.282549	-0.335065	-0.225133	-0.18479	-0.160284	-0.114238	0.080307	0.549426	1	0.73959
S-HDL-P	0.0669895	0.150052	0.172787	0.171389	0.0773666	-0.0716139	-0.0536853	-4.10397e-05	0.0507793	0.0835154	-0.279778	0.0725968	0.73959	1

## Sheet: DataForFig4B_MRestimatesUKBB
Source Data for Figure 4B: Mendelian randomization estimates: acetone and hypertension in UK Biobank.
SNP	Beta	Standard error	95% confidence interval, lower	95% confidence interval, higher	p-value
LPL-rs35237252	0.664397	0.212568	0.247764	1.08103	0.00177459
SLC2A4-rs117643180	0.657114	0.152954	0.357324	0.956903	1.74e-05
APOA5-rs964184	0.552132	0.106886	0.342635	0.761629	2.4e-07
HMGCS2-rs1163547	0.323818	0.189893	-0.0483717	0.696008	0.0881444
GALNT2-rs11122450	0.286932	0.199727	-0.104533	0.678396	0.150826
OXCT1-rs277414	0.264781	0.0957231	0.0771634	0.452398	0.00567293
CYP2E1-rs2265898	0.197876	0.188182	-0.17096	0.566712	0.293022
APOC1-rs5112	-0.184579	0.212755	-0.60158	0.232421	0.385632
PPP1R3B-rs2126264	-0.353198	0.115667	-0.579905	-0.126491	0.00226128
TRIB1-rs2980855	-0.874989	0.211676	-1.28987	-0.460104	3.57e-05
MR-10 SNPs	0.198755	0.0465375	0.107541	0.289968	1.95e-05
MR-4 SNPs	0.344251	0.0693624	0.208301	0.480201	6.94e-07

## Sheet: DataForFig4C_MRestimatesFinnGen
Source Data for Figure 4C: Mendelian randomization estimates: acetone and hypertension in FinnGen.
SNP	Beta	Standard error	95% confidence interval, lower	95% confidence interval, higher	p-value
SLC2A4-rs117643180	0.721472	0.202205	0.32515	1.11779	0.000359685
APOA5-rs964184	0.615696	0.130493	0.35993	0.871462	2.38e-06
APOC1-rs5112	0.443044	0.260171	-0.0668906	0.952978	0.0885873
LPL-rs35237252	0.352611	0.274706	-0.185813	0.891035	0.199284
OXCT1-rs277414	0.335698	0.116625	0.107114	0.564283	0.00399641
TRIB1-rs2980855	0.224511	0.267783	-0.300343	0.749365	0.401802
GALNT2-rs11122450	0.191082	0.24842	-0.295821	0.677984	0.441781
CYP2E1-rs2265898	0.17241	0.347415	-0.508523	0.853343	0.619707
HMGCS2-rs1163547	0.0869409	0.252808	-0.408562	0.582444	0.73092
PPP1R3B-rs2126264	-0.353496	0.124598	-0.597709	-0.109283	0.00455278
MR-10 SNPs	0.250468	0.0574272	0.13791	0.363025	1.29e-05
MR-4 SNPs	0.370068	0.0905686	0.192554	0.547582	4.39e-05
